# Supplementary material for: 2-Meth­oxy-4,6-di­phenyl­nicotino­nitrile
Source: Acta Crystallogr Sect E Struct Rep Online. 2014 Jan 31;70(Pt 2):o228. doi: 10.1107/S1600536814001755 (PMC3998366; doi:10.1107/S1600536814001755)
Supplement: Supplementary file 1 [file e-70-0o228-sup1.cif]

##############################################################################
#                                                                            #
# This CIF contains the data in a paper accepted for publication in          #
# Acta Crystallographica Section E. It conforms to the requirements of       #
# Notes for Authors for Acta Crystallographica Section E, and has been       #
# peer reviewed under the auspices of the IUCr Commission on Journals.       #
#                                                                            #
# Full details of the Crystallographic Information File format               #
# are given in the paper "The Crystallographic Information File (CIF):       #
# a New Standard Archive File for Crystallography" by S. R. Hall, F. H.      #
# Allen and I. D. Brown [Acta Cryst. (1991), A47, 655-685].                  #
#                                                                            #
# The current version of the core CIF dictionary is obtainable from          #
# ftp://ftp.iucr.org/pub/cif_core.dic.                                       #
#                                                                            #
# Software is freely available for graphical display of the structure(s)     #
# in this CIF. For information consult the CIF software page                 #
# http://www.iucr.org/resources/cif/software.                                #
#                                                                            #
# This file may be used for bona fide research purposes within the           #
# scientific community so long as proper attribution is given to the journal # 
# article from which it was obtained.                                        #
#                                                                            #
##############################################################################
data_I
_audit_creation_method     SHELXL-97
_database_code_depnum_ccdc_archive     'CCDC 983247'
_chemical_name_systematic
;
2-Methoxy-4,6-diphenylnicotinonitrile
;
_chemical_name_common     ?
_chemical_formula_moiety     'C19 H14 N2 O'
_chemical_formula_sum     'C19 H14 N2 O'
_chemical_formula_iupac     'C19 H14 N2 O'
_chemical_formula_weight     286.32
_chemical_melting_point     ?
_symmetry_cell_setting     orthorhombic
_symmetry_space_group_name_H-M     'P 21 21 2'
_symmetry_space_group_name_Hall     'P 2 2ab'
loop_
    _symmetry_equiv_pos_as_xyz
    'x, y, z'
    '-x, -y, z'
    '-x+1/2, y+1/2, -z'
    'x+1/2, -y+1/2, -z'
_cell_length_a     15.0686(16)
_cell_length_b     24.327(3)
_cell_length_c     3.8986(4)
_cell_angle_alpha     90.00
_cell_angle_beta     90.00
_cell_angle_gamma     90.00
_cell_volume     1429.1(3)
_cell_formula_units_Z     4
_cell_measurement_reflns_used     7963
_cell_measurement_theta_min     2.70
_cell_measurement_theta_max     28.36
_cell_measurement_temperature     100(2)
_exptl_crystal_description     plate
_exptl_crystal_colour     colourless
_exptl_crystal_size_max     0.22
_exptl_crystal_size_mid     0.11
_exptl_crystal_size_min     0.06
_exptl_crystal_density_diffrn     1.331
_exptl_crystal_density_meas     ?
_exptl_crystal_density_method     'not measured'
_exptl_crystal_F_000     600
_exptl_absorpt_coefficient_mu     0.084
_exptl_absorpt_correction_type     multi-scan
_exptl_absorpt_process_details     '(SADABS; Sheldrick, 2009)'
_exptl_absorpt_correction_T_min     0.9818
_exptl_absorpt_correction_T_max     0.9950
_exptl_special_details
;
The diffraction data were collected in three sets of 606 frames (0.3\% width in
\w) at \f = 0, 120 and 240\%. A scan time of 40 sec/frame was used.
;
_diffrn_ambient_temperature     100(2)
_diffrn_radiation_type     MoK\a
_diffrn_radiation_wavelength     0.71073
_diffrn_radiation_source     'fine-focus sealed tube'
_diffrn_radiation_monochromator     graphite
_diffrn_measurement_device_type     'Bruker SMART APEXII CCD'
_diffrn_measurement_method     '\f and \w scans'
_diffrn_detector_area_resol_mean     ?
_diffrn_reflns_number     12356
_diffrn_reflns_av_R_equivalents     0.0465
_diffrn_reflns_av_sigmaI/netI     0.0411
_diffrn_reflns_theta_min     1.59
_diffrn_reflns_theta_max     28.46
_diffrn_reflns_theta_full     27.50
_diffrn_measured_fraction_theta_max     0.957
_diffrn_measured_fraction_theta_full     0.998
_diffrn_reflns_limit_h_min     -19
_diffrn_reflns_limit_h_max     20
_diffrn_reflns_limit_k_min     -31
_diffrn_reflns_limit_k_max     31
_diffrn_reflns_limit_l_min     -5
_diffrn_reflns_limit_l_max     5
_refine_special_details
;
Refinement of <i>F</i>^2^ against ALL reflections. The weighted <i>R</i>-factor
<i>wR</i> and goodness of fit <i>S</i> are based on <i>F</i>^2^, conventional
<i>R</i>-factors <i>R</i> are based on <i>F</i>, with <i>F</i> set to zero for
negative <i>F</i>^2^. The threshold expression of <i>F</i>^2^ >
\s(<i>F</i>^2^) is used only for calculating <i>R</i>-factors(gt) <i>etc</i>.
and is not relevant to the choice of reflections for refinement.
<i>R</i>-factors based on <i>F</i>^2^ are statistically about twice as large
as those based on <i>F</i>, and <i>R</i>- factors based on ALL data will be
even larger. H-atoms were placed in calculated positions (C---H = 0.95 - 0.98
\%A) and included as riding contributions with isotropic displacement
parameters 1.2 - 1.5 times those of the attached carbon atoms. 1280 Friedel
 pairs were left unmerged but
the absolute structure could not be reliably determined.
;
_reflns_number_total     3344
_reflns_number_gt     2983
_reflns_threshold_expression     I>2\s(I)
_refine_ls_structure_factor_coef     Fsqd
_refine_ls_matrix_type     full
_refine_ls_R_factor_all     0.0481
_refine_ls_R_factor_gt     0.0404
_refine_ls_wR_factor_gt     0.0880
_refine_ls_wR_factor_ref     0.0933
_refine_ls_goodness_of_fit_ref     1.036
_refine_ls_restrained_S_all     1.036
_refine_ls_number_reflns     3344
_refine_ls_number_parameters     200
_refine_ls_number_restraints     0
_refine_ls_hydrogen_treatment     constr
_refine_ls_weighting_scheme     calc
_refine_ls_weighting_details
         'calc w=1/[\s^2^(Fo^2^)+(0.0325P)^2^+0.4770P] where P=(Fo^2^+2Fc^2^)/3'
_atom_sites_solution_hydrogens     geom
_atom_sites_solution_primary     direct
_atom_sites_solution_secondary     difmap
_refine_ls_shift/su_max     0.000
_refine_ls_shift/su_mean     0.000
_refine_diff_density_max     0.199
_refine_diff_density_min     -0.213
_refine_ls_extinction_method     none
_refine_ls_extinction_coef     ?
_refine_ls_abs_structure_details     ?
loop_
    _atom_type_symbol
    _atom_type_description
    _atom_type_scat_dispersion_real
    _atom_type_scat_dispersion_imag
    _atom_type_scat_source
    'C' 'C' 0.0033 0.0016
                         'International Tables Vol C Tables 4.2.6.8 and 6.1.1.4'
    'H' 'H' 0.0000 0.0000
                         'International Tables Vol C Tables 4.2.6.8 and 6.1.1.4'
    'N' 'N' 0.0061 0.0033
                         'International Tables Vol C Tables 4.2.6.8 and 6.1.1.4'
    'O' 'O' 0.0106 0.0060
                         'International Tables Vol C Tables 4.2.6.8 and 6.1.1.4'
_computing_data_collection     'APEX2 (Bruker, 2010)'
_computing_cell_refinement     'SAINT (Bruker, 2009)'
_computing_data_reduction     'SAINT (Bruker, 2009)'
_computing_structure_solution     'SHELXS97 (Sheldrick, 2008)'
_computing_structure_refinement     'SHELXL97 (Sheldrick, 2008)'
_computing_molecular_graphics     'DIAMOND (Brandenburg & Putz, 2012)'
_computing_publication_material     'SHELXTL (Sheldrick, 2008)'
loop_
    _atom_site_type_symbol
    _atom_site_label
    _atom_site_fract_x
    _atom_site_fract_y
    _atom_site_fract_z
    _atom_site_U_iso_or_equiv
    _atom_site_adp_type
    _atom_site_calc_flag
    _atom_site_refinement_flags
    _atom_site_occupancy
    _atom_site_symmetry_multiplicity
    _atom_site_disorder_assembly
    _atom_site_disorder_group
    O O1 0.43017(8) 0.12053(5) 0.0589(4) 0.0260(3) Uani d . 1 1 . .
    N N1 0.57518(9) 0.11317(5) 0.2415(4) 0.0213(3) Uani d . 1 1 . .
    N N2 0.38885(10) 0.24495(6) -0.3038(4) 0.0283(3) Uani d . 1 1 . .
    C C1 0.65658(10) 0.13660(6) 0.2753(4) 0.0189(3) Uani d . 1 1 . .
    C C2 0.67269(11) 0.19050(6) 0.1762(4) 0.0194(3) Uani d . 1 1 . .
    H H2 0.7302 0.2058 0.2047 0.023 Uiso calc R 1 1 . .
    C C3 0.60488(11) 0.22245(7) 0.0350(4) 0.0189(3) Uani d . 1 1 . .
    C C4 0.52180(11) 0.19767(7) -0.0084(5) 0.0198(4) Uani d . 1 1 . .
    C C5 0.51198(11) 0.14286(7) 0.1036(5) 0.0208(4) Uani d . 1 1 . .
    C C6 0.41763(12) 0.06623(7) 0.1956(6) 0.0310(4) Uani d . 1 1 . .
    H H6A 0.4557 0.0403 0.0720 0.046 Uiso calc R 1 1 . .
    H H6B 0.3554 0.0554 0.1683 0.046 Uiso calc R 1 1 . .
    H H6C 0.4332 0.0660 0.4396 0.046 Uiso calc R 1 1 . .
    C C7 0.44794(11) 0.22442(7) -0.1697(5) 0.0215(3) Uani d . 1 1 . .
    C C8 0.72680(11) 0.10115(7) 0.4250(4) 0.0194(3) Uani d . 1 1 . .
    C C9 0.70457(11) 0.05036(7) 0.5689(5) 0.0226(4) Uani d . 1 1 . .
    H H9 0.6442 0.0392 0.5762 0.027 Uiso calc R 1 1 . .
    C C10 0.76945(11) 0.01607(7) 0.7011(5) 0.0250(4) Uani d . 1 1 . .
    H H10 0.7534 -0.0184 0.7976 0.030 Uiso calc R 1 1 . .
    C C11 0.85806(12) 0.03196(7) 0.6928(5) 0.0256(4) Uani d . 1 1 . .
    H H11 0.9028 0.0085 0.7821 0.031 Uiso calc R 1 1 . .
    C C12 0.88043(12) 0.08248(7) 0.5528(5) 0.0263(4) Uani d . 1 1 . .
    H H12 0.9409 0.0936 0.5473 0.032 Uiso calc R 1 1 . .
    C C13 0.81601(11) 0.11685(7) 0.4214(5) 0.0234(4) Uani d . 1 1 . .
    H H13 0.8324 0.1514 0.3277 0.028 Uiso calc R 1 1 . .
    C C14 0.62283(11) 0.28047(7) -0.0627(4) 0.0190(3) Uani d . 1 1 . .
    C C15 0.56225(11) 0.32239(7) 0.0117(4) 0.0218(4) Uani d . 1 1 . .
    H H15 0.5077 0.3140 0.1223 0.026 Uiso calc R 1 1 . .
    C C16 0.58217(11) 0.37627(7) -0.0770(5) 0.0237(4) Uani d . 1 1 . .
    H H16 0.5413 0.4048 -0.0245 0.028 Uiso calc R 1 1 . .
    C C17 0.66093(12) 0.38876(7) -0.2411(5) 0.0257(4) Uani d . 1 1 . .
    H H17 0.6737 0.4257 -0.3029 0.031 Uiso calc R 1 1 . .
    C C18 0.72141(11) 0.34755(7) -0.3158(5) 0.0241(4) Uani d . 1 1 . .
    H H18 0.7753 0.3561 -0.4305 0.029 Uiso calc R 1 1 . .
    C C19 0.70285(11) 0.29378(7) -0.2222(4) 0.0213(3) Uani d . 1 1 . .
    H H19 0.7451 0.2657 -0.2672 0.026 Uiso calc R 1 1 . .
loop_
    _atom_site_aniso_label
    _atom_site_aniso_U_11
    _atom_site_aniso_U_22
    _atom_site_aniso_U_33
    _atom_site_aniso_U_12
    _atom_site_aniso_U_13
    _atom_site_aniso_U_23
    O1 0.0191(6) 0.0201(6) 0.0388(7) -0.0036(5) -0.0033(6) 0.0000(5)
    N1 0.0203(7) 0.0194(6) 0.0241(8) -0.0007(5) 0.0008(6) -0.0018(6)
    N2 0.0236(7) 0.0269(7) 0.0345(8) 0.0006(6) -0.0047(7) -0.0002(7)
    C1 0.0193(7) 0.0201(7) 0.0172(8) 0.0011(6) 0.0013(6) -0.0032(6)
    C2 0.0183(7) 0.0201(8) 0.0197(8) -0.0004(6) -0.0003(7) -0.0032(6)
    C3 0.0208(8) 0.0199(7) 0.0160(8) 0.0012(6) 0.0020(7) -0.0024(6)
    C4 0.0184(8) 0.0199(8) 0.0210(9) 0.0019(6) -0.0003(7) -0.0024(7)
    C5 0.0172(8) 0.0213(8) 0.0237(9) -0.0016(6) 0.0018(7) -0.0037(7)
    C6 0.0254(9) 0.0224(9) 0.0451(12) -0.0059(7) -0.0031(9) 0.0021(8)
    C7 0.0206(8) 0.0198(8) 0.0241(9) -0.0017(6) 0.0017(7) -0.0013(7)
    C8 0.0207(8) 0.0194(8) 0.0182(8) 0.0007(6) -0.0002(7) -0.0030(6)
    C9 0.0225(8) 0.0214(8) 0.0241(9) -0.0007(7) 0.0020(8) -0.0010(7)
    C10 0.0296(9) 0.0201(8) 0.0254(9) 0.0019(7) 0.0021(8) 0.0017(7)
    C11 0.0268(9) 0.0252(8) 0.0249(9) 0.0056(7) -0.0005(8) 0.0019(7)
    C12 0.0226(8) 0.0286(9) 0.0277(9) 0.0005(7) -0.0037(8) -0.0010(7)
    C13 0.0249(8) 0.0194(8) 0.0259(9) -0.0015(7) -0.0012(7) 0.0003(7)
    C14 0.0207(8) 0.0191(7) 0.0172(7) 0.0004(6) -0.0031(7) -0.0009(6)
    C15 0.0209(8) 0.0224(8) 0.0222(9) -0.0006(7) -0.0005(7) -0.0016(7)
    C16 0.0264(9) 0.0201(8) 0.0245(9) 0.0024(7) -0.0033(7) -0.0013(7)
    C17 0.0331(9) 0.0202(8) 0.0238(9) -0.0042(7) -0.0055(8) 0.0020(7)
    C18 0.0233(8) 0.0268(9) 0.0222(8) -0.0045(7) -0.0009(7) 0.0008(7)
    C19 0.0211(8) 0.0225(8) 0.0203(8) 0.0009(6) -0.0013(7) -0.0032(7)
_geom_special_details
;
All e.s.d.'s (except the e.s.d. in the dihedral angle between two l.s. planes)
are estimated using the full covariance matrix. The cell e.s.d.'s are taken
into account individually in the estimation of e.s.d.'s in distances, angles
and torsion angles; correlations between e.s.d.'s in cell parameters are only
used when they are defined by crystal symmetry. An approximate (isotropic)
treatment of cell e.s.d.'s is used for estimating e.s.d.'s involving l.s.
planes.
;
loop_
    _geom_bond_atom_site_label_1
    _geom_bond_atom_site_label_2
    _geom_bond_site_symmetry_2
    _geom_bond_distance
    _geom_bond_publ_flag
    O1 C5 . 1.3583(19) ?
    O1 C6 . 1.437(2) ?
    N1 C5 . 1.311(2) ?
    N1 C1 . 1.359(2) ?
    N2 C7 . 1.147(2) ?
    C1 C2 . 1.388(2) ?
    C1 C8 . 1.485(2) ?
    C2 C3 . 1.397(2) ?
    C2 H2 . 0.9500 ?
    C3 C4 . 1.400(2) ?
    C3 C14 . 1.487(2) ?
    C4 C5 . 1.411(2) ?
    C4 C7 . 1.435(2) ?
    C6 H6A . 0.9800 ?
    C6 H6B . 0.9800 ?
    C6 H6C . 0.9800 ?
    C8 C13 . 1.397(2) ?
    C8 C9 . 1.398(2) ?
    C9 C10 . 1.385(2) ?
    C9 H9 . 0.9500 ?
    C10 C11 . 1.390(2) ?
    C10 H10 . 0.9500 ?
    C11 C12 . 1.386(2) ?
    C11 H11 . 0.9500 ?
    C12 C13 . 1.380(2) ?
    C12 H12 . 0.9500 ?
    C13 H13 . 0.9500 ?
    C14 C19 . 1.395(2) ?
    C14 C15 . 1.399(2) ?
    C15 C16 . 1.388(2) ?
    C15 H15 . 0.9500 ?
    C16 C17 . 1.382(2) ?
    C16 H16 . 0.9500 ?
    C17 C18 . 1.386(2) ?
    C17 H17 . 0.9500 ?
    C18 C19 . 1.386(2) ?
    C18 H18 . 0.9500 ?
    C19 H19 . 0.9500 ?
loop_
    _geom_angle_atom_site_label_1
    _geom_angle_atom_site_label_2
    _geom_angle_atom_site_label_3
    _geom_angle_site_symmetry_1
    _geom_angle_site_symmetry_3
    _geom_angle
    _geom_angle_publ_flag
    C5 O1 C6 . . 116.07(13) ?
    C5 N1 C1 . . 117.68(14) ?
    N1 C1 C2 . . 121.80(15) ?
    N1 C1 C8 . . 115.97(14) ?
    C2 C1 C8 . . 122.23(14) ?
    C1 C2 C3 . . 120.49(15) ?
    C1 C2 H2 . . 119.8 ?
    C3 C2 H2 . . 119.8 ?
    C2 C3 C4 . . 117.52(15) ?
    C2 C3 C14 . . 119.74(15) ?
    C4 C3 C14 . . 122.74(15) ?
    C3 C4 C5 . . 117.62(15) ?
    C3 C4 C7 . . 123.46(15) ?
    C5 C4 C7 . . 118.89(15) ?
    N1 C5 O1 . . 119.45(15) ?
    N1 C5 C4 . . 124.86(15) ?
    O1 C5 C4 . . 115.69(14) ?
    O1 C6 H6A . . 109.5 ?
    O1 C6 H6B . . 109.5 ?
    H6A C6 H6B . . 109.5 ?
    O1 C6 H6C . . 109.5 ?
    H6A C6 H6C . . 109.5 ?
    H6B C6 H6C . . 109.5 ?
    N2 C7 C4 . . 178.56(19) ?
    C13 C8 C9 . . 118.44(15) ?
    C13 C8 C1 . . 121.52(15) ?
    C9 C8 C1 . . 120.03(14) ?
    C10 C9 C8 . . 120.84(16) ?
    C10 C9 H9 . . 119.6 ?
    C8 C9 H9 . . 119.6 ?
    C9 C10 C11 . . 120.12(16) ?
    C9 C10 H10 . . 119.9 ?
    C11 C10 H10 . . 119.9 ?
    C12 C11 C10 . . 119.29(16) ?
    C12 C11 H11 . . 120.4 ?
    C10 C11 H11 . . 120.4 ?
    C13 C12 C11 . . 120.81(17) ?
    C13 C12 H12 . . 119.6 ?
    C11 C12 H12 . . 119.6 ?
    C12 C13 C8 . . 120.49(16) ?
    C12 C13 H13 . . 119.8 ?
    C8 C13 H13 . . 119.8 ?
    C19 C14 C15 . . 119.15(15) ?
    C19 C14 C3 . . 119.47(14) ?
    C15 C14 C3 . . 121.35(15) ?
    C16 C15 C14 . . 119.70(16) ?
    C16 C15 H15 . . 120.1 ?
    C14 C15 H15 . . 120.1 ?
    C17 C16 C15 . . 120.56(16) ?
    C17 C16 H16 . . 119.7 ?
    C15 C16 H16 . . 119.7 ?
    C16 C17 C18 . . 120.19(15) ?
    C16 C17 H17 . . 119.9 ?
    C18 C17 H17 . . 119.9 ?
    C17 C18 C19 . . 119.64(16) ?
    C17 C18 H18 . . 120.2 ?
    C19 C18 H18 . . 120.2 ?
    C18 C19 C14 . . 120.72(15) ?
    C18 C19 H19 . . 119.6 ?
    C14 C19 H19 . . 119.6 ?
loop_
    _geom_torsion_atom_site_label_1
    _geom_torsion_atom_site_label_2
    _geom_torsion_atom_site_label_3
    _geom_torsion_atom_site_label_4
    _geom_torsion_site_symmetry_1
    _geom_torsion_site_symmetry_2
    _geom_torsion_site_symmetry_3
    _geom_torsion_site_symmetry_4
    _geom_torsion
    _geom_torsion_publ_flag
    C5 N1 C1 C2 . . . . 1.6(2) ?
    C5 N1 C1 C8 . . . . -178.59(15) ?
    N1 C1 C2 C3 . . . . -0.4(2) ?
    C8 C1 C2 C3 . . . . 179.74(15) ?
    C1 C2 C3 C4 . . . . -1.4(2) ?
    C1 C2 C3 C14 . . . . 178.68(15) ?
    C2 C3 C4 C5 . . . . 1.9(2) ?
    C14 C3 C4 C5 . . . . -178.09(15) ?
    C2 C3 C4 C7 . . . . -175.93(16) ?
    C14 C3 C4 C7 . . . . 4.0(3) ?
    C1 N1 C5 O1 . . . . 178.65(15) ?
    C1 N1 C5 C4 . . . . -0.9(3) ?
    C6 O1 C5 N1 . . . . 4.9(2) ?
    C6 O1 C5 C4 . . . . -175.45(16) ?
    C3 C4 C5 N1 . . . . -0.9(3) ?
    C7 C4 C5 N1 . . . . 177.11(17) ?
    C3 C4 C5 O1 . . . . 179.55(15) ?
    C7 C4 C5 O1 . . . . -2.5(2) ?
    N1 C1 C8 C13 . . . . 169.24(16) ?
    C2 C1 C8 C13 . . . . -10.9(2) ?
    N1 C1 C8 C9 . . . . -9.7(2) ?
    C2 C1 C8 C9 . . . . 170.16(16) ?
    C13 C8 C9 C10 . . . . -0.8(3) ?
    C1 C8 C9 C10 . . . . 178.17(16) ?
    C8 C9 C10 C11 . . . . 0.2(3) ?
    C9 C10 C11 C12 . . . . 0.3(3) ?
    C10 C11 C12 C13 . . . . -0.2(3) ?
    C11 C12 C13 C8 . . . . -0.4(3) ?
    C9 C8 C13 C12 . . . . 0.9(3) ?
    C1 C8 C13 C12 . . . . -178.03(16) ?
    C2 C3 C14 C19 . . . . 40.9(2) ?
    C4 C3 C14 C19 . . . . -139.07(17) ?
    C2 C3 C14 C15 . . . . -137.09(17) ?
    C4 C3 C14 C15 . . . . 42.9(2) ?
    C19 C14 C15 C16 . . . . 0.6(2) ?
    C3 C14 C15 C16 . . . . 178.63(15) ?
    C14 C15 C16 C17 . . . . 0.6(3) ?
    C15 C16 C17 C18 . . . . -0.7(3) ?
    C16 C17 C18 C19 . . . . -0.6(3) ?
    C17 C18 C19 C14 . . . . 1.9(3) ?
    C15 C14 C19 C18 . . . . -1.9(2) ?
    C3 C14 C19 C18 . . . . -179.94(16) ?
_shelx_hkl_checksum     94884
_shelx_hkl_file
;
   0   0   1  171.14    6.46
   0   0  -1  165.86    6.48
   0   0  -1  150.28    6.25
   0   0  -2    6.93    0.50
   0   0   2    7.18    0.61
   0   0  -2    7.96    0.62
   0   0   3   17.80    1.17
   0   0  -3   15.53    0.95
   0   0  -3   18.07    1.16
   0   0   4   20.97    1.42
   0   0  -4   21.41    1.46
   0   0  -5    0.48    0.24
  -1   0   0   -0.01    0.06
  -1   0   0    0.02    0.06
   1   0   1   48.12    2.08
  -1   0   1   51.54    2.09
   1   0  -1   48.74    2.10
  -1   0   1   48.14    1.96
  -1   0  -1   48.93    2.05
  -1   0  -1   45.69    2.00
  -1   0   2    9.49    0.72
  -1   0  -2   10.41    0.70
   1   0   2    9.91    0.73
   1   0  -2   10.42    0.74
  -1   0   2   10.04    0.62
  -1   0  -2    9.55    0.63
   1   0  -3   -0.07    0.22
   1   0   3    0.07    0.30
  -1   0  -3    0.00    0.22
  -1   0   3   -0.19    0.23
  -1   0  -3    0.16    0.15
   1   0   4    0.64    0.31
   1   0  -4   -0.03    0.25
  -1   0   4   -0.13    0.25
  -1   0  -4    0.29    0.25
   1   0  -5    0.57    0.27
   2   0   0    2.89    0.19
  -2   0   0    3.40    0.27
   2   0   0    3.27    0.28
  -2   0  -1  849.05   32.53
  -2   0   1  874.33   31.59
  -2   0   1  843.20   32.37
   2   0  -1  791.79   32.61
  -2   0  -1  834.25   31.66
   2   0   1  814.27   32.38
  -2   0  -2   92.72    4.00
  -2   0  -2  100.14    4.11
  -2   0   2   96.17    3.92
   2   0   2   97.89    4.18
  -2   0   2  101.92    4.19
   2   0  -2   97.79    4.22
  -2   0  -3    0.01    0.20
   2   0   3    0.44    0.33
  -2   0  -3    0.35    0.20
  -2   0   3    0.18    0.28
   2   0  -3    0.03    0.27
  -2   0  -4    0.27    0.25
   2   0   4    0.32    0.26
   2   0  -4    0.06    0.28
  -2   0   4    0.05    0.21
   2   0  -5   -0.48    0.22
   2   0   5    0.74    0.41
  -3   0   0    0.01    0.20
   3   0   0   -0.12    0.10
   3   0   0   -0.20    0.20
  -3   0   1   12.65    0.75
  -3   0  -1   13.72    0.63
  -3   0   1   15.02    0.69
   3   0  -1   12.20    0.75
   3   0   1   11.80    0.75
  -3   0  -1   12.70    0.76
  -3   0   2   -0.09    0.22
  -3   0  -2    0.10    0.18
   3   0  -2    0.19    0.26
  -3   0   2    0.09    0.17
  -3   0  -2   -0.22    0.14
   3   0   2   -0.14    0.24
  -3   0  -3    5.29    0.54
   3   0  -3    6.39    0.73
  -3   0   3    7.31    0.72
  -3   0  -3    6.46    0.60
   3   0   3    7.26    0.75
  -3   0   4    0.19    0.24
   3   0   4    0.20    0.31
   3   0  -4    0.43    0.34
   3   0   5    2.07    0.58
   3   0  -5    1.45    0.36
   4   0   0  116.72    4.93
   4   0   0  125.17    4.86
  -4   0   0  125.74    4.85
  -4   0   1    4.41    0.43
  -4   0   1    5.28    0.40
  -4   0  -1    4.23    0.45
   4   0   1    4.01    0.44
  -4   0  -1    4.65    0.28
   4   0  -1    4.03    0.42
  -4   0  -2    4.86    0.50
   4   0   2    5.23    0.60
   4   0  -2    4.43    0.55
  -4   0   2    6.28    0.46
  -4   0   2    5.95    0.55
  -4   0  -2    5.64    0.45
   4   0   3    0.64    0.40
  -4   0  -3    1.27    0.31
  -4   0  -3    0.81    0.28
   4   0  -3    0.47    0.35
  -4   0   3    1.37    0.40
   4   0  -4    3.73    0.64
   4   0   4    3.57    0.58
  -4   0   4    5.31    0.58
   4   0   5    0.49    0.48
   5   0   0   -0.19    0.13
  -5   0   0    0.13    0.24
   5   0   0   -0.08    0.24
   5   0   1   22.59    1.24
  -5   0   1   26.73    1.17
   5   0  -1   23.16    1.22
  -5   0  -1   24.67    1.26
  -5   0   1   22.90    1.21
  -5   0   2   12.44    0.86
   5   0  -2   11.46    0.89
  -5   0   2   14.23    0.76
  -5   0  -2   12.35    0.69
   5   0   2   11.96    0.92
  -5   0  -2   11.52    0.85
  -5   0  -3    1.76    0.36
   5   0   3    1.47    0.48
   5   0  -3    0.67    0.37
  -5   0   3    1.09    0.36
  -5   0   4    9.63    0.83
   5   0   4    7.93    0.84
   5   0  -4    7.77    0.90
  -6   0   0  103.25    4.17
   6   0   0  103.86    4.11
   6   0   0   97.94    4.23
  -6   0   1   23.49    1.27
   6   0   1   25.49    1.33
   6   0  -1   24.18    1.27
  -6   0   1   25.15    1.22
  -6   0  -1   24.21    1.31
   6   0  -2    7.97    0.74
  -6   0   2    9.82    0.63
  -6   0  -2    9.26    0.53
  -6   0   2    7.97    0.69
  -6   0  -2    9.00    0.74
   6   0   2    8.09    0.77
   6   0   3    5.87    0.76
  -6   0  -3    5.15    0.59
  -6   0   3    4.69    0.57
   6   0  -4   -0.18    0.30
   6   0   4    0.62    0.25
   7   0   0    0.00    0.25
  -7   0   0    0.03    0.26
   7   0   0    0.00    0.13
  -7   0   1    2.60    0.37
   7   0   1    2.71    0.45
  -7   0  -1    2.19    0.42
   7   0  -1    3.05    0.32
  -7   0   1    2.76    0.40
   7   0  -2    2.13    0.44
  -7   0   2    2.49    0.34
  -7   0  -2    2.38    0.45
  -7   0   2    2.87    0.43
   7   0   2    3.61    0.57
   7   0   3    0.02    0.39
   7   0  -3    0.08    0.33
  -7   0  -3    0.37    0.27
  -7   0   3    0.47    0.28
   7   0  -4   -0.45    0.27
   7   0   4    0.30    0.28
   8   0   0   29.63    1.36
  -8   0   0   30.00    1.53
   8   0   0   28.97    1.55
  -8   0  -1   11.02    0.87
   8   0   1   13.24    0.91
   8   0  -1   11.92    0.80
  -8   0   1   12.65    0.81
  -8   0   1   11.11    0.82
  -8   0   2    1.51    0.35
   8   0  -2    1.37    0.42
   8   0   2    1.61    0.48
  -8   0   2    1.29    0.30
  -8   0  -2    1.24    0.42
  -8   0  -3   14.66    1.09
  -8   0   3   14.57    1.07
   8   0   3   13.67    1.22
   8   0  -3   12.41    1.12
   8   0  -4    0.50    0.26
   8   0   4    0.38    0.31
   9   0   0    0.15    0.29
   9   0   0    0.07    0.12
  -9   0   0    0.16    0.26
  -9   0   1    5.38    0.56
  -9   0   1    7.82    0.62
  -9   0  -1    6.17    0.65
   9   0   1    6.68    0.68
   9   0  -1    5.54    0.55
   9   0   2    0.04    0.31
  -9   0   2    0.07    0.24
  -9   0   2    0.34    0.22
   9   0  -2    0.09    0.29
  -9   0  -2    0.48    0.34
   9   0  -3    8.88    0.95
  -9   0   3   10.23    0.86
  -9   0  -3    9.39    0.88
   9   0   3    9.31    1.02
   9   0   4   11.11    1.08
   9   0  -4    6.93    0.84
  10   0   0    2.27    0.47
 -10   0   0    2.39    0.45
  10   0  -1    0.66    0.24
 -10   0  -1    0.84    0.38
 -10   0   1    0.76    0.31
  10   0   1    0.60    0.36
 -10   0   1    0.59    0.29
  10   0   2   13.34    1.12
  10   0  -2   12.95    1.04
 -10   0   2   12.75    0.99
 -10   0  -2   12.83    1.07
 -10   0   2   13.10    0.87
 -10   0   3    0.89    0.28
  10   0   3    0.30    0.44
  10   0  -3   -0.34    0.27
 -10   0  -3    1.06    0.39
  10   0  -4   -0.09    0.22
  10   0   4    0.68    0.34
 -11   0   0    0.18    0.28
  11   0   0   -0.29    0.26
 -11   0  -1    1.09    0.41
  11   0   1    1.34    0.44
 -11   0   1    1.23    0.38
  11   0  -1    0.82    0.29
 -11   0   1    1.49    0.38
  11   0   2   39.22    2.33
 -11   0   2   41.07    2.03
  11   0  -2   43.21    2.27
 -11   0  -2   38.33    2.24
 -11   0   2   41.06    2.19
  11   0  -3    2.20    0.48
  11   0   3    1.65    0.53
 -11   0  -3    2.43    0.49
  11   0   4   -0.20    0.29
  11   0  -4   -0.12    0.27
  12   0   0    2.70    0.51
 -12   0   0    3.14    0.52
  12   0   1   17.74    1.24
 -12   0  -1   16.82    1.22
 -12   0   1   16.76    1.11
  12   0  -1   14.92    1.05
  12   0   2    9.62    1.01
 -12   0   2    8.48    0.81
 -12   0  -2   10.42    0.99
  12   0  -2    9.32    0.85
  12   0   3    1.09    0.33
  12   0  -3    0.52    0.27
 -12   0  -3    0.31    0.26
 -12   0  -4   -0.08    0.40
 -13   0   0   -0.07    0.26
  13   0   0    0.19    0.26
  13   0  -1   52.86    2.67
 -13   0   1   52.08    2.60
  13   0   1   54.78    2.77
 -13   0  -1   51.53    2.71
 -13   0  -2    0.08    0.30
  13   0  -2    0.24    0.22
  13   0   2   -0.22    0.36
 -13   0   2    0.06    0.19
 -13   0  -3    0.84    0.31
  13   0   3    0.27    0.22
  13   0  -3    0.28    0.27
 -14   0   0   15.38    1.20
  14   0   0   17.97    1.27
  14   0   1    1.67    0.51
 -14   0  -1    0.86    0.41
  14   0  -1    1.24    0.37
 -14   0   1    1.52    0.41
 -14   0  -2    2.27    0.48
 -14   0   2    2.57    0.42
  14   0   2    2.67    0.56
  14   0   3    0.63    0.29
  14   0  -3    0.81    0.33
 -14   0  -3    0.42    0.26
  15   0   0   -0.12    0.24
 -15   0   0    0.00    0.27
  15   0  -1    0.70    0.33
 -15   0   1    0.47    0.27
 -15   0  -1   -0.14    0.27
  15   0   1    0.57    0.36
  15   0   2    0.46    0.38
 -15   0   2   -0.08    0.21
 -15   0  -2    0.01    0.19
 -15   0  -3    0.59    0.35
  15   0  -3    0.35    0.28
  15   0   3   -0.19    0.26
  16   0   0    0.62    0.34
 -16   0   0    0.18    0.25
 -16   0  -1    2.25    0.53
  16   0   1    2.92    0.52
  16   0  -1    3.42    0.54
 -16   0   1    2.25    0.45
 -16   0  -2   10.41    1.00
  16   0   2   12.10    1.22
 -17   0   0   -0.24    0.18
  17   0   0   -0.18    0.23
  17   0  -1    0.42    0.24
 -17   0  -1    0.25    0.34
 -17   0   1    0.22    0.17
  17   0   1    0.09    0.25
  17   0   2   -0.12    0.31
 -17   0  -2   -0.59    0.19
  18   0   0    7.72    0.84
 -18   0   0    6.68    0.77
 -18   0   1    0.08    0.18
 -18   0  -1    0.20    0.33
  18   0   1    0.29    0.28
  18   0  -1    0.77    0.26
 -19   0   0   -0.19    0.21
  19   0   0   -0.38    0.23
  19   0  -1   10.71    0.89
  19   0   1    9.04    0.93
   0   1   1  219.18    8.23
   0  -1  -1  215.15    8.29
   0  -1   1  217.03    8.26
   0  -1  -1  199.98    8.03
   0   1  -1  195.45    7.98
   0   1  -1  206.57    8.28
   0  -1   2   63.59    2.83
   0   1  -2   59.87    2.61
   0   1  -2   67.29    2.83
   0  -1  -2   59.59    2.65
   0   1   2   61.78    2.78
   0  -1  -2   67.40    2.83
   0   1   3    0.03    0.25
   0   1  -3    0.32    0.27
   0  -1   3    0.17    0.30
   0  -1  -3    0.29    0.16
   0  -1  -3    0.73    0.24
   0   1   4    0.26    0.25
   0  -1  -4   -0.28    0.23
   0  -1   4    0.03    0.24
   0  -1   5    2.17    0.58
   0  -1  -5    2.30    0.38
  -1  -1   0   40.49    1.51
  -1   1   0   37.03    1.47
  -1  -1   0   40.43    1.46
   1  -1   0   35.08    1.48
   1   1   0   32.50    1.48
   1  -1   0   36.61    1.50
  -1  -1  -1   53.69    2.22
  -1   1   1   58.10    2.25
   1  -1   1   51.29    2.26
  -1   1   1   54.30    2.16
   1   1  -1   50.70    2.25
  -1  -1  -1   50.69    2.18
   1   1   1   52.42    2.24
  -1   1  -1   51.30    2.15
  -1   1  -1   51.42    2.22
  -1  -1   1   55.27    2.27
   1  -1  -1   53.52    2.27
   1  -1   2    3.33    0.46
  -1   1   2    3.37    0.40
  -1  -1  -2    4.33    0.44
   1   1  -2    4.21    0.47
  -1   1   2    3.27    0.43
  -1  -1  -2    3.47    0.38
  -1  -1   2    4.02    0.37
  -1   1  -2    4.66    0.45
   1   1   2    3.81    0.45
  -1   1  -2    3.21    0.34
   1  -1  -2    3.95    0.46
  -1  -1   2    4.48    0.50
   1  -1   3    3.17    0.51
  -1   1   3    2.06    0.41
  -1  -1  -3    2.70    0.36
  -1   1   3    2.43    0.35
   1   1  -3    3.25    0.51
   1  -1  -3    3.13    0.41
  -1  -1   3    3.33    0.53
  -1   1  -3    2.43    0.35
  -1   1  -3    3.27    0.46
   1   1   3    3.78    0.53
  -1  -1  -4    2.86    0.48
   1  -1   4    1.87    0.44
  -1   1   4    2.82    0.45
   1  -1  -4    2.22    0.47
  -1  -1   4    3.28    0.50
   1   1   4    2.56    0.46
   1   1  -5   -0.03    0.24
   1  -1   5    1.31    0.43
   1  -1  -5    0.30    0.28
   2  -1   0  255.98   10.25
  -2  -1   0  271.81   10.28
  -2  -1   0  283.21   10.04
   2   1   0  239.87   10.27
  -2   1   0  266.58   10.05
  -2  -1  -1  212.66    8.59
  -2  -1  -1  224.42    8.76
   2  -1   1  218.96    8.80
   2   1  -1  213.13    8.85
  -2   1   1  230.35    8.76
  -2   1   1  231.39    8.55
  -2   1  -1  222.15    8.77
  -2  -1   1  232.65    8.80
   2  -1  -1  216.73    8.86
   2   1   1  215.40    8.78
  -2  -1   1  233.72    8.49
  -2   1  -1  215.69    8.58
  -2  -1  -2   13.75    0.87
   2  -1   2   14.30    0.96
  -2   1   2   15.60    0.94
  -2  -1  -2   15.95    0.89
  -2   1   2   16.06    0.84
   2   1  -2   15.38    0.98
  -2   1  -2   14.68    0.85
  -2  -1   2   16.28    0.80
   2   1   2   15.45    0.97
   2  -1  -2   15.30    0.98
  -2  -1   2   14.61    0.96
  -2   1  -2   15.51    0.89
  -2  -1  -3    4.66    0.39
  -2  -1  -3    2.73    0.38
  -2   1   3    3.45    0.50
   2  -1   3    3.24    0.56
   2   1  -3    3.70    0.57
  -2   1   3    3.48    0.39
  -2   1  -3    3.27    0.46
  -2  -1   3    3.49    0.55
   2   1   3    3.52    0.54
  -2   1  -3    3.22    0.38
  -2   1   4   13.87    1.05
   2  -1   4   13.66    1.12
  -2  -1  -4   11.22    0.97
   2   1   4   12.91    1.07
  -2  -1   4   14.01    1.09
   2  -1  -4   12.35    1.10
   2   1  -5    0.39    0.28
   2  -1   5    0.35    0.35
   2  -1  -5    0.64    0.27
  -3  -1   0  176.31    6.67
  -3  -1   0  176.08    6.83
   3  -1   0  173.02    6.80
  -3   1   0  174.43    6.68
   3   1   0  168.01    6.76
   3  -1   0  167.46    6.80
  -3  -1  -1   73.69    3.07
  -3   1   1   74.48    3.09
   3   1  -1   70.91    3.14
   3  -1   1   71.58    3.13
  -3   1   1   78.33    3.01
  -3  -1  -1   76.88    3.00
  -3  -1   1   77.67    2.95
  -3  -1   1   75.41    3.13
   3   1   1   73.18    3.13
  -3   1  -1   75.19    3.01
  -3   1  -1   73.47    3.06
   3  -1  -1   72.33    3.15
   3  -1   2   10.93    0.82
   3   1  -2   11.80    0.84
  -3   1   2   10.44    0.74
  -3  -1  -2   11.34    0.69
  -3  -1  -2    9.39    0.71
  -3   1   2   12.35    0.70
  -3   1  -2   10.21    0.71
   3   1   2   10.07    0.78
  -3   1  -2   11.24    0.69
  -3  -1   2   11.60    0.62
  -3  -1   2   10.92    0.78
   3  -1  -2   10.31    0.80
  -3  -1  -3   32.27    1.74
  -3  -1  -3   35.56    1.79
   3  -1   3   36.42    1.97
  -3   1   3   33.70    1.86
   3   1  -3   36.27    1.98
  -3   1  -3   30.69    1.70
  -3   1  -3   35.26    1.80
   3   1   3   36.75    1.96
  -3  -1   3   37.75    1.94
  -3   1   4    0.37    0.24
   3   1  -4    0.73    0.24
   3  -1   4    0.41    0.29
   3   1   4    0.06    0.24
  -3  -1   4    0.17    0.26
   3  -1  -4    0.13    0.29
   3   1  -5    0.47    0.24
   3  -1   5    1.04    0.47
   3   1   5    2.11    0.57
   3  -1  -5    1.47    0.33
  -4  -1   0  101.90    4.01
   4   1   0  100.00    3.99
  -4  -1   0   99.22    4.10
   4  -1   0   97.61    4.07
  -4   1   0  103.76    4.03
  -4   1   1   26.87    1.16
  -4  -1  -1   26.19    1.03
  -4   1   1   22.91    1.17
   4  -1   1   25.14    1.24
   4   1  -1   22.32    1.20
  -4  -1  -1   23.78    1.22
  -4   1  -1   24.03    1.04
  -4  -1   1   26.27    1.10
  -4  -1   1   23.03    1.20
  -4   1  -1   24.28    1.21
   4   1   1   22.84    1.21
   4  -1  -1   20.16    1.18
  -4   1   2  106.19    4.02
  -4  -1  -2   96.92    4.13
   4   1  -2   91.98    4.27
  -4   1   2  101.58    4.20
   4  -1   2   96.28    4.28
  -4  -1  -2   97.83    4.08
   4   1   2   98.96    4.28
  -4  -1   2   97.28    4.23
  -4   1  -2   96.33    4.11
  -4   1  -2   99.51    4.09
   4  -1  -2   92.33    4.28
  -4  -1   2  104.95    3.96
   4   1  -3   24.33    1.55
  -4  -1  -3   25.48    1.35
   4  -1   3   26.13    1.59
  -4  -1  -3   20.72    1.35
  -4   1   3   23.96    1.45
  -4   1  -3   25.34    1.36
   4  -1  -3   22.87    1.51
   4   1   3   26.25    1.58
  -4   1  -3   23.50    1.36
  -4  -1   3   26.56    1.53
  -4   1   4    1.12    0.32
   4   1  -4    0.56    0.37
   4  -1   4    1.16    0.38
   4   1   4    1.12    0.40
  -4  -1   4    0.79    0.31
   4  -1  -4    0.39    0.32
   4  -1   5    0.56    0.43
   4   1   5    0.98    0.50
   5   1   0    0.07    0.12
  -5   1   0    0.02    0.22
  -5  -1   0   -0.01    0.24
   5  -1   0    0.15    0.24
   5  -1   0   -0.09    0.15
   5   1   0   -0.02    0.25
  -5  -1  -1    3.82    0.47
   5   1  -1    4.63    0.45
  -5   1   1    4.53    0.44
  -5   1   1    5.23    0.45
   5  -1   1    5.33    0.52
  -5   1  -1    5.12    0.28
   5  -1  -1    4.21    0.44
  -5   1  -1    4.53    0.50
  -5  -1   1    4.02    0.46
  -5  -1   1    5.65    0.42
   5   1   1    4.40    0.47
   5  -1   2   50.58    2.48
  -5  -1  -2   51.39    2.39
  -5   1   2   51.16    2.39
  -5  -1  -2   52.15    2.21
  -5   1   2   56.17    2.27
   5   1  -2   47.66    2.45
  -5  -1   2   53.18    2.19
  -5   1  -2   51.84    2.22
   5  -1  -2   45.30    2.42
  -5  -1   2   51.23    2.43
  -5   1  -2   48.86    2.35
   5   1   2   52.76    2.49
  -5   1   3    1.40    0.39
   5  -1   3    1.68    0.51
  -5  -1  -3    1.65    0.37
   5   1  -3    1.23    0.44
   5  -1  -3    1.04    0.40
  -5  -1   3    1.56    0.41
  -5   1  -3    1.17    0.34
   5   1   3    1.61    0.52
   5  -1   4    5.48    0.68
   5   1  -4    3.95    0.65
  -5  -1   4    4.19    0.54
   5  -1  -4    3.80    0.65
   5   1   4    4.76    0.63
   5   1   5    0.53    0.47
   6  -1   0   57.43    2.51
   6   1   0   54.19    2.49
   6  -1   0   57.16    2.37
  -6   1   0   55.05    2.46
  -6  -1   0   57.29    2.45
   6   1   0   57.32    2.34
   6   1  -1   21.22    1.14
  -6   1   1   21.89    1.10
  -6   1   1   20.30    1.12
  -6  -1  -1   21.20    1.18
   6  -1   1   22.37    1.20
  -6  -1   1   22.73    1.08
  -6   1  -1   20.16    1.17
  -6  -1   1   21.17    1.17
   6   1   1   18.64    1.14
   6  -1  -1   21.07    1.14
  -6  -1  -2   11.57    0.61
  -6  -1  -2   10.57    0.83
   6   1  -2   10.32    0.85
  -6   1   2   12.88    0.76
  -6   1   2   11.19    0.80
   6  -1   2   10.29    0.88
   6  -1  -2   10.73    0.85
  -6  -1   2   12.62    0.71
   6   1   2   10.83    0.89
  -6   1  -2   11.41    0.85
  -6   1  -2   11.14    0.62
  -6  -1   2   10.30    0.82
  -6  -1  -3    6.15    0.64
   6   1  -3    5.56    0.76
  -6   1   3    6.03    0.63
   6  -1   3    6.69    0.81
  -6  -1   3    5.52    0.63
   6  -1  -3    5.52    0.73
  -6   1  -3    5.64    0.60
   6   1   3    6.50    0.78
   6  -1   4    2.84    0.47
   6   1  -4    2.48    0.56
  -6  -1   4    2.57    0.41
   6   1   4    2.36    0.46
   6  -1  -4    2.31    0.53
  -7   1   0   48.89    2.22
   7   1   0   47.88    2.25
   7  -1   0   47.94    2.09
   7   1   0   48.97    2.06
  -7  -1   0   49.40    2.20
   7  -1   0   48.96    2.25
  -7  -1  -1   18.06    1.10
  -7   1   1   19.40    1.03
   7  -1   1   19.09    1.12
   7   1  -1   17.74    1.02
  -7   1   1   16.87    1.02
   7  -1  -1   17.16    1.03
  -7  -1   1   19.48    1.01
   7   1   1   18.36    1.09
  -7   1  -1   17.04    1.08
  -7  -1   1   16.58    1.05
   7   1  -2    7.46    0.73
  -7   1   2    8.55    0.63
  -7   1   2    7.68    0.69
   7  -1   2    9.30    0.83
  -7  -1  -2    7.19    0.72
  -7   1  -2    8.54    0.76
   7   1   2    9.44    0.85
   7  -1  -2    7.75    0.74
  -7  -1   2    9.04    0.59
  -7  -1   2    8.31    0.73
  -7  -1  -3    9.16    0.84
   7  -1   3    9.08    0.96
  -7   1   3    9.74    0.81
   7   1  -3    9.39    0.94
   7  -1  -3    8.86    0.93
   7   1   3    9.22    0.97
  -7   1  -3   10.92    0.87
  -7  -1   3    9.42    0.84
   7   1  -4    2.43    0.65
   7  -1   4    3.06    0.51
   7   1   4    2.30    0.45
  -8   1   0   -0.09    0.23
   8  -1   0    0.13    0.14
  -8  -1   0    0.15    0.24
   8   1   0    0.03    0.13
   8   1   0    0.07    0.26
   8  -1   0   -0.12    0.25
  -8   1   1   46.56    2.33
   8   1  -1   51.63    2.35
  -8  -1  -1   48.54    2.39
   8  -1   1   51.28    2.42
  -8   1   1   54.03    2.33
   8   1   1   51.89    2.45
  -8  -1   1   53.86    2.29
   8  -1  -1   49.88    2.35
  -8  -1   1   48.63    2.37
  -8   1  -1   49.22    2.40
   8   1  -2    1.83    0.47
   8  -1   2    1.76    0.52
  -8   1   2    1.57    0.30
  -8   1   2    1.03    0.30
  -8  -1  -2    2.00    0.46
  -8  -1   2    1.91    0.29
   8   1   2    2.08    0.52
  -8   1  -2    2.13    0.48
  -8  -1   2    1.67    0.39
   8  -1  -2    1.27    0.42
  -8  -1  -3    1.39    0.44
   8  -1   3    0.69    0.46
  -8   1   3    1.44    0.38
  -8   1  -3    1.73    0.39
   8   1   3    1.66    0.56
  -8  -1   3    1.30    0.38
   8  -1  -3    0.95    0.44
   8  -1   4    0.51    0.29
   8   1  -4    0.60    0.29
   8   1   4    0.51    0.30
   8  -1  -4    0.47    0.24
   9   1   0    3.67    0.51
   9   1   0    3.92    0.33
   9  -1   0    4.07    0.51
   9  -1   0    3.39    0.33
  -9   1   0    3.86    0.53
  -9  -1   0    3.73    0.50
   9  -1   1    3.45    0.52
  -9   1   1    2.96    0.44
  -9  -1  -1    3.04    0.51
  -9   1   1    2.64    0.40
   9   1  -1    2.54    0.38
   9  -1  -1    3.05    0.40
   9   1   1    3.64    0.55
  -9  -1   1    3.01    0.45
  -9  -1   1    3.32    0.42
  -9   1  -1    2.82    0.50
  -9  -1  -2   16.09    1.16
  -9   1   2   14.84    0.95
   9  -1   2   17.00    1.24
  -9   1   2   12.52    1.00
   9   1   2   15.66    1.19
  -9  -1   2   15.19    1.10
   9  -1  -2   15.71    1.13
  -9   1  -2   17.23    1.18
  -9  -1   2   15.11    0.91
  -9   1   3    0.24    0.21
   9   1  -3   -0.43    0.26
  -9  -1  -3   -0.19    0.21
   9  -1   3   -0.35    0.34
  -9   1  -3    0.10    0.27
   9  -1  -3   -0.34    0.26
   9   1   3   -0.03    0.35
  -9  -1   3    0.31    0.27
   9   1  -4   -0.23    0.20
   9  -1   4    0.94    0.37
   9   1   4    0.52    0.28
   9  -1  -4    0.14    0.19
 -10   1   0    7.53    0.73
 -10  -1   0    8.20    0.73
  10  -1   0    8.47    0.74
  10  -1   0    7.99    0.54
  10   1   0    8.51    0.78
 -10   1   1    6.60    0.63
  10  -1   1    7.48    0.74
 -10   1   1    7.20    0.66
  10   1  -1    7.42    0.62
 -10  -1  -1    7.70    0.76
 -10  -1   1    7.21    0.63
  10  -1  -1    7.08    0.62
 -10   1  -1    8.10    0.77
 -10  -1   1    6.07    0.65
  10   1   1    7.33    0.75
 -10   1   2   24.99    1.49
 -10  -1  -2   25.45    1.58
  10   1  -2   25.45    1.55
  10  -1   2   25.81    1.67
 -10   1   2   24.54    1.39
 -10  -1   2   24.65    1.53
 -10   1  -2   24.42    1.58
  10  -1  -2   24.91    1.56
  10   1   2   25.93    1.68
 -10  -1   2   24.14    1.34
  10   1  -3    3.35    0.62
 -10  -1  -3    3.35    0.53
  10  -1   3    2.65    0.63
 -10   1  -3    2.89    0.53
  10   1   3    4.44    0.72
  10  -1  -3    3.06    0.58
 -10  -1   3    3.15    0.46
  10  -1   4    2.39    0.49
  10   1  -4    1.80    0.50
 -10  -1  -4    2.25    0.43
  10   1   4    3.26    0.59
  10  -1  -4    1.99    0.42
 -11   1   0   10.40    0.87
  11   1   0   11.41    0.91
 -11  -1   0   10.19    0.85
  11  -1   0   10.60    0.87
 -11  -1  -1    3.92    0.59
  11  -1   1    4.76    0.61
 -11   1   1    3.38    0.49
  11   1  -1    4.39    0.48
 -11   1   1    3.89    0.53
 -11  -1   1    3.87    0.55
  11  -1  -1    4.47    0.50
 -11  -1   1    4.38    0.51
 -11   1  -1    4.94    0.64
  11   1   1    4.00    0.62
  11   1  -2   11.79    1.00
 -11   1   2   11.69    0.87
 -11   1   2   12.96    0.95
  11  -1   2   13.10    1.14
 -11  -1  -2   11.32    1.05
  11  -1  -2   12.10    1.01
 -11  -1   2   11.60    0.96
 -11   1  -2   10.44    1.01
  11   1   2   12.10    1.12
  11   1  -3    5.18    0.70
  11  -1   3    4.22    0.68
 -11  -1  -3    5.08    0.65
  11   1   3    4.75    0.70
 -11  -1   3    6.18    0.67
  11  -1  -3    3.05    0.54
 -11   1  -3    4.95    0.65
 -11  -1  -4    5.30    0.69
  11  -1   4    7.24    0.90
  11   1  -4    6.08    0.82
  11  -1  -4    4.41    0.71
  11   1   4    5.64    0.82
 -12  -1   0    0.16    0.26
  12  -1   0    0.36    0.30
  12   1   0    0.36    0.33
 -12   1   0    0.51    0.35
 -12  -1  -1   60.98    3.08
  12  -1   1   64.00    3.14
  12   1  -1   68.34    3.01
 -12   1   1   63.15    2.99
 -12  -1   1   61.16    2.95
  12  -1  -1   66.09    3.02
 -12   1  -1   62.77    3.10
  12   1   1   63.41    3.16
  12  -1  -1   63.37    3.04
 -12  -1   1   64.19    3.08
  12   1  -2    8.71    0.81
 -12   1   2    6.60    0.63
 -12   1   2    6.86    0.67
  12  -1   2    7.45    0.90
 -12  -1  -2    7.58    0.85
 -12   1  -2    6.79    0.80
  12   1   2    7.93    0.93
  12  -1  -2    7.25    0.76
 -12  -1   2    6.87    0.71
 -12  -1  -3    1.87    0.38
  12  -1   3    0.73    0.39
  12   1  -3    1.36    0.39
  12   1   3    2.10    0.46
  12  -1  -3    1.81    0.47
 -12   1  -3    1.56    0.42
 -12  -1  -4    1.06    0.45
 -13   1   0    8.33    0.83
  13  -1   0    8.32    0.81
  13   1   0    8.46    0.83
 -13  -1   0    8.25    0.81
  13  -1   1    9.18    0.90
 -13   1   1    9.33    0.81
  13   1  -1    9.87    0.87
 -13  -1  -1    8.94    0.91
 -13  -1   1    8.99    0.78
 -13   1  -1    7.64    0.87
  13  -1  -1    9.52    0.82
  13   1   1    9.51    0.93
 -13   1   2    1.55    0.32
  13  -1   2    1.46    0.53
 -13  -1  -2    0.73    0.44
  13   1  -2    1.01    0.31
 -13   1  -2    1.10    0.41
  13   1   2    1.10    0.53
 -13  -1   2    1.57    0.33
  13  -1  -2    0.92    0.30
  13   1  -3    5.06    0.67
 -13  -1  -3    6.42    0.72
  13  -1   3    6.16    0.77
  13  -1  -3    5.16    0.69
 -13   1  -3    5.36    0.66
  13   1   3    6.39    0.76
  14  -1   0   26.08    1.64
  14   1   0   28.80    1.71
 -14  -1   0   26.41    1.64
 -14   1   0   24.30    1.61
  14   1  -1    2.01    0.46
  14  -1   1    2.36    0.50
 -14   1   1    2.18    0.44
 -14  -1  -1    1.99    0.53
  14   1   1    2.24    0.50
  14  -1  -1    2.62    0.47
 -14  -1   1    1.70    0.38
 -14   1  -1    1.77    0.52
  14  -1   2    5.25    0.74
 -14   1   2    4.93    0.58
 -14  -1  -2    4.84    0.65
 -14   1  -2    4.31    0.63
  14   1   2    5.93    0.79
 -14  -1   2    4.74    0.57
  14  -1  -2    5.04    0.63
 -14  -1  -3    0.58    0.31
  14   1  -3    0.10    0.22
  14  -1   3    0.45    0.27
 -14   1  -3    0.12    0.24
  14  -1  -3    0.20    0.22
  14   1   3    0.57    0.31
 -15   1   0    1.94    0.44
 -15  -1   0    1.29    0.41
  15  -1   0    1.78    0.42
  15   1   0    2.06    0.46
  15   1  -1    7.30    0.75
  15  -1   1    6.41    0.77
 -15   1   1    6.20    0.69
 -15  -1  -1    5.49    0.72
  15  -1  -1    5.78    0.68
  15   1   1    7.22    0.83
 -15  -1   1    6.36    0.67
 -15   1  -1    5.66    0.74
  15  -1   2    1.41    0.47
 -15  -1  -2    0.39    0.26
 -15   1  -2    0.92    0.30
 -15  -1   2    0.69    0.25
  15   1   2    1.43    0.53
 -15  -1  -3   -0.05    0.28
  15   1  -3    1.05    0.36
  15  -1   3    0.04    0.39
 -15   1  -3    0.69    0.39
  15   1   3   -0.41    0.28
  15  -1  -3    0.40    0.27
  16  -1   0    5.54    0.69
  16   1   0    4.60    0.62
 -16   1   0    4.03    0.61
 -16  -1   0    4.94    0.64
  16  -1   1    1.76    0.42
  16   1  -1    1.17    0.40
 -16   1   1    0.48    0.30
 -16  -1  -1    1.71    0.51
 -16  -1   1    1.02    0.33
  16   1   1    0.97    0.40
  16  -1  -1    1.82    0.48
 -16   1  -1    1.12    0.43
 -16  -1  -2    1.75    0.36
  16  -1   2    2.28    0.64
 -16   1  -2    2.04    0.40
  16   1   2    2.82    0.64
 -16  -1   2    1.36    0.36
  17   1   0    2.07    0.45
 -17   1   0    2.79    0.50
 -17  -1   0    2.34    0.43
  17  -1   0    2.93    0.47
  17  -1   1    4.41    0.62
 -17  -1  -1    3.29    0.60
  17   1  -1    3.98    0.57
 -17   1   1    4.08    0.54
 -17  -1   1    3.79    0.49
  17  -1  -1    3.04    0.47
 -17   1  -1    3.55    0.64
  17   1   1    4.79    0.67
  17  -1   2    0.49    0.38
 -17  -1  -2    1.03    0.35
  17   1   2    2.24    0.52
 -17   1  -2    1.86    0.34
  18  -1   0    0.28    0.26
  18   1   0    0.14    0.24
 -18   1   0    0.13    0.26
 -18  -1   0   -0.05    0.24
 -18  -1  -1    3.94    0.62
  18  -1   1    3.77    0.61
  18   1  -1    3.99    0.54
 -18   1   1    3.99    0.53
  18   1   1    5.08    0.68
 -18   1  -1    4.20    0.66
 -18  -1   1    3.93    0.48
  18  -1  -1    5.38    0.56
 -19   1   0    0.31    0.26
 -19  -1   0    0.54    0.25
  19   1   0   -0.18    0.22
  19  -1   0   -0.19    0.22
 -19   1   1    2.38    0.36
  19   1  -1    3.61    0.49
  19  -1   1    2.74    0.49
   0  -2   0  171.74    6.69
   0   2   0  168.23    6.48
   0   2  -1  514.90   20.31
   0  -2  -1  546.10   20.32
   0   2  -1  485.82   19.62
   0  -2  -1  497.99   19.71
   0  -2   1  527.77   20.20
   0   2   1  536.70   20.13
   0  -2  -2    4.12    0.41
   0   2   2    3.81    0.44
   0  -2   2    3.61    0.48
   0  -2  -2    4.81    0.43
   0   2  -2    3.55    0.33
   0   2  -2    4.65    0.48
   0   2   3    2.58    0.44
   0  -2  -3    2.79    0.46
   0   2  -3    2.57    0.45
   0  -2   3    3.07    0.53
   0   2  -4    2.24    0.46
   0  -2   4    2.12    0.43
   0   2   4    2.64    0.42
   0  -2  -4    1.93    0.44
   0  -2  -5    2.73    0.33
   0   2  -5    1.68    0.36
   0  -2   5    2.12    0.49
  -1  -2   0   44.34    1.67
  -1   2   0   39.16    1.62
  -1  -2   0   44.56    1.66
  -1  -2   0   41.58    1.61
   1  -2   0   37.40    1.66
   1  -2   0   37.23    1.61
  -1   2   1  418.32   14.88
  -1  -2  -1  369.59   14.58
  -1  -2  -1  400.07   14.99
  -1   2   1  359.60   14.56
   1  -2   1  380.16   14.93
   1   2  -1  371.42   15.02
  -1  -2   1  397.22   14.95
   1   2   1  373.09   14.88
  -1   2  -1  370.08   14.98
   1  -2  -1  379.87   15.03
  -1   2  -1  377.72   14.52
  -1  -2   1  381.48   14.45
  -1  -2  -2    5.31    0.47
   1  -2   2    5.14    0.55
  -1   2   2    5.32    0.50
  -1  -2  -2    5.76    0.50
   1   2  -2    5.24    0.53
  -1   2   2    5.39    0.49
   1  -2  -2    7.33    0.52
  -1   2  -2    6.04    0.52
  -1  -2   2    4.84    0.54
   1   2   2    5.58    0.53
  -1  -2   2    5.43    0.40
  -1   2  -2    4.44    0.40
  -1   2   3    4.44    0.54
  -1   2   3    4.73    0.51
  -1  -2  -3    5.42    0.58
   1   2  -3    5.53    0.63
  -1  -2  -3    4.41    0.48
   1  -2   3    5.10    0.64
  -1  -2   3    5.25    0.63
   1   2   3    5.12    0.59
   1  -2  -3    6.15    0.63
  -1   2  -3    5.44    0.58
  -1   2   4    0.15    0.23
   1  -2   4    0.36    0.29
   1   2  -4    0.51    0.32
  -1  -2  -4    0.26    0.25
  -1   2  -4    0.32    0.25
   1  -2  -4    0.26    0.27
   1   2   4    0.94    0.32
  -1  -2   4    0.24    0.26
   1   2  -5    0.70    0.30
   1  -2   5    0.75    0.39
  -1  -2   5    1.39    0.49
   1  -2  -5    1.80    0.34
   2  -2   0  144.19    6.05
  -2  -2   0  164.54    6.06
  -2  -2   0  160.02    5.90
  -2   2   0  150.52    5.91
   2   2   0  155.81    6.03
   2  -2   0  145.05    5.99
  -2  -2  -1  231.69    9.17
   2   2  -1  223.58    9.42
   2  -2   1  229.25    9.37
  -2   2   1  240.57    9.30
  -2   2   1  235.09    9.12
  -2  -2  -1  246.76    9.34
  -2  -2   1  248.16    9.01
  -2   2  -1  239.81    9.13
   2   2   1  230.56    9.34
  -2   2  -1  240.24    9.36
   2  -2  -1  238.17    9.44
  -2  -2   1  238.86    9.38
   2  -2   2   20.30    1.21
   2   2  -2   21.81    1.24
  -2   2   2   20.10    1.07
  -2   2   2   21.06    1.15
  -2  -2  -2   19.28    1.11
  -2  -2  -2   22.28    1.12
  -2   2  -2   22.46    1.14
  -2  -2   2   22.80    0.99
   2  -2  -2   22.93    1.22
  -2  -2   2   21.21    1.22
   2   2   2   20.65    1.18
  -2   2  -2   18.90    1.06
  -2   2   3   24.70    1.27
   2   2  -3   23.60    1.48
   2  -2   3   23.78    1.47
  -2   2   3   22.41    1.38
  -2  -2  -3   23.66    1.36
  -2  -2  -3   22.36    1.30
  -2   2  -3   21.60    1.22
   2   2   3   25.15    1.45
  -2  -2   3   24.17    1.46
  -2   2  -3   23.72    1.38
   2  -2  -3   23.88    1.46
   2   2  -4    1.47    0.47
  -2  -2  -4    0.95    0.29
  -2   2   4    0.68    0.29
   2  -2   4    0.58    0.35
   2  -2  -4    0.77    0.37
   2   2   4    1.02    0.32
  -2  -2   4    1.81    0.39
  -2   2  -4    0.62    0.28
   2   2  -5    2.50    0.49
   2  -2   5    3.73    0.62
   2  -2  -5    2.28    0.40
  -3  -2   0  102.10    4.11
  -3  -2   0  107.21    4.01
  -3   2   0  102.58    4.02
   3  -2   0   98.20    4.06
   3  -2   0  100.56    4.08
   3   2   0   99.49    4.03
  -3   2   1  113.85    4.34
   3   2  -1  103.33    4.48
  -3  -2  -1  108.05    4.39
  -3  -2  -1  116.15    4.36
  -3   2   1  105.18    4.40
   3  -2   1  110.61    4.49
   3   2   1  105.73    4.46
  -3  -2   1  109.00    4.48
  -3   2  -1  110.10    4.38
  -3  -2   1  112.65    4.23
   3  -2  -1  102.55    4.49
  -3   2  -1  111.19    4.37
  -3  -2  -2   77.69    3.23
  -3   2   2   75.09    3.28
   3   2  -2   75.92    3.40
  -3  -2  -2   74.25    3.26
   3  -2   2   73.02    3.38
  -3   2   2   77.47    3.17
  -3   2  -2   75.95    3.23
  -3   2  -2   74.92    3.20
  -3  -2   2   80.77    3.05
   3   2   2   74.24    3.34
  -3  -2   2   74.27    3.35
   3  -2  -2   75.64    3.38
   3  -2   3    1.90    0.50
  -3  -2  -3    1.38    0.35
  -3   2   3    1.25    0.25
  -3   2   3    1.38    0.38
  -3  -2  -3    1.50    0.35
   3   2  -3    1.76    0.48
  -3   2  -3    1.47    0.29
  -3   2  -3    1.32    0.35
   3  -2  -3    1.37    0.45
  -3  -2   3    2.20    0.45
   3   2   3    1.38    0.41
   3   2  -4   10.30    1.04
   3  -2   4   10.52    1.01
  -3  -2   4   11.20    0.96
   3  -2  -4   10.92    1.04
   3   2   4   12.65    1.03
  -3   2  -4   10.95    0.90
   3  -2   5    0.87    0.41
   3  -2  -5    1.35    0.36
   4  -2   0    6.92    0.51
   4   2   0    6.41    0.37
  -4  -2   0    7.33    0.52
  -4   2   0    6.57    0.53
  -4  -2   0    6.89    0.52
   4  -2   0    6.83    0.46
  -4   2   1   35.15    1.68
  -4  -2  -1   41.44    1.58
   4   2  -1   35.73    1.74
  -4   2   1   39.26    1.70
  -4  -2  -1   36.45    1.74
   4  -2   1   39.36    1.78
  -4   2  -1   38.55    1.75
  -4  -2   1   36.61    1.76
  -4   2  -1   40.01    1.61
  -4  -2   1   40.12    1.61
   4  -2  -1   37.69    1.77
   4   2   1   35.02    1.74
  -4   2   2    6.38    0.50
  -4  -2  -2    5.35    0.45
  -4  -2  -2    4.15    0.50
   4   2  -2    4.65    0.56
  -4   2   2    4.81    0.51
   4  -2   2    4.90    0.59
  -4  -2   2    6.03    0.39
   4  -2  -2    4.36    0.54
   4   2   2    5.37    0.58
  -4   2  -2    5.73    0.44
  -4   2  -2    4.95    0.49
  -4  -2   2    5.67    0.58
   4   2  -3   14.80    1.16
  -4  -2  -3   14.80    0.95
  -4  -2  -3   14.17    1.00
  -4   2   3   14.91    1.03
   4  -2   3   15.69    1.17
   4   2   3   15.16    1.13
   4  -2  -3   14.10    1.12
  -4   2  -3   15.57    0.97
  -4   2  -3   13.27    0.94
  -4  -2   3   16.29    1.12
   4  -2   4    2.42    0.45
   4   2  -4    1.73    0.53
   4  -2  -4    1.46    0.46
  -4  -2   4    1.65    0.38
   4   2   4    1.25    0.41
  -5  -2   0  134.68    5.22
   5  -2   0  128.94    5.29
   5   2   0  129.69    5.20
  -5  -2   0  130.07    5.34
  -5   2   0  130.96    5.23
  -5  -2  -1   42.58    2.00
  -5   2   1   47.60    1.95
   5  -2   1   45.25    2.04
  -5   2   1   40.32    1.92
   5   2  -1   41.35    1.98
  -5   2  -1   43.75    1.80
   5  -2  -1   42.49    2.00
  -5  -2   1   41.94    2.00
  -5   2  -1   46.13    2.02
  -5  -2   1   45.32    1.86
   5   2   1   40.29    1.99
  -5  -2  -2    5.45    0.41
  -5   2   2    4.97    0.50
  -5  -2  -2    4.69    0.55
   5   2  -2    4.67    0.57
  -5   2   2    6.51    0.52
   5  -2   2    5.33    0.62
   5   2   2    4.51    0.57
   5  -2  -2    3.85    0.53
  -5  -2   2    5.26    0.39
  -5  -2   2    5.22    0.57
  -5   2  -2    5.94    0.43
  -5   2  -2    5.21    0.54
  -5  -2  -3    6.34    0.63
   5  -2   3    5.31    0.70
  -5   2   3    4.89    0.57
   5   2  -3    5.10    0.68
   5  -2  -3    4.91    0.67
   5   2   3    6.64    0.75
  -5   2  -3    4.81    0.54
  -5  -2   3    4.81    0.63
   5  -2   4    1.91    0.44
   5   2  -4    2.15    0.41
   5  -2  -4    1.23    0.47
   5   2   4    1.08    0.36
  -5  -2   4    1.19    0.37
   5   2   5    0.75    0.54
   6  -2   0    2.93    0.33
   6   2   0    3.42    0.27
  -6   2   0    3.54    0.47
  -6  -2   0    3.71    0.43
   6  -2   0    3.07    0.42
   6   2   0    3.32    0.46
  -6  -2  -1    3.05    0.44
  -6   2   1    3.11    0.40
   6  -2   1    3.38    0.45
   6   2  -1    2.68    0.37
  -6   2   1    2.38    0.36
  -6   2  -1    3.25    0.23
  -6  -2   1    3.03    0.36
  -6  -2   1    2.66    0.41
  -6   2  -1    2.50    0.42
   6   2   1    2.53    0.41
   6  -2  -1    3.10    0.40
   6  -2   2    3.28    0.53
  -6   2   2    3.10    0.41
  -6  -2  -2    3.52    0.28
  -6  -2  -2    3.23    0.49
   6   2  -2    2.73    0.46
  -6   2   2    3.67    0.41
  -6  -2   2    3.61    0.50
  -6  -2   2    3.03    0.31
   6   2   2    3.24    0.53
  -6   2  -2    2.90    0.46
  -6   2  -2    3.35    0.29
   6  -2  -2    2.98    0.48
  -6   2   3   16.00    1.10
   6  -2   3   15.89    1.28
   6   2  -3   15.85    1.24
  -6  -2  -3   16.53    1.16
  -6  -2   3   17.25    1.19
   6  -2  -3   14.59    1.21
  -6   2  -3   16.30    1.10
   6   2   3   16.28    1.26
   6  -2   4    0.19    0.29
   6   2  -4   -0.07    0.19
   6  -2  -4    0.30    0.33
  -6  -2   4    0.16    0.21
   6   2   4    0.14    0.27
  -7  -2   0   11.72    0.78
  -7   2   0   11.84    0.81
   7   2   0   12.03    0.62
   7  -2   0   11.58    0.68
   7   2   0   10.98    0.80
   7  -2   0   12.80    0.80
   7   2  -1   22.85    1.23
  -7   2   1   24.26    1.23
  -7   2   1   21.74    1.20
  -7  -2  -1   23.08    1.29
   7  -2   1   24.05    1.31
   7  -2  -1   22.67    1.25
  -7  -2   1   21.13    1.26
   7   2   1   22.91    1.31
  -7   2  -1   22.18    1.29
  -7  -2   1   24.19    1.17
   7   2  -2    5.07    0.60
  -7   2   2    5.72    0.54
  -7   2   2    5.60    0.52
   7  -2   2    6.31    0.72
  -7  -2  -2    4.86    0.61
   7   2   2    6.32    0.69
  -7  -2   2    5.74    0.44
  -7   2  -2    5.26    0.61
  -7  -2   2    4.74    0.57
   7  -2  -2    4.95    0.61
   7  -2   3    9.67    0.99
   7   2  -3   10.39    0.97
  -7  -2  -3   10.37    0.89
  -7   2   3    9.51    0.79
  -7   2  -3    9.45    0.83
   7   2   3    9.93    0.98
   7  -2  -3    8.62    0.92
  -7  -2   3    9.73    0.89
   7   2  -4    3.34    0.66
   7  -2   4    4.40    0.63
  -7  -2   4    4.83    0.58
   7   2   4    5.85    0.72
   7  -2  -4    3.62    0.66
  -8   2   0    0.31    0.28
   8  -2   0    0.68    0.18
   8   2   0    0.42    0.15
  -8  -2   0    0.25    0.25
   8  -2   0    0.50    0.29
   8   2   0    0.38    0.30
  -8  -2  -1    4.59    0.57
   8  -2   1    5.54    0.61
  -8   2   1    4.85    0.51
  -8   2   1    4.19    0.46
   8   2  -1    4.83    0.47
  -8  -2   1    4.89    0.54
   8   2   1    4.20    0.56
  -8  -2   1    5.26    0.49
  -8   2  -1    4.46    0.57
   8  -2  -1    4.72    0.50
  -8   2   2   16.99    1.02
  -8   2   2   15.24    1.03
   8  -2   2   16.33    1.19
  -8  -2  -2   17.63    1.17
   8   2  -2   15.83    1.13
  -8  -2   2   14.07    1.08
  -8  -2   2   16.41    0.91
   8  -2  -2   16.82    1.16
   8   2   2   17.27    1.21
  -8   2  -2   17.17    1.16
   8  -2   3    7.38    0.93
   8   2  -3    8.53    0.94
  -8  -2  -3    9.60    0.88
  -8   2   3   10.53    0.82
   8  -2  -3    8.33    0.90
  -8  -2   3    9.74    0.87
  -8   2  -3    8.90    0.81
   8   2   3    8.71    0.99
   8  -2   4    0.41    0.30
   8   2  -4    0.16    0.21
  -8  -2   4    0.12    0.24
   8   2   4    0.30    0.26
   8  -2  -4    0.70    0.26
   9  -2   0   38.89    1.93
  -9  -2   0   37.74    1.90
   9   2   0   39.42    1.70
  -9   2   0   39.26    1.94
   9  -2   0   37.75    1.75
   9   2   0   37.63    1.95
  -9   2   1   51.50    2.37
  -9   2   1   46.08    2.34
  -9  -2  -1   53.71    2.48
   9   2  -1   52.10    2.38
   9  -2   1   54.38    2.52
  -9   2  -1   48.35    2.45
   9  -2  -1   48.69    2.38
   9   2   1   52.16    2.51
  -9  -2   1   52.36    2.31
  -9  -2   1   46.55    2.41
  -9  -2  -2   10.67    0.93
  -9   2   2    9.06    0.78
   9  -2   2   10.20    0.95
  -9   2   2   11.00    0.79
   9   2  -2   10.32    0.89
  -9   2  -2    9.90    0.89
   9   2   2   11.32    1.00
  -9  -2   2   10.47    0.88
   9  -2  -2   10.00    0.88
   9  -2   3    5.49    0.79
  -9  -2  -3    5.81    0.70
   9   2  -3    4.72    0.66
  -9  -2   3    5.58    0.65
  -9   2  -3    5.94    0.68
   9  -2  -3    5.12    0.73
   9   2   3    6.31    0.83
  -9  -2  -4    1.10    0.34
   9  -2   4    0.92    0.37
   9   2  -4    0.59    0.27
   9   2   4    1.25    0.42
   9  -2  -4    1.81    0.38
  10  -2   0   11.27    0.86
 -10  -2   0   10.92    0.85
  10  -2   0   10.59    0.66
 -10   2   0   10.90    0.87
  10   2   0   10.78    0.88
 -10   2   1    2.28    0.40
  10   2  -1    3.36    0.28
 -10   2   1    2.68    0.45
  10  -2   1    2.62    0.50
 -10  -2  -1    2.62    0.50
 -10   2  -1    2.50    0.50
  10   2   1    2.32    0.50
 -10  -2   1    2.13    0.43
  10  -2  -1    2.64    0.39
 -10  -2   1    3.02    0.42
 -10   2   2    7.31    0.67
  10   2  -2    8.32    0.78
  10  -2   2    5.91    0.78
 -10   2   2    6.67    0.64
 -10  -2  -2    6.98    0.77
  10   2   2    7.66    0.86
 -10  -2   2    7.48    0.75
  10  -2  -2    6.07    0.72
 -10   2  -2    6.90    0.75
 -10  -2  -3   34.67    2.09
  10  -2   3   36.24    2.28
  10   2  -3   35.99    2.18
  10  -2  -3   34.68    2.17
 -10  -2   3   37.21    2.11
 -10   2  -3   34.16    2.06
  10   2   3   38.85    2.31
  10   2  -4    1.22    0.44
 -10  -2  -4    0.57    0.30
  10   2   4    1.87    0.44
  10  -2  -4    0.62    0.29
 -11  -2   0   25.99    1.55
  11   2   0   27.78    1.64
  11  -2   0   28.66    1.60
 -11   2   0   28.30    1.61
 -11  -2  -1   32.70    1.84
 -11   2   1   32.19    1.77
  11   2  -1   34.20    1.73
  11  -2   1   32.15    1.84
  11  -2  -1   31.37    1.73
  11  -2  -1   34.61    1.79
 -11  -2   1   34.03    1.83
 -11   2  -1   31.36    1.85
 -11  -2   1   32.39    1.70
  11   2   1   34.32    1.91
 -11  -2  -2   51.77    2.72
 -11   2   2   51.38    2.53
 -11   2   2   50.74    2.58
  11   2  -2   56.22    2.73
  11  -2   2   53.94    2.86
  11  -2  -2   53.90    2.74
  11   2   2   54.53    2.86
 -11   2  -2   48.80    2.69
 -11  -2   2   53.22    2.72
 -11  -2  -3    0.60    0.25
  11  -2   3    0.84    0.38
  11   2  -3    0.90    0.38
  11   2   3   -0.28    0.27
  11  -2  -3    1.05    0.37
 -11  -2   3    1.45    0.40
 -11   2  -3    0.12    0.26
 -11  -2  -4    1.92    0.44
  11  -2   4    0.92    0.33
  11   2  -4    1.24    0.48
  11  -2  -4    0.57    0.33
  11   2   4    1.36    0.45
 -12   2   0    6.61    0.73
 -12  -2   0    6.53    0.70
  12  -2   0    6.32    0.68
  12   2   0    5.95    0.71
  12   2  -1   15.74    1.04
  12  -2   1   16.25    1.19
 -12  -2  -1   14.89    1.16
 -12   2   1   16.40    1.12
 -12   2  -1   16.66    1.22
  12  -2  -1   15.44    1.09
 -12  -2   1   17.10    1.17
  12  -2  -1   15.75    1.07
  12   2   1   17.29    1.24
 -12  -2   1   13.79    1.01
 -12   2   2   26.30    1.55
 -12  -2  -2   24.08    1.67
  12   2  -2   27.76    1.67
 -12   2   2   25.83    1.52
  12  -2   2   26.74    1.82
  12   2   2   27.53    1.81
 -12  -2   2   27.63    1.68
  12  -2  -2   28.45    1.70
 -12   2  -2   26.26    1.71
 -12  -2  -3    2.76    0.47
  12  -2   3    4.39    0.65
  12   2  -3    2.56    0.49
 -12   2  -3    3.32    0.50
 -12  -2   3    2.31    0.41
  12  -2  -3    3.89    0.55
  12   2   3    3.75    0.65
 -12  -2  -4    2.35    0.61
 -13   2   0   19.73    1.36
  13   2   0   20.49    1.38
  13  -2   0   20.84    1.35
 -13  -2   0   20.55    1.34
 -13   2   1   18.04    1.24
 -13  -2  -1   16.87    1.29
  13  -2   1   18.34    1.32
 -13  -2   1   20.45    1.33
  13   2   1   20.62    1.42
  13  -2  -1   19.09    1.25
 -13   2  -1   18.59    1.35
 -13  -2   1   17.17    1.18
 -13   2   2    3.76    0.46
  13   2  -2    3.66    0.52
  13  -2   2    3.84    0.73
 -13  -2  -2    3.69    0.63
 -13   2   2    4.26    0.51
 -13   2  -2    3.99    0.62
  13   2   2    3.75    0.66
  13  -2  -2    4.22    0.56
 -13  -2   2    3.34    0.55
 -13  -2  -3    1.78    0.37
  13   2  -3    1.08    0.34
  13  -2   3    1.44    0.51
 -13  -2   3    0.53    0.26
  13   2   3    1.28    0.36
 -13   2  -3    0.88    0.31
  13  -2  -3    1.32    0.39
 -14   2   0   16.38    1.26
 -14  -2   0   17.92    1.25
  14   2   0   18.82    1.33
  14  -2   0   17.49    1.27
  14   2  -1   11.01    0.97
 -14   2   1   10.03    0.90
 -14  -2  -1   10.21    0.98
  14  -2   1   11.18    1.01
  14  -2  -1   11.38    0.92
 -14   2  -1    9.97    0.98
 -14  -2   1   11.12    0.88
  14   2   1   11.27    1.04
 -14  -2  -2    0.22    0.25
  14  -2   2    0.11    0.30
  14  -2  -2    0.50    0.27
 -14  -2   2    0.54    0.29
 -14   2  -2    0.47    0.29
  14   2   2    0.21    0.30
 -14  -2  -3    1.08    0.31
  14   2  -3    1.11    0.30
  14  -2   3    0.86    0.52
  14   2   3    1.65    0.37
  14  -2  -3    1.17    0.36
 -14   2  -3    1.58    0.36
  15  -2   0   -0.05    0.19
  15   2   0    0.46    0.31
 -15   2   0   -0.11    0.27
 -15  -2   0    0.44    0.28
 -15   2   1    2.74    0.50
  15   2  -1    2.42    0.49
  15  -2   1    2.82    0.55
 -15  -2  -1    2.72    0.53
  15  -2  -1    3.26    0.49
 -15   2  -1    2.44    0.50
  15   2   1    2.50    0.52
 -15  -2   1    1.93    0.38
  15  -2   2    5.73    0.80
 -15  -2  -2    6.10    0.70
 -15   2  -2    5.02    0.66
 -15  -2   2    5.48    0.60
  15   2   2    4.73    0.76
  15   2  -3    1.60    0.45
  15  -2   3    1.26    0.52
 -15  -2  -3    1.91    0.44
  15   2   3    0.76    0.37
  15  -2  -3    2.22    0.47
 -16   2   0    1.64    0.48
  16  -2   0    1.98    0.44
  16   2   0    1.97    0.43
 -16  -2   0    1.13    0.38
 -16   2   1    0.99    0.36
  16   2  -1    0.58    0.29
  16  -2   1    1.23    0.39
 -16  -2  -1    0.62    0.34
 -16  -2   1    1.21    0.34
  16  -2  -1    1.40    0.45
 -16   2  -1    1.81    0.50
  16   2   1    1.93    0.42
  16  -2   2    0.28    0.37
 -16  -2  -2    0.29    0.19
  16   2   2    0.55    0.40
 -16   2  -2    0.85    0.28
 -16  -2   2    0.34    0.24
  17   2   0    0.43    0.27
 -17   2   0    0.47    0.29
  17  -2   0   -0.02    0.22
 -17  -2   0   -0.16    0.24
  17   2  -1    2.64    0.49
 -17   2   1    1.54    0.35
 -17  -2  -1    1.67    0.47
  17  -2   1    1.38    0.43
 -17  -2   1    0.70    0.26
  17  -2  -1    1.78    0.34
  17   2   1    2.09    0.46
 -17   2  -1    1.88    0.52
  17  -2   2    5.01    0.76
 -17  -2  -2    4.11    0.56
  17   2  -2    4.50    0.54
  17   2   2    3.98    0.71
 -18   2   0    9.62    1.00
  18  -2   0   12.08    1.04
  18   2   0   10.98    1.05
 -18  -2   0   11.02    1.02
  18   2  -1    1.43    0.34
 -18  -2  -1    0.38    0.33
  18  -2   1    0.38    0.28
 -18   2   1    1.14    0.32
  18   2   1    1.17    0.41
 -18   2  -1   -0.01    0.31
 -19   2   0    0.39    0.26
  19  -2   0    0.87    0.28
  19   2   0    0.63    0.29
 -19   2   1    0.82    0.26
  19  -2   1    0.42    0.29
  19   2  -1    0.57    0.26
  20  -2   0    0.35    0.21
   0   3   0   -0.13    0.10
   0  -3   0   -0.21    0.10
   0  -3   0   -0.08    0.13
   0  -3  -1 1000.00   37.92
   0  -3   1  987.83   37.68
   0  -3  -1  955.91   36.83
   0   3  -1  936.54   37.91
   0   3  -1  956.03   36.70
   0   3   1  992.41   37.59
   0  -3  -2    1.51    0.34
   0   3  -2    0.82    0.18
   0  -3  -2    1.55    0.29
   0  -3   2    0.87    0.33
   0   3   2    1.19    0.29
   0   3  -2    1.42    0.34
   0   3  -3    0.32    0.24
   0  -3  -3    0.12    0.21
   0   3   3   -0.10    0.22
   0   3   3    0.22    0.26
   0  -3   3    0.08    0.29
   0  -3   4    7.52    0.81
   0   3  -4    6.55    0.75
   0   3   4    7.98    0.73
   0  -3  -4    7.38    0.77
   0  -3  -5    5.18    0.57
   0  -3   5    6.90    0.81
   0   3  -5    6.36    0.68
  -1  -3   0  102.00    3.97
  -1  -3   0  108.63    3.85
  -1   3   0   94.42    3.86
   1  -3   0   89.04    3.98
   1  -3   0  103.06    3.89
  -1  -3   0   99.46    3.94
   1   3  -1   81.37    3.50
  -1  -3  -1   90.22    3.48
  -1   3   1   84.40    3.40
  -1  -3  -1   78.78    3.39
  -1   3   1   88.97    3.41
   1  -3   1   86.76    3.51
   1   3   1   79.24    3.41
  -1  -3   1   85.12    3.52
  -1   3  -1   82.12    3.47
  -1   3  -1   84.54    3.32
   1  -3  -1   85.75    3.52
   1  -3   2    7.40    0.65
  -1  -3  -2    8.82    0.62
  -1   3   2    7.35    0.58
  -1  -3  -2    7.01    0.58
  -1   3   2    7.65    0.59
   1   3  -2    8.54    0.66
  -1  -3   2    7.28    0.65
  -1   3  -2    6.55    0.48
  -1   3  -2    8.54    0.62
   1   3   2    7.34    0.60
   1  -3  -2    8.34    0.66
   1  -3   3   -0.19    0.29
  -1  -3  -3    0.07    0.19
  -1   3   3    0.03    0.22
  -1   3   3   -0.11    0.21
  -1  -3  -3   -0.24    0.19
   1   3  -3    0.10    0.25
  -1   3  -3    0.16    0.22
   1  -3  -3    0.34    0.25
  -1  -3   3    0.12    0.30
   1   3   3    0.22    0.23
   1   3  -4    1.23    0.45
  -1  -3  -4    1.57    0.37
  -1   3   4    2.11    0.38
   1  -3   4    1.67    0.49
   1   3   4    1.60    0.35
   1  -3  -4    1.22    0.39
  -1   3  -4    0.60    0.29
  -1  -3   4    0.95    0.37
   1  -3   5    0.91    0.43
   1   3  -5   -0.17    0.23
   1  -3  -5    0.44    0.24
  -1  -3   5    0.40    0.34
   2  -3   0   43.23    1.91
  -2   3   0   43.35    1.87
  -2  -3   0   48.63    1.90
   2  -3   0   41.00    1.84
  -2  -3   0   47.80    1.93
  -2  -3   0   48.04    1.86
  -2  -3  -1  237.69    9.46
   2  -3   1  244.81    9.68
  -2   3   1  238.99    9.43
  -2   3   1  250.43    9.57
  -2  -3  -1  268.74    9.67
   2   3  -1  234.08    9.73
  -2  -3   1  249.10    9.70
  -2   3  -1  247.09    9.42
   2  -3  -1  247.55    9.76
   2   3   1  230.05    9.62
  -2   3  -1  240.46    9.67
  -2  -3  -2  133.75    5.54
  -2   3   2  141.66    5.64
  -2  -3  -2  141.92    5.65
  -2   3   2  140.38    5.51
   2  -3   2  132.51    5.72
   2   3  -2  136.36    5.74
   2   3   2  135.10    5.67
  -2  -3   2  140.32    5.32
  -2   3  -2  136.71    5.66
   2  -3  -2  137.25    5.75
  -2   3  -2  132.38    5.44
  -2  -3   2  135.97    5.73
  -2   3   3    7.38    0.67
  -2   3   3    7.12    0.61
   2   3  -3    7.84    0.78
  -2  -3  -3    7.94    0.67
  -2  -3  -3    6.95    0.63
   2  -3   3    7.96    0.79
   2   3   3    7.99    0.74
   2  -3  -3    7.26    0.74
  -2  -3   3    7.91    0.77
  -2   3  -3    7.37    0.68
   2  -3   4    1.43    0.43
  -2  -3  -4    1.66    0.36
   2   3  -4    1.57    0.48
   2   3   4    1.81    0.39
   2  -3  -4    1.70    0.49
  -2  -3   4    1.01    0.37
  -2   3  -4    1.87    0.39
   2   3  -5    0.70    0.33
   2  -3   5    1.29    0.45
  -2  -3   5    1.37    0.44
   2  -3  -5    0.66    0.25
   3   3   0   37.53    1.56
  -3  -3   0   38.97    1.67
   3  -3   0   36.62    1.62
  -3   3   0   34.53    1.61
  -3  -3   0   39.87    1.60
   3  -3   0   36.02    1.58
   3   3  -1  105.59    4.62
  -3  -3  -1  111.62    4.53
  -3  -3  -1  123.85    4.52
  -3   3   1  111.13    4.50
  -3   3   1  114.18    4.49
   3  -3   1  111.41    4.61
  -3   3  -1  112.96    4.49
  -3   3  -1  113.58    4.54
  -3  -3   1  111.90    4.63
  -3  -3   1  117.76    4.34
   3  -3  -1  109.62    4.65
   3   3   1  104.44    4.57
  -3   3   2   20.48    1.13
   3   3  -2   22.21    1.26
  -3  -3  -2   20.46    1.09
   3  -3   2   19.38    1.22
  -3   3   2   22.10    1.12
  -3  -3  -2   19.18    1.15
  -3   3  -2   22.25    1.12
  -3  -3   2   20.25    1.22
   3   3   2   19.15    1.18
   3  -3  -2   20.95    1.24
  -3   3  -2   20.16    1.09
  -3  -3   2   23.46    0.95
  -3  -3  -3   13.24    0.89
   3  -3   3   12.44    1.03
  -3   3   3   12.26    0.91
  -3  -3  -3   11.38    0.89
   3   3  -3   14.38    1.09
  -3   3   3   13.50    0.86
   3   3   3   15.73    1.06
   3  -3  -3   13.14    1.04
  -3   3  -3   13.41    0.93
  -3  -3   3   13.65    1.04
  -3   3  -3   11.49    0.82
   3  -3   4    0.75    0.32
   3   3  -4    0.87    0.40
  -3   3  -4    0.38    0.22
   3   3   4    0.65    0.29
  -3  -3   4    0.72    0.35
   3  -3  -4    0.39    0.31
   3  -3   5    1.10    0.44
   3  -3  -5    0.77    0.29
  -3  -3   5    0.65    0.50
   4  -3   0    3.90    0.37
  -4  -3   0    5.04    0.43
  -4  -3   0    5.19    0.47
   4  -3   0    4.87    0.40
   4   3   0    4.26    0.30
  -4   3   0    4.67    0.44
  -4  -3  -1    0.22    0.24
  -4   3   1   -0.01    0.18
  -4   3   1    0.25    0.24
   4  -3   1   -0.05    0.23
  -4  -3  -1    0.18    0.13
   4   3  -1    0.20    0.20
  -4   3  -1    0.00    0.22
  -4  -3   1    0.14    0.25
   4  -3  -1    0.29    0.23
  -4   3  -1    0.16    0.16
  -4  -3   1    0.18    0.15
   4   3   1    0.16    0.22
  -4  -3  -2   50.18    2.13
  -4  -3  -2   47.20    2.24
  -4   3   2   51.34    2.17
   4  -3   2   44.99    2.31
   4   3  -2   44.89    2.30
  -4   3   2   47.43    2.20
  -4  -3   2   48.80    2.32
  -4   3  -2   47.92    2.15
  -4   3  -2   46.97    2.18
   4   3   2   48.42    2.30
   4  -3  -2   44.13    2.30
  -4  -3   2   50.40    1.97
   4   3  -3    5.00    0.69
  -4   3   3    5.38    0.57
  -4  -3  -3    5.39    0.53
  -4  -3  -3    5.91    0.61
   4  -3   3    5.94    0.71
  -4   3   3    5.31    0.49
   4  -3  -3    5.20    0.67
   4   3   3    5.92    0.70
  -4   3  -3    4.72    0.51
  -4  -3   3    6.22    0.70
  -4   3  -3    5.60    0.55
   4  -3   4    2.44    0.53
   4   3  -4    2.11    0.51
   4  -3  -4    2.34    0.48
  -4  -3   4    2.05    0.41
   4   3   4    2.90    0.46
  -5  -3   0    0.44    0.25
   5   3   0    0.18    0.12
  -5   3   0    0.46    0.26
  -5  -3   0    0.26    0.25
   5  -3   0    0.26    0.20
   5  -3   0    0.18    0.23
  -5  -3  -1   54.77    2.45
   5   3  -1   53.49    2.45
  -5   3   1   58.62    2.42
   5  -3   1   56.45    2.50
  -5  -3   1   54.83    2.49
  -5   3  -1   56.16    2.31
   5  -3  -1   53.60    2.48
  -5   3  -1   55.19    2.45
  -5  -3   1   56.77    2.29
   5   3   1   54.72    2.49
  -5  -3  -2   33.20    1.42
  -5  -3  -2   28.71    1.58
   5  -3   2   29.02    1.65
   5   3  -2   27.32    1.61
  -5   3   2   29.59    1.52
  -5   3   2   33.12    1.53
  -5  -3   2   31.84    1.32
   5   3   2   27.94    1.61
  -5  -3   2   29.30    1.63
  -5   3  -2   30.78    1.43
  -5   3  -2   29.09    1.55
   5  -3  -2   28.17    1.62
  -5  -3  -3    7.19    0.69
   5  -3   3    6.91    0.81
  -5   3   3    6.18    0.62
   5   3  -3    7.35    0.81
  -5   3  -3    6.82    0.63
   5  -3  -3    5.92    0.73
   5   3   3    7.87    0.80
  -5  -3   3    7.84    0.79
  -5   3  -3    6.69    0.58
   5   3  -4    2.32    0.56
   5  -3   4    3.71    0.54
   5  -3  -4    2.21    0.51
   5   3   4    3.42    0.54
  -5  -3   4    3.60    0.50
   6  -3   0   27.06    1.31
  -6  -3   0   27.31    1.42
  -6  -3   0   30.18    1.38
   6  -3   0   28.03    1.37
  -6   3   0   28.45    1.41
   6   3   0   27.01    1.22
   6  -3   1    9.80    0.73
  -6   3   1    8.88    0.62
   6   3  -1    8.91    0.65
  -6  -3  -1    9.58    0.72
  -6   3   1   10.29    0.70
   6   3   1    9.34    0.72
  -6  -3   1    8.37    0.69
  -6   3  -1    8.64    0.70
  -6   3  -1    9.23    0.51
  -6  -3   1   10.89    0.61
   6  -3  -1    8.96    0.67
  -6  -3  -2   18.78    1.19
   6   3  -2   17.25    1.17
  -6   3   2   20.65    1.10
   6  -3   2   18.60    1.23
  -6  -3  -2   19.95    0.92
  -6   3   2   17.80    1.07
  -6   3  -2   18.32    1.14
   6   3   2   18.99    1.22
  -6  -3   2   18.40    0.91
  -6   3  -2   18.32    0.94
   6  -3  -2   16.73    1.16
  -6  -3   2   18.01    1.18
   6   3  -3    3.68    0.63
  -6   3   3    3.64    0.50
   6  -3   3    4.06    0.66
  -6  -3  -3    4.66    0.58
  -6  -3   3    4.31    0.60
   6   3   3    5.16    0.70
   6  -3  -3    4.68    0.66
  -6   3  -3    5.29    0.56
   6   3  -4    6.37    0.84
   6  -3   4    7.03    0.81
  -6  -3   4    6.14    0.71
   6   3   4    7.94    0.83
   6  -3  -4    4.88    0.74
  -7   3   0   57.31    2.55
  -7  -3   0   58.45    2.51
   7   3   0   55.38    2.57
   7  -3   0   55.12    2.44
   7   3   0   58.00    2.37
   7  -3   0   54.90    2.51
  -7  -3  -1    6.57    0.62
   7  -3   1    6.10    0.59
   7   3  -1    4.84    0.48
  -7   3   1    4.63    0.47
  -7   3   1    6.57    0.56
   7   3   1    4.90    0.57
   7  -3  -1    4.76    0.51
  -7  -3   1    6.20    0.48
  -7   3  -1    5.39    0.57
  -7  -3   1    4.54    0.54
  -7   3  -1    5.81    0.35
   7  -3   2    7.69    0.79
   7   3  -2    7.46    0.72
  -7   3   2    7.96    0.64
  -7  -3  -2    7.96    0.75
  -7   3   2    7.17    0.61
   7  -3  -2    8.63    0.77
   7   3   2    9.37    0.81
  -7  -3   2    7.93    0.52
  -7  -3   2    6.50    0.70
  -7   3  -2    6.67    0.67
  -7  -3  -3    5.00    0.63
   7  -3   3    4.80    0.74
   7   3  -3    4.62    0.66
  -7   3  -3    5.44    0.58
   7   3   3    5.05    0.71
   7  -3  -3    4.07    0.66
  -7  -3   3    5.66    0.66
   7  -3   4    1.64    0.50
  -7  -3  -4    2.82    0.39
   7   3  -4    1.56    0.51
  -7  -3   4    2.46    0.41
   7  -3  -4    1.62    0.54
   7   3   4    2.82    0.46
   8  -3   0    0.07    0.25
   8   3   0   -0.01    0.10
  -8   3   0   -0.13    0.26
   8   3   0   -0.16    0.25
  -8  -3   0   -0.02    0.22
   8  -3   0   -0.02    0.15
   8  -3   1   22.23    1.28
  -8   3   1   18.61    1.12
  -8   3   1   23.01    1.23
   8   3  -1   21.07    1.17
  -8  -3  -1   21.83    1.28
   8   3   1   20.25    1.28
  -8   3  -1   19.84    1.24
   8  -3  -1   20.21    1.20
  -8  -3   1   23.06    1.14
  -8  -3   1   19.83    1.24
   8  -3   2    3.53    0.58
  -8  -3  -2    5.10    0.63
   8   3  -2    4.12    0.58
  -8   3   2    3.54    0.45
  -8   3   2    4.32    0.49
   8  -3  -2    3.87    0.55
  -8   3  -2    3.86    0.56
   8   3   2    4.87    0.66
  -8  -3   2    4.19    0.59
  -8  -3  -3    3.73    0.56
   8   3  -3    2.04    0.60
   8  -3   3    2.57    0.62
   8   3   3    2.76    0.61
  -8  -3   3    2.68    0.48
   8  -3  -3    2.18    0.52
  -8   3  -3    2.14    0.41
   8   3  -4    5.93    0.75
   8  -3   4    7.87    0.88
  -8  -3  -4    7.65    0.75
   8   3   4    7.87    0.86
   8  -3  -4    7.58    0.84
  -8  -3   4    7.41    0.74
   9  -3   0    0.54    0.18
  -9   3   0    0.36    0.28
   9  -3   0    0.83    0.32
   9   3   0    0.56    0.32
  -9  -3   0    0.02    0.25
   9   3   0    1.06    0.14
  -9   3   1    0.62    0.26
  -9  -3  -1    0.47    0.32
   9  -3   1    0.74    0.36
  -9   3   1    0.59    0.31
   9   3  -1    0.93    0.27
  -9  -3   1    0.57    0.31
  -9   3  -1    0.49    0.32
   9   3   1    0.63    0.35
  -9  -3   1    0.49    0.26
   9  -3  -1    0.39    0.27
   9   3  -2   27.32    1.62
   9  -3   2   27.82    1.70
  -9  -3  -2   26.44    1.63
  -9   3   2   27.24    1.49
  -9   3   2   25.53    1.49
  -9  -3   2   27.25    1.63
  -9   3  -2   26.15    1.61
   9   3   2   28.92    1.74
   9  -3  -2   27.91    1.65
   9  -3   3   16.74    1.41
   9   3  -3   16.67    1.37
  -9  -3  -3   18.33    1.31
  -9  -3   3   18.05    1.31
   9  -3  -3   17.64    1.37
  -9   3  -3   16.80    1.24
   9   3   3   17.65    1.41
  -9  -3  -4    2.71    0.42
   9   3  -4    1.88    0.40
   9  -3   4    3.48    0.51
   9   3   4    3.49    0.54
  -9  -3   4    1.95    0.42
   9  -3  -4    2.96    0.45
 -10   3   0    0.13    0.31
 -10  -3   0   -0.19    0.23
  10  -3   0    0.32    0.28
  10   3   0    0.13    0.31
  10  -3   0    0.37    0.18
  10  -3   1    4.07    0.58
 -10   3   1    4.58    0.56
 -10  -3  -1    4.09    0.57
  10   3  -1    3.90    0.44
 -10  -3   1    3.89    0.56
 -10   3  -1    4.51    0.60
 -10  -3   1    4.25    0.46
  10  -3  -1    3.79    0.47
  10   3   1    4.38    0.61
 -10   3   2    4.70    0.54
  10   3  -2    3.88    0.56
 -10   3   2    4.05    0.50
  10  -3   2    5.33    0.73
 -10  -3  -2    5.37    0.70
 -10   3  -2    5.27    0.67
  10   3   2    5.84    0.74
 -10  -3   2    4.91    0.64
  10  -3  -2    5.01    0.62
  10   3  -3   12.33    1.12
 -10  -3  -3   10.07    0.99
  10  -3   3   11.70    1.14
 -10   3  -3   10.86    0.97
  10  -3  -3   10.29    1.03
 -10  -3   3   11.44    1.00
  10   3   3   11.58    1.12
  10   3  -4    7.00    0.82
  10  -3   4    7.43    0.85
 -10  -3  -4    7.63    0.78
  10   3   4    6.84    0.87
  10  -3  -4    7.58    0.85
  11   3   0    0.46    0.33
  11  -3   0   -0.03    0.25
 -11   3   0   -0.08    0.27
 -11  -3   0    0.17    0.27
  11  -3   1   10.22    0.90
  11   3  -1    9.69    0.67
 -11  -3  -1   10.82    0.91
 -11   3   1   10.02    0.83
  11   3   1   10.71    0.93
 -11  -3   1    8.72    0.73
 -11  -3   1    9.43    0.85
 -11   3  -1    9.31    0.89
  11  -3  -1    8.29    0.74
  11  -3  -1   10.10    0.79
 -11   3   2   28.27    1.57
 -11  -3  -2   25.92    1.69
  11   3  -2   30.56    1.73
  11  -3   2   27.61    1.81
 -11   3   2   24.02    1.52
  11   3   2   28.52    1.81
 -11   3  -2   28.98    1.75
  11  -3  -2   26.27    1.69
 -11  -3   2   27.39    1.70
 -11  -3  -3    0.37    0.28
  11  -3   3    0.36    0.31
  11   3  -3    0.41    0.33
  11  -3  -3    0.68    0.31
 -11   3  -3    0.45    0.27
  11   3   3    0.60    0.35
 -11  -3   3    0.54    0.28
 -11  -3  -4    0.42    0.28
  11   3  -4    0.08    0.33
  11  -3   4   -0.15    0.27
  11   3   4    0.43    0.40
  11  -3  -4    0.56    0.30
  12  -3   0   10.19    0.85
  12   3   0    9.98    0.92
 -12   3   0    9.73    0.90
 -12  -3   0    8.80    0.80
  12  -3   1    6.02    0.71
 -12  -3  -1    4.93    0.65
 -12   3   1    5.15    0.61
  12  -3  -1    5.05    0.57
 -12  -3   1    4.64    0.52
  12  -3  -1    4.31    0.52
  12   3   1    4.86    0.70
 -12   3  -1    4.67    0.67
 -12  -3   1    5.16    0.65
  12  -3   2    8.84    0.95
 -12   3   2    6.52    0.67
  12   3  -2    7.77    0.75
 -12  -3  -2    6.79    0.82
  12  -3  -2    7.92    0.79
 -12   3  -2    7.99    0.85
 -12  -3   2    6.22    0.74
  12   3   2    7.66    0.88
  12   3  -3    1.33    0.37
  12  -3   3    1.01    0.53
 -12  -3  -3    1.79    0.40
  12  -3  -3    1.65    0.39
 -12  -3   3    0.89    0.31
  12   3   3    1.51    0.44
 -12   3  -3    1.89    0.38
 -12  -3  -4    1.78    0.54
  13   3   0   13.91    1.11
  13  -3   0   13.25    1.02
 -13   3   0   12.92    1.08
 -13  -3   0   12.03    0.99
 -13   3   1    1.15    0.36
 -13  -3  -1    0.64    0.39
  13  -3   1    1.14    0.43
  13  -3  -1    1.14    0.37
 -13  -3   1    1.01    0.38
 -13   3  -1    1.38    0.46
 -13  -3   1    0.92    0.29
  13   3   1    1.63    0.52
  13   3  -2    3.80    0.53
 -13   3   2    3.99    0.50
  13  -3   2    3.82    0.69
 -13  -3  -2    3.99    0.63
  13   3   2    5.20    0.73
 -13   3  -2    3.89    0.61
 -13  -3   2    2.94    0.51
  13  -3  -2    2.75    0.47
 -13  -3  -3    2.28    0.44
  13   3  -3    0.78    0.33
  13  -3   3    2.55    0.74
 -13   3  -3    1.62    0.37
  13  -3  -3    1.24    0.37
  13   3   3    2.20    0.46
 -13  -3   3    2.71    0.41
 -14  -3   0    8.33    0.81
  14   3   0    8.81    0.90
 -14   3   0    9.01    0.90
  14  -3   0    9.09    0.84
  14  -3   1    7.32    0.83
 -14  -3  -1    7.41    0.82
 -14   3   1    7.71    0.78
  14   3  -1    7.22    0.79
  14   3   1    7.54    0.85
  14  -3  -1    7.87    0.74
 -14   3  -1    6.96    0.83
 -14  -3   1    7.48    0.71
 -14  -3  -2    0.76    0.31
 -14   3   2    0.74    0.23
  14  -3   2    2.07    0.49
  14   3   2    2.23    0.43
 -14  -3   2    1.27    0.35
  14  -3  -2    1.65    0.36
 -14   3  -2    1.40    0.41
  14   3  -3    0.95    0.30
 -14  -3  -3    0.88    0.34
  14  -3   3    0.02    0.42
 -14  -3   3    0.92    0.31
 -14   3  -3    0.85    0.30
  14  -3  -3    0.39    0.28
  14   3   3    0.22    0.24
  15  -3   0    8.75    0.85
  15   3   0    8.60    0.90
 -15   3   0    8.35    0.88
 -15  -3   0    9.22    0.86
  15  -3   1    1.69    0.48
 -15  -3  -1    1.05    0.39
  15   3  -1    1.64    0.49
 -15   3   1    1.33    0.40
  15  -3  -1    1.84    0.38
 -15  -3   1    1.09    0.34
  15   3   1    1.95    0.57
 -15   3  -1    1.10    0.43
  15  -3   2    0.84    0.41
 -15  -3  -2    0.58    0.25
  15   3   2    0.76    0.36
 -15   3  -2    0.80    0.32
 -15  -3   2    0.47    0.29
 -15  -3  -3    0.46    0.31
  15  -3   3    1.11    0.54
  15   3  -3    0.99    0.44
  15   3   3    1.22    0.38
 -15   3  -3    0.86    0.40
  15  -3  -3    1.72    0.41
  16  -3   0    0.63    0.33
 -16   3   0    0.75    0.35
 -16  -3   0    0.78    0.32
  16   3   0    0.70    0.39
  16  -3   1    2.64    0.46
  16   3  -1    2.77    0.50
 -16   3   1    1.97    0.45
 -16  -3  -1    1.89    0.45
 -16  -3   1    1.62    0.32
 -16   3  -1    2.52    0.52
  16  -3  -1    1.70    0.37
  16   3   1    2.22    0.57
 -16  -3  -2    6.58    0.74
  16  -3   2    7.57    0.93
 -16   3  -2    7.77    0.80
  16   3   2    7.00    0.93
 -16  -3   2    7.73    0.75
  17   3   0    1.28    0.43
  17  -3   0    1.60    0.36
 -17  -3   0    1.23    0.38
 -17   3   0    0.62    0.33
 -17   3   1    2.69    0.48
 -17  -3  -1    3.42    0.56
  17   3  -1    3.48    0.53
  17  -3   1    3.06    0.52
  17   3   1    3.42    0.60
 -17   3  -1    2.97    0.59
 -17  -3  -2    2.25    0.44
  17  -3   2    2.06    0.59
  17   3   2    2.14    0.60
 -18  -3   0    6.94    0.74
  18   3   0    7.16    0.82
 -18   3   0    5.24    0.74
  18  -3   0    7.22    0.73
 -18   3   1    0.17    0.22
 -18  -3  -1    0.10    0.24
  18  -3   1    0.29    0.26
  18   3  -1    0.68    0.31
  18   3   1    0.18    0.32
 -18   3  -1    0.39    0.31
  18   3  -2    2.16    0.35
  19   3   0    1.13    0.37
 -19   3   0    0.17    0.30
 -19  -3   0   -0.15    0.20
  19  -3   0    0.00    0.21
  19  -3   1    0.13    0.23
  19   3  -1   -0.07    0.22
 -19   3   1   -0.24    0.21
  20  -3   0    1.23    0.27
   0  -4   0  272.40   10.75
   0   4   0  278.13   10.55
   0  -4   0  279.34   10.90
   0   4  -1    2.83    0.23
   0   4  -1    3.04    0.37
   0  -4  -1    2.47    0.34
   0  -4  -1    3.07    0.40
   0   4   1    3.11    0.30
   0  -4   1    3.23    0.44
   0   4   2   13.36    0.80
   0  -4  -2   13.62    0.86
   0  -4   2   12.53    0.89
   0   4  -2   14.10    0.88
   0   4  -2   12.36    0.64
   0  -4  -2   11.95    0.79
   0   4  -3    2.93    0.47
   0   4   3    2.25    0.40
   0  -4  -3    2.50    0.43
   0  -4   3    2.21    0.50
   0   4   3    1.97    0.40
   0   4  -4    0.31    0.26
   0  -4   4    0.14    0.27
   0  -4  -4   -0.06    0.20
   0  -4   5    0.46    0.39
  -1   4   0  207.49    8.24
  -1  -4   0  225.14    8.23
   1  -4   0  228.77    8.36
  -1  -4   0  221.62    8.41
  -1  -4   0  206.49    8.48
   1  -4   0  200.53    8.50
  -1  -4  -1  240.56    9.09
  -1   4   1  238.53    8.94
   1   4  -1  219.71    9.12
  -1   4   1  226.44    8.86
   1  -4   1  232.45    9.07
  -1  -4  -1  216.09    8.85
  -1   4  -1  224.75    9.10
   1  -4  -1  232.28    9.14
  -1  -4   1  233.66    9.09
  -1   4  -1  234.72    8.76
   1   4   1  215.13    8.97
   1   4  -2   16.09    0.98
   1  -4   2   14.12    0.97
  -1  -4  -2   16.63    0.93
  -1   4   2   14.79    0.89
  -1  -4  -2   13.81    0.89
  -1   4   2   14.96    0.87
  -1  -4   2   14.20    0.97
  -1   4  -2   13.28    0.75
  -1   4  -2   15.72    0.93
   1  -4  -2   16.16    0.96
   1   4   2   14.58    0.89
  -1  -4  -3    4.37    0.51
   1  -4   3    3.34    0.56
   1   4  -3    3.75    0.53
  -1   4   3    3.95    0.47
  -1   4   3    3.51    0.46
  -1  -4  -3    3.32    0.45
  -1   4  -3    4.26    0.54
  -1  -4   3    4.07    0.59
   1   4   3    3.28    0.47
   1  -4  -3    3.73    0.51
   1   4  -4    0.42    0.31
   1  -4   4    0.09    0.26
  -1  -4  -4    0.28    0.24
  -1   4  -4   -0.33    0.20
   1  -4  -4   -0.25    0.20
   1   4   4   -0.03    0.24
  -1  -4   4    0.23    0.27
   1  -4   5    0.73    0.40
  -1  -4   5    0.69    0.42
   1  -4  -5    0.09    0.20
  -2  -4   0   19.86    0.84
  -2  -4   0   19.54    0.87
   2  -4   0   15.33    0.87
   2  -4   0   17.15    0.79
  -2   4   0   17.13    0.86
  -2  -4   0   19.29    0.90
  -2   4   1  153.49    5.98
   2  -4   1  154.00    6.12
  -2   4   1  155.02    5.98
  -2  -4  -1  149.56    6.00
   2   4  -1  137.41    6.13
  -2  -4  -1  166.82    6.10
   2  -4  -1  157.30    6.19
  -2   4  -1  149.88    6.11
   2   4   1  142.86    6.05
  -2   4  -1  153.15    5.92
  -2  -4   1  150.49    6.14
   2   4  -2   38.49    1.87
  -2   4   2   37.06    1.74
  -2  -4  -2   35.40    1.76
  -2  -4  -2   38.76    1.77
   2  -4   2   33.89    1.83
  -2   4   2   37.27    1.74
  -2   4  -2   35.05    1.65
  -2  -4   2   35.69    1.85
   2   4   2   35.99    1.78
  -2   4  -2   39.82    1.80
   2  -4  -2   38.07    1.86
  -2  -4  -3    0.77    0.28
  -2  -4  -3    0.38    0.25
   2  -4   3    0.44    0.39
  -2   4   3    0.68    0.28
   2   4  -3    0.40    0.32
  -2   4   3    1.02    0.29
  -2  -4   3    0.48    0.35
   2   4   3    0.38    0.29
   2  -4  -3    0.52    0.33
  -2   4  -3    0.54    0.27
   2  -4   4    1.05    0.36
   2   4  -4    0.36    0.33
  -2  -4  -4    0.61    0.29
   2  -4  -4    0.80    0.37
   2   4   4    0.77    0.28
  -2  -4   4    0.55    0.31
  -2   4  -4    0.47    0.28
   2  -4   5    2.57    0.58
   2   4  -5    1.61    0.37
  -2  -4   5    2.18    0.62
   2  -4  -5    2.46    0.40
  -3   4   0   40.67    1.78
   3  -4   0   39.37    1.79
  -3  -4   0   43.45    1.74
   3  -4   0   37.60    1.70
  -3  -4   0   41.55    1.81
   3   4   0   43.17    1.74
  -3  -4  -1   33.91    1.63
  -3   4   1   33.99    1.51
  -3  -4  -1   38.88    1.55
   3  -4   1   38.01    1.68
  -3   4   1   36.18    1.61
   3   4  -1   32.94    1.64
  -3  -4   1   35.20    1.68
  -3   4  -1   35.86    1.59
  -3   4  -1   37.82    1.60
   3   4   1   32.71    1.60
   3  -4  -1   34.31    1.68
   3   4  -2    6.06    0.59
  -3   4   2    5.38    0.51
   3  -4   2    5.24    0.59
  -3  -4  -2    4.78    0.52
  -3   4   2    5.19    0.48
  -3  -4  -2    5.59    0.49
  -3   4  -2    6.09    0.50
  -3  -4   2    5.74    0.61
   3   4   2    5.11    0.54
   3  -4  -2    4.66    0.56
  -3   4  -2    4.81    0.44
  -3   4   3    0.35    0.24
  -3  -4  -3    0.65    0.29
  -3   4   3    0.70    0.27
  -3  -4  -3    0.45    0.23
   3  -4   3    0.72    0.39
   3   4  -3    0.57    0.36
  -3  -4   3    0.55    0.39
  -3   4  -3    0.48    0.25
   3   4   3    0.90    0.36
   3  -4  -3    0.67    0.36
   3  -4   4    0.09    0.28
   3   4  -4   -0.09    0.26
   3   4   4    0.46    0.23
  -3   4  -4    0.27    0.18
   3  -4  -4    0.17    0.25
  -3  -4   4    0.14    0.24
   3  -4  -5    0.40    0.22
  -3  -4   5    0.55    0.45
   4   4   0    9.05    0.49
   4  -4   0    8.47    0.53
   4  -4   0    7.59    0.56
  -4  -4   0    9.62    0.63
  -4  -4   0    9.55    0.59
  -4   4   0    8.61    0.60
  -4  -4  -1    6.18    0.54
   4   4  -1    5.85    0.50
   4  -4   1    6.22    0.56
  -4   4   1    5.54    0.42
  -4  -4  -1    7.08    0.40
  -4   4   1    7.94    0.58
  -4   4  -1    5.92    0.51
   4   4   1    5.73    0.52
   4  -4  -1    5.81    0.55
  -4  -4   1    5.99    0.56
  -4   4  -1    6.81    0.46
  -4  -4   1    7.46    0.41
  -4   4   2   14.91    0.88
  -4   4   2   15.94    0.92
  -4  -4  -2   16.50    0.87
   4  -4   2   14.58    1.02
  -4  -4  -2   14.44    0.98
   4   4  -2   14.35    0.99
   4  -4  -2   15.90    1.03
  -4  -4   2   15.02    1.03
  -4   4  -2   15.66    0.88
  -4   4  -2   14.59    0.91
   4   4   2   14.78    0.98
  -4  -4  -3    5.25    0.58
   4  -4   3    5.57    0.74
  -4  -4  -3    4.75    0.51
  -4   4   3    5.45    0.56
   4   4  -3    4.94    0.70
  -4   4   3    5.86    0.55
  -4  -4   3    5.50    0.68
   4   4   3    5.96    0.68
  -4   4  -3    5.50    0.56
   4  -4  -3    5.11    0.66
   4   4  -4    5.58    0.73
   4  -4   4    4.59    0.64
   4  -4  -4    4.74    0.68
   4   4   4    5.35    0.62
  -4  -4   4    5.33    0.65
  -4  -4   5    1.01    0.57
   5  -4   0   18.56    0.94
  -5   4   0   17.71    1.00
   5  -4   0   17.60    0.94
   5   4   0   18.03    0.86
  -5  -4   0   18.45    1.03
  -5  -4   0   19.21    0.97
   5  -4   1   42.48    1.92
  -5  -4  -1   39.15    1.88
  -5   4   1   42.89    1.87
  -5  -4  -1   42.42    1.67
   5   4  -1   38.66    1.87
  -5   4   1   37.01    1.76
   5  -4  -1   39.53    1.92
  -5   4  -1   41.74    1.89
   5   4   1   39.34    1.91
  -5  -4   1   38.43    1.91
  -5  -4   1   40.78    1.70
   5   4  -2   28.38    1.61
   5  -4   2   31.29    1.67
  -5  -4  -2   28.08    1.56
  -5  -4  -2   30.16    1.38
  -5   4   2   28.62    1.46
  -5   4   2   33.22    1.54
   5   4   2   27.93    1.58
   5  -4  -2   25.69    1.57
  -5   4  -2   29.61    1.41
  -5  -4   2   30.25    1.26
  -5  -4   2   29.62    1.63
  -5   4  -2   27.51    1.50
   5  -4   3    8.75    0.90
  -5   4   3    8.42    0.69
   5   4  -3    8.52    0.88
  -5  -4  -3    9.28    0.81
  -5   4   3    8.80    0.73
  -5   4  -3    7.31    0.67
  -5  -4   3    8.76    0.84
   5   4   3    9.89    0.89
  -5   4  -3    8.04    0.66
   5  -4  -3    8.00    0.84
   5   4  -4    0.70    0.39
   5  -4   4    0.42    0.28
  -5  -4   4    0.42    0.27
   5   4   4    0.93    0.33
   5  -4  -4    0.90    0.38
   6  -4   0    1.27    0.31
  -6  -4   0    1.91    0.35
   6   4   0    1.28    0.19
  -6   4   0    1.57    0.37
  -6  -4   0    1.71    0.37
   6  -4   0    1.20    0.29
   6   4  -1   42.00    2.01
  -6   4   1   40.32    1.93
   6  -4   1   43.30    2.07
  -6   4   1   46.84    2.04
   6  -4   1   45.05    1.91
  -6  -4  -1   44.06    2.06
   6  -4  -1   42.41    2.07
  -6  -4   1   45.73    1.88
  -6  -4   1   42.99    2.08
   6   4   1   43.10    2.09
  -6   4  -1   43.24    2.05
  -6   4   2   23.87    1.27
   6  -4   2   24.15    1.43
   6   4  -2   21.67    1.35
  -6   4   2   21.85    1.20
  -6  -4  -2   22.54    1.35
  -6  -4   2   22.11    1.37
  -6   4  -2   21.52    1.28
   6   4   2   22.36    1.36
  -6   4  -2   22.61    1.12
   6  -4  -2   20.95    1.34
   6   4  -3    0.82    0.38
  -6  -4  -3    1.50    0.41
   6  -4   3    1.07    0.48
   6  -4  -3    0.46    0.36
  -6  -4   3    0.86    0.37
  -6   4  -3    1.58    0.32
   6   4   3    1.07    0.39
   6   4  -4    8.11    0.97
   6  -4   4    9.37    0.95
  -6  -4  -4    7.20    0.74
   6  -4  -4    7.47    0.90
   6   4   4    8.91    0.87
  -6  -4   4    8.34    0.81
  -7   4   0   29.34    1.53
  -7  -4   0   30.23    1.49
  -7  -4   0   28.85    1.54
   7  -4   0   31.74    1.50
   7   4   0   30.14    1.33
   7  -4   0   29.49    1.43
   7   4  -1    3.66    0.42
   7  -4   1    3.99    0.50
  -7  -4  -1    4.37    0.53
  -7   4   1    3.63    0.39
   7  -4   1    3.71    0.32
  -7   4   1    4.09    0.50
   7   4   1    3.43    0.51
  -7  -4   1    3.39    0.49
   7  -4  -1    3.38    0.44
  -7  -4   1    3.80    0.39
  -7   4  -1    3.30    0.47
   7  -4   2    0.11    0.31
  -7   4   2   -0.06    0.20
  -7  -4  -2   -0.03    0.28
   7   4  -2    0.11    0.25
  -7   4   2    0.19    0.19
  -7  -4   2    0.17    0.29
  -7   4  -2    0.09    0.23
   7   4   2    0.40    0.33
   7  -4  -2   -0.10    0.26
   7  -4   3    3.18    0.63
  -7  -4  -3    2.81    0.49
   7   4  -3    2.54    0.53
  -7   4  -3    2.75    0.42
   7   4   3    3.30    0.59
   7  -4  -3    2.50    0.55
  -7  -4   3    2.42    0.51
   7  -4   4   10.06    1.01
  -7  -4  -4   10.49    0.90
   7   4  -4   11.34    1.14
   7  -4  -4    9.68    1.06
   7   4   4   10.81    1.01
  -7  -4   4   10.93    0.97
  -8   4   0  143.81    5.94
   8  -4   0  140.52    5.91
  -8  -4   0  148.58    5.88
   8  -4   0  145.71    5.97
   8   4   0  141.01    6.03
   8   4   0  148.14    5.82
  -8   4   1   18.07    1.08
   8  -4   1   17.37    1.11
  -8  -4  -1   19.34    1.16
  -8   4   1   15.19    0.96
   8  -4   1   18.15    0.87
   8   4  -1   17.37    1.02
  -8  -4   1   17.24    1.12
  -8  -4   1   18.48    0.98
   8   4   1   16.35    1.12
   8  -4  -1   16.96    1.07
  -8   4  -1   15.89    1.08
  -8   4   2    1.22    0.36
   8  -4   2    1.24    0.43
  -8   4   2    0.69    0.24
  -8  -4  -2    1.52    0.46
   8   4  -2    0.84    0.39
  -8   4  -2    1.18    0.40
   8  -4  -2    1.32    0.39
   8   4   2    1.08    0.43
  -8  -4   2    1.07    0.43
   8   4  -3   24.70    1.67
  -8  -4  -3   24.04    1.56
   8  -4   3   24.18    1.71
   8  -4  -3   23.01    1.62
  -8   4  -3   23.29    1.47
  -8  -4   3   23.94    1.58
   8   4   3   24.75    1.67
   8   4  -4    6.37    0.76
   8  -4   4    5.73    0.70
  -8  -4  -4    6.17    0.65
  -8  -4   4    5.07    0.59
   8   4   4    5.96    0.73
   8  -4  -4    4.72    0.64
  -9  -4   0    1.27    0.37
   9   4   0    0.89    0.17
   9  -4   0    0.77    0.25
   9  -4   0    0.91    0.32
   9   4   0    1.31    0.40
  -9   4   0    1.08    0.37
   9   4  -1    1.08    0.28
  -9   4   1    1.71    0.42
  -9  -4  -1    2.05    0.45
   9  -4   1    1.59    0.44
  -9  -4   1    1.69    0.31
  -9  -4   1    1.56    0.42
   9   4   1    1.38    0.42
   9  -4  -1    1.65    0.36
  -9   4  -1    1.65    0.43
  -9   4   2    7.40    0.68
  -9  -4  -2    6.90    0.78
   9   4  -2    7.20    0.75
   9  -4   2    7.56    0.83
  -9   4   2    6.27    0.59
   9  -4  -2    7.32    0.78
   9   4   2    7.72    0.81
  -9   4  -2    6.79    0.74
  -9  -4   2    7.87    0.78
   9   4  -3    6.24    0.82
  -9  -4  -3    8.92    0.88
   9  -4   3    6.42    0.89
  -9  -4   3    8.60    0.85
  -9   4  -3    8.20    0.77
   9  -4  -3    6.18    0.78
   9   4   3    6.86    0.86
   9  -4   4    6.59    0.78
  -9  -4  -4    6.58    0.71
   9  -4  -4    6.66    0.77
   9   4   4    6.43    0.77
  -9  -4   4    6.53    0.71
 -10  -4   0    3.48    0.49
  10  -4   0    3.62    0.48
  10  -4   0    3.69    0.39
 -10   4   0    4.16    0.57
  10   4   0    3.11    0.55
  10   4  -1    2.59    0.38
 -10   4   1    2.58    0.48
  10  -4   1    2.88    0.51
 -10  -4  -1    2.92    0.52
 -10  -4   1    3.24    0.54
  10  -4  -1    2.87    0.40
 -10  -4   1    3.03    0.39
  10   4   1    2.78    0.54
 -10   4  -1    3.65    0.56
  10  -4  -1    2.52    0.40
  10  -4   2    0.30    0.37
 -10   4   2    0.62    0.28
 -10   4   2    0.49    0.26
  10   4  -2    0.20    0.25
 -10  -4  -2    0.24    0.36
 -10  -4   2    0.38    0.31
 -10   4  -2   -0.02    0.30
  10   4   2    1.07    0.45
  10  -4  -2    0.39    0.30
 -10  -4  -3    4.80    0.65
  10   4  -3    5.11    0.73
  10  -4   3    3.63    0.68
  10  -4  -3    4.21    0.66
 -10   4  -3    5.26    0.64
  10   4   3    4.53    0.72
 -10  -4   3    5.35    0.67
  10   4  -4   14.51    1.30
  10  -4   4   15.75    1.38
 -10  -4  -4   16.22    1.28
  10  -4  -4   12.94    1.26
 -10  -4   4   16.28    1.30
  10   4   4   17.95    1.49
  11   4   0   10.66    0.91
 -11   4   0   10.88    0.93
 -11  -4   0   11.56    0.88
  11  -4   0   11.31    0.87
  11  -4   1   20.52    1.34
 -11  -4  -1   20.42    1.34
  11   4  -1   19.89    1.19
 -11   4   1   19.55    1.27
  11  -4  -1   19.01    1.22
 -11  -4   1   19.36    1.31
 -11  -4   1   19.79    1.18
  11   4   1   21.03    1.39
 -11   4  -1   20.51    1.36
  11  -4  -1   21.06    1.22
 -11   4   2    8.95    0.79
  11   4  -2   10.62    0.92
 -11  -4  -2   10.54    0.96
  11  -4   2    9.68    1.01
 -11  -4   2    9.42    0.92
 -11   4  -2   10.50    0.95
  11   4   2   10.34    1.01
  11  -4  -2    9.73    0.91
  11  -4   3   23.29    1.81
  11   4  -3   26.86    1.78
 -11  -4  -3   24.86    1.71
 -11   4  -3   26.64    1.68
  11   4   3   25.93    1.82
  11  -4  -3   24.26    1.73
 -11  -4   3   24.86    1.70
 -11  -4  -4    6.99    0.79
  11   4  -4    5.82    0.83
  11  -4   4    5.91    0.77
  11  -4  -4    6.16    0.81
  11   4   4    6.60    0.93
  12   4   0   80.83    3.76
 -12  -4   0   80.20    3.61
  12  -4   0   79.85    3.66
 -12   4   0   77.65    3.67
 -12  -4  -1   16.88    1.24
  12  -4   1   16.86    1.23
 -12   4   1   15.77    1.17
 -12  -4   1   17.58    1.23
  12   4   1   18.13    1.31
 -12  -4   1   15.61    1.07
  12  -4  -1   17.92    1.13
 -12   4  -1   16.90    1.25
  12  -4  -1   16.46    1.11
  12  -4   2    2.68    0.63
 -12   4   2    3.26    0.47
  12   4  -2    3.90    0.52
 -12  -4  -2    3.07    0.58
  12  -4  -2    3.58    0.54
  12   4   2    3.42    0.65
 -12   4  -2    3.13    0.58
 -12  -4   2    4.01    0.58
  12   4  -3    0.25    0.23
  12  -4   3    0.15    0.41
 -12  -4  -3    0.14    0.22
 -12   4  -3    0.50    0.22
  12   4   3    0.58    0.29
  12  -4  -3    0.14    0.21
 -12  -4   3    0.81    0.27
 -12  -4  -4    1.02    0.50
 -13  -4   0   91.93    4.26
 -13   4   0   93.01    4.37
  13   4   0  102.48    4.50
  13  -4   0   97.20    4.37
  13  -4   1    8.22    0.83
 -13  -4  -1    7.25    0.79
 -13   4   1    6.90    0.74
 -13  -4   1    7.85    0.80
 -13   4  -1    7.13    0.81
  13   4   1    7.73    0.87
 -13  -4   1    7.02    0.67
  13  -4  -1    8.45    0.75
 -13  -4  -2    0.77    0.41
  13   4  -2    0.53    0.27
  13  -4   2    1.07    0.50
 -13   4   2    0.17    0.22
 -13   4  -2    0.97    0.36
  13  -4  -2    1.06    0.31
 -13  -4   2    0.24    0.30
  13   4   2    0.52    0.36
 -13  -4  -3    2.01    0.42
  13   4  -3    2.42    0.44
  13  -4   3    1.79    0.60
  13  -4  -3    1.73    0.39
 -13   4  -3    2.14    0.39
  13   4   3    2.34    0.47
 -13  -4   3    2.00    0.39
  14   4   0   34.81    2.00
 -14  -4   0   32.14    1.85
  14  -4   0   32.77    1.87
 -14   4   0   29.70    1.90
 -14   4   1   16.31    1.24
  14  -4   1   18.17    1.32
 -14  -4  -1   15.74    1.26
 -14   4  -1   16.51    1.32
  14  -4  -1   17.43    1.18
 -14  -4   1   17.27    1.15
  14   4   1   18.63    1.40
  14  -4   2    0.48    0.34
 -14   4   2    0.57    0.28
 -14  -4  -2    0.34    0.26
 -14  -4   2    0.03    0.22
  14  -4  -2    0.03    0.22
  14   4   2    0.04    0.23
 -14   4  -2    0.04    0.22
  14  -4   3    1.96    0.63
 -14  -4  -3    2.77    0.49
  14   4  -3    2.83    0.44
  14  -4  -3    2.62    0.46
 -14   4  -3    2.70    0.48
 -14  -4   3    2.21    0.39
  14   4   3    3.02    0.50
 -15  -4   0    4.97    0.64
 -15   4   0    5.29    0.73
  15   4   0    5.52    0.74
  15  -4   0    5.65    0.66
 -15   4   1    9.64    0.95
  15   4  -1   12.52    1.06
  15  -4   1   11.18    1.03
 -15  -4  -1    9.56    0.97
 -15   4  -1    8.18    0.93
  15  -4  -1   11.50    0.90
  15   4   1   11.43    1.06
 -15  -4   1   11.36    0.88
  15  -4   2    8.55    0.97
 -15   4   2    8.92    0.81
 -15  -4  -2    8.27    0.84
  15   4   2    8.35    0.90
 -15  -4   2    9.57    0.87
 -15   4  -2    9.25    0.93
 -15  -4  -3    0.34    0.31
  15  -4   3    0.79    0.52
 -15   4  -3    0.12    0.28
  15   4   3   -0.16    0.27
 -15  -4   3    0.50    0.34
  15  -4  -3    0.54    0.34
  16   4   0   -0.14    0.29
 -16  -4   0    0.41    0.26
  16  -4   0    0.18    0.27
 -16   4   0    0.66    0.33
  16   4  -1    0.31    0.25
 -16   4   1    0.22    0.27
  16  -4   1   -0.05    0.25
 -16  -4  -1    0.22    0.29
 -16   4  -1   -0.29    0.26
 -16  -4   1    0.16    0.17
  16   4   1    0.25    0.31
 -16  -4  -2    6.93    0.82
  16  -4   2    7.78    0.91
  16   4   2    8.30    0.85
 -16  -4   2    7.21    0.74
  17  -4   0   -0.08    0.22
  17   4   0    0.25    0.26
 -17  -4   0    0.17    0.23
 -17   4   0    0.65    0.30
  17  -4   1    0.10    0.24
  17   4  -1    0.35    0.28
 -17  -4  -1    0.20    0.28
 -17   4   1    0.20    0.25
  17   4   1    0.57    0.36
 -17   4  -1   -0.19    0.33
  17  -4   2    1.37    0.41
 -17  -4  -2    1.69    0.53
 -17  -4   2    1.99    0.40
 -17   4  -2    1.76    0.41
  17   4   2    1.99    0.56
  18   4   0    0.12    0.26
 -18  -4   0    0.24    0.28
 -18   4   0   -0.15    0.25
  18  -4   0    0.53    0.24
  18   4  -1    3.36    0.52
 -18   4   1    3.43    0.50
 -18  -4  -1    3.50    0.56
  18  -4   1    4.26    0.57
 -18   4  -1    3.32    0.63
  18   4   1    3.04    0.56
  18   4  -2    1.48    0.38
  19   4   0    0.03    0.24
  19  -4   0    0.69    0.22
 -19   4   0    0.42    0.25
  19  -4   1    2.98    0.43
  19   4  -1    2.35    0.42
   0  -5   0   -0.07    0.19
   0   5   0    0.00    0.15
   0  -5   0   -0.16    0.15
   0   5  -1  269.14   11.14
   0  -5  -1  268.39   10.82
   0   5   1  271.76   10.92
   0  -5   1  288.43   11.09
   0  -5  -1  296.16   11.15
   0   5  -1  287.21   10.65
   0  -5  -2    5.24    0.50
   0   5  -2    5.03    0.34
   0  -5   2    4.74    0.56
   0   5   2    5.16    0.46
   0   5  -2    5.96    0.55
   0  -5  -2    6.26    0.56
   0   5  -3   -0.09    0.25
   0  -5  -3    0.26    0.26
   0  -5   3    0.17    0.33
   0   5   3   -0.05    0.23
   0   5   3    0.15    0.20
   0  -5  -4    1.04    0.35
   0   5  -4    1.18    0.41
   0  -5   4    0.98    0.37
   0   5  -5    1.49    0.32
   0  -5   5    2.00    0.53
  -1   5   0   -0.01    0.17
  -1  -5   0    0.08    0.17
  -1  -5   0   -0.09    0.18
  -1  -5   0    0.30    0.19
   1  -5   0   -0.04    0.19
   1  -5   0    0.02    0.15
   1  -5   1   41.81    1.89
  -1  -5  -1   45.36    1.89
  -1   5   1   42.10    1.86
  -1   5   1   42.03    1.72
   1   5  -1   40.10    1.89
  -1  -5  -1   38.95    1.84
  -1  -5   1   43.90    1.92
   1  -5  -1   43.19    1.92
  -1   5  -1   41.36    1.88
  -1   5  -1   43.05    1.73
   1   5   1   37.78    1.76
  -1  -5  -2   17.59    1.08
   1   5  -2   20.90    1.19
   1  -5   2   19.19    1.18
  -1  -5  -2   21.71    1.15
  -1   5   2   19.87    1.06
  -1   5   2   20.90    1.13
  -1  -5   2   18.34    1.18
   1  -5  -2   21.54    1.19
  -1   5  -2   21.17    1.15
   1   5   2   20.12    1.09
  -1   5  -2   18.46    0.93
   1  -5   3    2.04    0.47
  -1  -5  -3    1.47    0.38
  -1   5   3    0.95    0.34
   1   5  -3    1.71    0.41
  -1   5   3    1.37    0.35
  -1  -5  -3    1.35    0.34
   1   5   3    1.39    0.38
   1  -5  -3    1.44    0.41
  -1  -5   3    1.60    0.48
  -1   5  -3    1.60    0.43
  -1  -5  -4    5.16    0.62
   1   5  -4    4.31    0.67
   1  -5   4    5.83    0.69
  -1   5  -4    5.13    0.65
  -1  -5   4    5.81    0.70
   1  -5  -4    4.86    0.65
   1   5  -5    1.95    0.39
   1  -5   5    4.33    0.68
  -1  -5   5    1.89    0.57
   1  -5  -5    1.82    0.35
   2  -5   0  310.36   13.09
  -2  -5   0  340.90   12.98
   2  -5   0  329.04   12.88
  -2  -5   0  359.30   12.68
  -2  -5   0  338.66   13.06
  -2   5   0  312.34   12.69
   2  -5   1   24.23    1.22
  -2  -5  -1   22.63    1.19
  -2  -5  -1   25.44    1.16
  -2   5   1   24.15    1.04
   2   5  -1   21.58    1.19
  -2   5   1   24.38    1.19
  -2   5  -1   24.81    1.19
   2   5   1   22.06    1.12
   2  -5  -1   25.31    1.25
  -2   5  -1   25.49    1.13
  -2  -5   1   25.31    1.26
  -2   5   2  208.29    8.21
  -2   5   2  203.29    8.12
  -2  -5  -2  218.40    8.33
  -2  -5  -2  198.09    8.14
   2  -5   2  191.83    8.35
   2   5  -2  211.71    8.44
  -2  -5   2  199.95    8.38
  -2   5  -2  212.93    8.35
   2  -5  -2  205.59    8.41
   2   5   2  207.74    8.28
  -2   5  -2  196.86    7.98
  -2   5   3    1.30    0.31
   2  -5   3    1.79    0.50
  -2  -5  -3    1.39    0.35
  -2  -5  -3    1.90    0.38
  -2   5   3    1.41    0.33
   2   5  -3    1.30    0.44
   2  -5  -3    1.28    0.42
  -2   5  -3    1.71    0.37
  -2  -5   3    1.65    0.49
   2   5   3    1.58    0.38
  -2  -5  -4    1.41    0.33
   2  -5   4    1.99    0.43
   2   5  -4    2.70    0.51
  -2  -5   4    1.85    0.44
   2  -5  -4    1.43    0.42
  -2   5  -4    1.85    0.41
   2   5   4    1.51    0.41
  -2  -5   5    2.75    0.56
   2  -5  -5    0.43    0.28
  -3  -5   0    1.76    0.30
   3  -5   0    1.33    0.32
   3  -5   0    1.43    0.25
  -3   5   0    1.42    0.30
  -3  -5   0    1.80    0.33
  -3  -5   0    1.99    0.30
  -3   5   1    6.41    0.39
  -3   5   1    7.03    0.54
  -3  -5  -1    6.64    0.55
   3  -5   1    6.65    0.56
   3   5  -1    6.24    0.52
  -3  -5  -1    7.17    0.46
  -3  -5   1    6.28    0.56
   3  -5  -1    6.01    0.55
   3   5   1    6.36    0.48
  -3   5  -1    6.52    0.50
  -3   5  -1    6.86    0.49
  -3   5   2    0.98    0.32
   3   5  -2    0.64    0.32
  -3   5   2    0.54    0.25
  -3  -5  -2    0.59    0.25
   3  -5   2    0.08    0.28
  -3  -5  -2    0.63    0.30
   3   5   2    0.22    0.24
   3  -5  -2    0.81    0.31
  -3  -5   2    0.43    0.35
  -3   5  -2    0.94    0.28
  -3   5  -2    0.67    0.23
  -3   5   3   11.56    0.87
  -3  -5  -3   13.11    0.89
   3   5  -3   12.62    1.05
  -3   5   3   12.29    0.88
   3  -5   3   12.95    1.04
  -3  -5  -3   13.19    0.95
   3   5   3   13.74    1.00
  -3  -5   3   13.98    1.07
  -3   5  -3   12.08    0.89
   3  -5  -3   11.66    0.99
   3   5  -4    0.80    0.38
   3  -5   4    0.96    0.37
   3   5   4    1.12    0.32
   3  -5  -4    0.95    0.37
  -3   5  -4    0.62    0.24
  -3  -5   4    0.49    0.35
  -3  -5   5    0.39    0.42
  -4  -5   0   87.49    3.36
   4   5   0   83.92    3.39
   4  -5   0   79.76    3.35
  -4   5   0   79.95    3.41
   4  -5   0   78.42    3.45
  -4  -5   0   87.27    3.49
  -4   5   1    3.13    0.29
   4  -5   1    3.14    0.36
  -4  -5  -1    3.08    0.43
   4   5  -1    3.36    0.40
  -4  -5  -1    3.56    0.31
   4  -5   1    3.40    0.45
  -4   5   1    4.04    0.47
  -4   5  -1    3.30    0.41
  -4  -5   1    3.63    0.28
   4  -5  -1    2.99    0.43
   4   5   1    3.14    0.41
  -4  -5   1    3.17    0.45
   4   5  -2    5.56    0.59
  -4   5   2    5.62    0.48
  -4  -5  -2    7.11    0.51
   4  -5   2    6.32    0.66
  -4   5   2    6.70    0.58
  -4  -5  -2    6.66    0.63
  -4  -5   2    5.40    0.63
  -4   5  -2    5.95    0.52
   4  -5  -2    6.56    0.64
   4   5   2    5.77    0.58
  -4   5  -2    6.63    0.52
  -4  -5  -3   39.24    2.04
   4  -5   3   38.26    2.15
   4   5  -3   35.39    2.13
  -4  -5  -3   39.94    1.94
  -4   5   3   39.35    1.95
   4   5   3   41.38    2.13
  -4  -5   3   38.29    2.14
   4  -5  -3   36.33    2.12
  -4   5  -3   38.50    1.97
   4  -5   4    0.67    0.30
   4   5  -4    0.66    0.35
   4   5   4    0.52    0.27
  -4  -5   4    0.41    0.26
   4  -5  -4    0.32    0.26
  -4  -5   5    4.70    0.77
  -5  -5   0    7.60    0.61
   5   5   0    6.96    0.45
  -5  -5   0    8.83    0.58
   5  -5   0    6.98    0.53
  -5   5   0    7.19    0.58
   5  -5   0    7.44    0.49
  -5   5   1   50.59    2.30
  -5  -5  -1   57.36    2.47
   5  -5   1   55.32    2.47
  -5  -5  -1   58.23    2.27
  -5   5   1   57.24    2.45
   5   5  -1   51.99    2.44
   5  -5   1   56.07    2.39
  -5   5  -1   53.70    2.43
  -5  -5   1   51.01    2.48
   5   5   1   55.45    2.49
  -5  -5   1   56.34    2.25
   5  -5  -1   53.76    2.50
   5  -5   2    0.15    0.31
   5   5  -2    0.15    0.26
  -5   5   2    0.54    0.20
  -5  -5  -2    0.20    0.26
  -5   5   2    0.31    0.26
  -5  -5  -2    0.12    0.16
   5  -5  -2    0.15    0.25
  -5  -5   2    0.00    0.26
   5   5   2    0.10    0.25
  -5   5  -2    0.11    0.14
  -5   5  -2   -0.10    0.20
   5  -5   3    1.73    0.53
   5   5  -3    1.28    0.47
  -5  -5  -3    1.85    0.41
  -5   5   3    1.18    0.34
   5  -5  -3    0.94    0.41
  -5  -5   3    1.71    0.50
  -5   5  -3    1.10    0.31
   5   5   3    1.53    0.45
   5  -5   4    1.21    0.37
  -5  -5  -4    1.90    0.36
   5   5  -4    1.46    0.51
   5  -5  -4    1.46    0.44
  -5  -5   4    1.79    0.39
   5   5   4    1.86    0.39
  -6   5   0    1.22    0.34
   6   5   0    0.88    0.18
   6  -5   0    1.41    0.30
  -6  -5   0    1.73    0.40
  -6  -5   0    1.59    0.34
   6  -5   0    1.26    0.29
   6   5  -1  103.17    4.46
   6  -5   1  105.16    4.48
  -6   5   1  109.13    4.41
   6  -5   1  108.28    4.37
  -6   5   1  100.16    4.31
  -6  -5  -1  111.39    4.45
  -6   5  -1  107.06    4.43
   6  -5  -1  101.57    4.51
   6   5   1  107.23    4.52
  -6  -5   1  109.50    4.23
  -6  -5   1  100.67    4.50
   6  -5   2   16.91    1.15
  -6  -5  -2   14.63    1.04
  -6   5   2   15.22    0.90
  -6   5   2   18.09    1.05
   6   5  -2   15.00    1.07
  -6   5  -2   16.04    0.87
  -6   5  -2   15.27    1.01
   6   5   2   14.71    1.05
   6  -5  -2   14.92    1.08
  -6  -5   2   13.66    1.06
   6  -5   3   -0.07    0.32
  -6   5   3   -0.02    0.20
  -6  -5  -3    0.81    0.33
   6   5  -3   -0.35    0.23
  -6   5  -3    0.23    0.20
  -6  -5   3    0.15    0.30
   6   5   3    0.57    0.34
   6  -5  -3    0.11    0.29
   6   5  -4   -0.02    0.31
  -6  -5  -4    0.42    0.26
   6  -5   4    0.57    0.28
  -6  -5   4    0.46    0.25
   6   5   4    1.44    0.32
   6  -5  -4    0.59    0.37
  -7   5   0  147.46    6.12
   7  -5   0  150.86    6.16
  -7  -5   0  155.47    6.06
   7  -5   0  150.13    6.13
  -7  -5   0  153.49    6.25
   7   5   0  146.26    6.03
   7   5  -1   14.17    0.87
   7  -5   1   13.94    0.94
  -7  -5  -1   16.19    0.99
  -7   5   1   15.65    0.97
  -7   5   1   12.37    0.80
   7  -5   1   14.09    0.78
  -7   5  -1   12.94    0.93
  -7  -5   1   13.33    0.96
   7   5   1   13.73    0.95
  -7  -5   1   14.25    0.79
   7  -5  -1   13.17    0.90
  -7   5   2    3.42    0.40
  -7   5   2    3.81    0.48
   7   5  -2    3.38    0.52
   7  -5   2    4.14    0.60
  -7  -5  -2    3.56    0.55
  -7  -5   2    3.87    0.57
   7   5   2    4.16    0.59
  -7   5  -2    3.12    0.48
   7  -5  -2    3.67    0.55
   7  -5   3    1.01    0.49
  -7   5   3    1.15    0.32
   7   5  -3    0.45    0.36
  -7  -5  -3    0.15    0.28
   7  -5  -3    1.15    0.46
  -7  -5   3    0.96    0.37
   7   5   3    0.40    0.35
  -7   5  -3    0.81    0.30
  -7  -5  -4   13.31    1.04
   7  -5   4   11.60    1.10
   7   5  -4   12.78    1.20
   7   5   4   14.94    1.16
  -7  -5   4   12.06    1.05
   7  -5  -4   11.96    1.20
   8   5   0    5.32    0.37
   8  -5   0    5.28    0.48
  -8  -5   0    5.31    0.54
  -8  -5   0    5.00    0.56
  -8   5   0    5.82    0.61
   8  -5   0    5.24    0.50
  -8   5   1   10.00    0.76
   8  -5   1    8.72    0.75
   8  -5   1    7.94    0.54
   8   5  -1    8.44    0.65
  -8  -5  -1    9.25    0.77
  -8   5  -1    7.91    0.73
  -8  -5   1    8.54    0.76
   8   5   1    8.93    0.77
  -8  -5   1    9.47    0.63
   8  -5  -1    7.64    0.68
  -8   5   2    6.48    0.65
  -8  -5  -2    7.24    0.75
   8  -5   2    5.70    0.73
   8   5  -2    6.16    0.69
  -8   5   2    5.92    0.54
   8   5   2    7.25    0.76
  -8  -5   2    6.98    0.75
  -8   5  -2    7.10    0.72
   8  -5  -2    7.37    0.74
  -8  -5  -3   13.39    1.11
   8  -5   3   12.89    1.19
   8   5  -3   14.53    1.21
  -8   5  -3   14.04    1.02
   8  -5  -3   12.39    1.14
  -8  -5   3   12.27    1.08
   8   5   3   14.72    1.20
   8   5  -4    1.70    0.36
   8  -5   4    0.59    0.30
  -8  -5  -4    0.83    0.27
  -8  -5   4    1.43    0.32
   8   5   4    1.25    0.36
   8  -5  -4    0.22    0.22
   9   5   0   11.00    0.89
   9  -5   0   10.88    0.73
  -9   5   0   11.13    0.89
   9  -5   0   11.56    0.80
   9   5   0   11.32    0.64
  -9  -5   0   12.69    0.85
  -9   5   1    9.71    0.79
  -9  -5  -1    9.35    0.80
   9   5  -1    9.02    0.68
   9  -5   1    9.36    0.80
   9  -5  -1    8.06    0.71
   9   5   1    8.68    0.82
  -9  -5   1    9.86    0.67
  -9   5  -1    7.25    0.74
   9  -5  -1   10.32    0.69
  -9  -5   1    7.85    0.76
   9   5  -2   21.48    1.38
   9  -5   2   19.63    1.41
  -9   5   2   18.97    1.25
  -9  -5  -2   19.66    1.35
  -9   5  -2   20.26    1.35
  -9  -5   2   22.65    1.43
   9   5   2   21.09    1.42
   9  -5  -2   20.09    1.37
   9   5  -3   12.10    1.13
  -9  -5  -3   12.70    1.09
   9  -5   3   11.38    1.17
  -9  -5   3   13.01    1.10
   9  -5  -3   11.37    1.09
  -9   5  -3   13.05    1.01
   9   5   3   14.51    1.23
  -9  -5  -4   21.51    1.49
   9   5  -4   18.69    1.56
   9  -5  -4   18.73    1.53
   9   5   4   21.71    1.65
  -9  -5   4   22.11    1.54
 -10   5   0    1.11    0.40
  10  -5   0    1.50    0.38
  10   5   0    1.53    0.45
 -10  -5   0    1.29    0.38
  10  -5   0    0.88    0.25
 -10  -5  -1   24.76    1.49
 -10   5   1   23.27    1.45
  10   5  -1   25.20    1.38
  10  -5   1   24.30    1.48
 -10   5  -1   24.84    1.51
 -10  -5   1   25.98    1.34
  10  -5  -1   24.81    1.44
  10   5   1   26.57    1.57
  10  -5  -1   24.86    1.36
 -10  -5   1   24.75    1.51
 -10  -5  -2    0.98    0.42
  10  -5   2    0.57    0.40
 -10   5   2    0.76    0.32
  10   5  -2    0.62    0.32
  10  -5  -2    0.63    0.32
  10   5   2    0.62    0.40
 -10  -5   2    0.17    0.33
 -10   5  -2    0.51    0.35
  10   5  -3    6.55    0.81
  10  -5   3    5.34    0.80
 -10  -5  -3    7.54    0.83
  10   5   3    7.67    0.89
 -10  -5   3    5.35    0.70
  10  -5  -3    6.29    0.79
 -10   5  -3    7.56    0.74
 -10  -5  -4    0.95    0.32
  10  -5   4    1.83    0.41
  10   5   4    0.96    0.47
 -10  -5   4    2.09    0.41
  10  -5  -4    1.58    0.35
  11  -5   0   24.48    1.39
 -11  -5   0   23.97    1.38
 -11   5   0   22.54    1.44
  11   5   0   21.65    1.43
  11   5  -1    5.43    0.55
  11  -5   1    6.00    0.67
 -11   5   1    4.82    0.62
 -11  -5  -1    5.60    0.68
 -11  -5   1    5.15    0.53
 -11   5  -1    6.48    0.72
  11   5   1    6.38    0.74
  11  -5  -1    4.98    0.56
 -11  -5   1    6.33    0.70
  11  -5  -1    5.71    0.57
 -11   5   2    7.74    0.75
  11   5  -2    8.30    0.81
  11  -5   2    9.03    0.94
 -11  -5  -2    8.59    0.89
  11  -5  -2    9.13    0.87
 -11  -5   2    8.58    0.88
 -11   5  -2    8.78    0.87
  11   5   2    8.69    0.92
  11  -5   3   26.53    1.95
  11   5  -3   26.89    1.84
 -11  -5  -3   28.73    1.83
 -11  -5   3   26.80    1.80
  11   5   3   30.38    1.96
 -11   5  -3   26.70    1.73
  11  -5  -3   26.61    1.84
  11   5  -4    2.17    0.61
 -11  -5  -4    3.30    0.54
 -11  -5   4    4.45    0.63
  11  -5  -4    1.97    0.45
  11   5   4    2.76    0.74
  12  -5   0   13.02    0.98
 -12  -5   0   13.36    0.98
 -12   5   0   13.89    1.09
  12   5   0   12.93    1.06
 -12   5   1   16.45    1.22
 -12  -5  -1   18.02    1.27
  12  -5   1   16.03    1.22
 -12   5  -1   17.80    1.30
  12   5   1   19.56    1.37
 -12  -5   1   18.60    1.29
  12  -5  -1   17.67    1.17
 -12  -5   1   16.38    1.08
  12  -5  -1   19.76    1.18
 -12   5   2    1.57    0.43
  12  -5   2    2.10    0.58
 -12  -5  -2    1.75    0.52
  12   5  -2    1.66    0.38
  12  -5  -2    1.83    0.43
 -12  -5   2    2.02    0.46
 -12   5  -2    2.08    0.49
  12   5   2    2.20    0.60
  12   5  -3    2.16    0.44
 -12  -5  -3    3.62    0.50
  12  -5   3    3.04    0.67
  12  -5  -3    3.02    0.49
 -12   5  -3    3.37    0.51
 -12  -5   3    2.98    0.47
  12   5   3    3.67    0.57
 -12  -5  -4    4.16    0.71
  13  -5   0   41.82    2.18
 -13  -5   0   39.14    2.12
 -13   5   0   40.91    2.26
  13   5   0   42.18    2.32
 -13  -5  -1    4.92    0.66
  13  -5   1    5.03    0.65
 -13   5   1    3.70    0.58
 -13  -5   1    4.39    0.65
 -13   5  -1    4.10    0.65
 -13  -5   1    3.87    0.48
  13   5   1    3.98    0.65
  13  -5  -1    4.34    0.48
 -13   5   2    2.84    0.47
 -13  -5  -2    3.97    0.60
  13   5  -2    4.03    0.53
  13  -5   2    3.21    0.66
 -13  -5   2    3.35    0.53
  13   5   2    3.81    0.64
 -13   5  -2    3.31    0.58
  13  -5  -2    3.88    0.54
  13   5  -3    1.29    0.36
 -13  -5  -3    0.91    0.29
  13  -5   3    0.08    0.43
 -13  -5   3    1.05    0.29
  13  -5  -3    1.52    0.43
 -13   5  -3    0.93    0.28
  13   5   3    1.85    0.44
 -14   5   0   17.09    1.34
  14  -5   0   19.47    1.28
 -14  -5   0   17.25    1.23
  14   5   0   19.12    1.38
 -14  -5  -1    6.64    0.79
  14  -5   1    7.85    0.83
 -14   5   1    7.60    0.81
 -14  -5   1    8.48    0.87
  14   5   1    8.90    0.93
 -14   5  -1    7.30    0.85
 -14  -5   1    7.82    0.69
  14  -5  -1    7.24    0.66
 -14  -5  -2    3.89    0.58
  14  -5   2    4.18    0.68
 -14   5   2    4.54    0.57
 -14  -5   2    5.03    0.63
 -14   5  -2    5.06    0.66
  14   5   2    4.88    0.67
  14  -5  -2    5.09    0.64
  14   5  -3    0.21    0.24
 -14  -5  -3    0.16    0.27
  14  -5   3    0.51    0.43
  14  -5  -3    0.94    0.28
  14   5   3    0.97    0.30
 -14   5  -3    1.34    0.39
 -14  -5   3    0.61    0.27
  15   5   0   24.67    1.65
 -15   5   0   24.33    1.65
 -15  -5   0   23.20    1.52
  15  -5   0   23.91    1.53
  15  -5   1   30.39    1.89
  15   5  -1   28.12    1.84
 -15   5   1   27.82    1.79
  15   5   1   28.33    1.89
  15  -5   2    0.50    0.37
 -15   5   2    0.07    0.22
 -15  -5  -2    0.68    0.38
 -15  -5   2    0.32    0.23
 -15   5  -2    0.86    0.29
  15   5   2    1.31    0.30
 -15  -5  -3    4.12    0.62
 -15   5  -3    3.35    0.59
 -15  -5   3    4.81    0.69
  15   5   3    6.20    0.80
  15  -5  -3    5.81    0.75
  16  -5   0   -0.22    0.22
 -16   5   0    0.03    0.25
 -16  -5   0    0.22    0.24
  16   5   0   -0.04    0.25
 -16  -5  -1    6.27    0.75
  16   5  -1    7.22    0.80
  16  -5   1    7.20    0.80
 -16   5   1    5.88    0.74
 -16   5  -1    6.78    0.78
  16   5   1    6.46    0.82
  16  -5   2    0.55    0.36
 -16  -5  -2    0.51    0.36
 -16  -5   2    0.68    0.24
  16   5   2    0.85    0.28
 -16   5  -2    0.00    0.22
 -16  -5   3   -0.19    0.44
 -17   5   0    0.25    0.28
  17   5   0    0.92    0.40
 -17  -5   0    0.34    0.24
  17  -5   0    0.74    0.29
  17   5  -1   11.47    1.07
  17  -5   1   11.47    1.04
 -17   5   1   10.09    0.99
 -17   5  -1    9.93    1.07
  17   5   1   12.22    1.17
 -17  -5  -2    7.69    0.98
  17  -5   2    9.83    1.03
 -17  -5   2   12.41    1.08
 -17   5  -2    8.05    0.91
  17   5   2   10.55    1.05
  18  -5   0    0.89    0.24
  18   5   0    1.38    0.39
 -18   5   0    0.50    0.31
 -18  -5   0    0.89    0.32
 -18   5   1   -0.13    0.22
 -18  -5  -1    0.57    0.28
  18  -5   1    0.39    0.28
  18   5  -1    0.11    0.22
  18   5   1   -0.15    0.27
 -18   5  -1    0.48    0.33
  18   5  -2    1.60    0.38
 -19   5   0    0.96    0.39
  19   5   0    1.59    0.37
 -19  -5   0    1.03    0.29
  19  -5   1    1.33    0.31
 -19   5   1    0.29    0.24
   0  -6   0   95.08    3.74
   0   6   0   92.43    3.71
   0  -6   0   92.85    3.87
   0   6   1   58.89    2.53
   0  -6  -1   57.93    2.63
   0  -6  -1   67.04    2.74
   0   6  -1   58.84    2.71
   0   6  -1   68.41    2.47
   0  -6   1   64.25    2.72
   0  -6  -2    4.20    0.48
   0   6  -2    3.48    0.27
   0   6  -2    4.15    0.49
   0  -6  -2    3.74    0.44
   0   6   2    3.85    0.40
   0  -6   2    3.30    0.50
   0  -6  -3   12.07    0.92
   0   6   3   11.08    0.88
   0  -6   3   12.61    1.01
   0   6   3   11.42    0.84
   0   6  -3   13.25    0.98
   0  -6   4   -0.05    0.22
   0   6  -4    0.02    0.26
   0  -6  -4    0.19    0.22
   0   6  -5    2.29    0.37
   1  -6   0    6.37    0.38
  -1  -6   0    6.93    0.44
   1  -6   0    5.09    0.47
  -1   6   0    5.04    0.42
  -1  -6   0    6.28    0.47
  -1  -6   0    5.97    0.42
  -1  -6  -1   28.13    1.43
  -1  -6  -1   32.05    1.45
   1   6  -1   29.40    1.48
  -1   6   1   31.69    1.46
   1  -6   1   31.77    1.47
  -1   6  -1   29.13    1.45
   1   6   1   26.43    1.32
  -1  -6   1   31.72    1.49
  -1   6  -1   31.93    1.32
   1  -6  -1   32.42    1.51
  -1   6   2    5.39    0.48
  -1  -6  -2    5.01    0.52
  -1   6   2    6.08    0.56
  -1  -6  -2    6.24    0.55
   1   6  -2    5.10    0.58
   1  -6   2    4.01    0.55
  -1   6  -2    5.38    0.54
  -1   6  -2    5.12    0.37
   1   6   2    5.22    0.48
   1  -6  -2    5.59    0.57
  -1  -6   2    5.29    0.58
  -1   6   3    4.44    0.53
  -1  -6  -3    4.71    0.56
  -1  -6  -3    4.68    0.55
   1  -6   3    4.39    0.65
   1   6  -3    4.86    0.61
  -1   6   3    4.64    0.50
  -1   6  -3    4.07    0.54
   1   6   3    4.46    0.51
  -1  -6   3    4.55    0.66
   1  -6  -3    4.49    0.58
  -1  -6  -4    2.58    0.44
   1   6  -4    2.89    0.55
   1  -6   4    2.40    0.49
  -1  -6   4    1.67    0.46
  -1   6  -4    2.81    0.50
   1  -6  -4    2.32    0.48
   1   6  -5    1.99    0.36
   1  -6  -5    1.73    0.32
  -1  -6   5    1.95    0.57
  -2  -6   0   23.07    1.05
   2  -6   0   18.20    1.04
   2  -6   0   21.41    0.92
  -2   6   0   18.23    0.99
  -2  -6   0   21.62    0.98
  -2  -6   0   21.46    1.02
   2  -6   1    3.32    0.43
  -2  -6  -1    3.61    0.38
  -2   6   1    3.24    0.42
   2   6  -1    2.48    0.37
  -2  -6  -1    2.75    0.38
  -2   6  -1    3.34    0.40
  -2  -6   1    2.70    0.43
   2   6   1    3.09    0.30
   2  -6  -1    3.10    0.43
  -2   6  -1    3.37    0.35
  -2  -6  -2   68.20    2.90
  -2   6   2   65.21    2.79
   2  -6   2   64.78    2.97
  -2  -6  -2   61.77    2.88
   2   6  -2   63.00    2.97
  -2   6   2   66.64    2.87
  -2   6  -2   66.41    2.92
  -2   6  -2   64.64    2.71
   2   6   2   64.15    2.86
   2  -6  -2   65.91    3.00
  -2  -6   2   63.63    2.99
  -2   6   3   11.74    0.85
   2   6  -3   11.70    0.98
  -2   6   3   11.30    0.81
  -2  -6  -3   11.48    0.87
   2  -6   3   10.48    0.95
  -2  -6  -3   10.74    0.83
  -2  -6   3   11.47    0.98
   2   6   3    8.74    0.80
   2  -6  -3   10.90    0.93
  -2   6  -3   11.64    0.88
   2  -6   4    0.90    0.35
   2   6  -4    1.20    0.40
  -2  -6  -4    0.88    0.29
  -2  -6   4    1.37    0.41
   2  -6  -4    1.81    0.42
  -2   6  -4    1.11    0.35
   2  -6  -5    2.27    0.37
   3  -6   0    0.35    0.24
  -3   6   0    0.25    0.23
  -3  -6   0    0.85    0.25
  -3  -6   0    0.63    0.24
   3  -6   0    0.54    0.19
  -3  -6   0    0.66    0.27
   3   6  -1   50.55    2.38
   3  -6   1   52.09    2.38
  -3  -6  -1   53.91    2.36
   3  -6   1   54.68    2.38
  -3   6   1   53.37    2.35
  -3  -6  -1   57.25    2.31
  -3  -6   1   56.60    2.44
  -3   6  -1   55.70    2.30
   3  -6  -1   49.31    2.41
   3   6   1   52.16    2.33
  -3   6   2   60.57    2.65
   3  -6   2   56.95    2.74
  -3  -6  -2   61.94    2.62
  -3   6   2   58.42    2.53
  -3  -6  -2   55.70    2.65
   3   6  -2   59.97    2.77
  -3   6  -2   61.93    2.67
   3  -6  -2   58.42    2.77
   3   6   2   57.26    2.65
  -3   6  -2   58.64    2.53
  -3  -6   2   54.60    2.75
  -3  -6  -3   12.69    0.96
   3   6  -3   12.81    1.07
  -3   6   3   12.20    0.90
   3  -6   3   11.65    1.03
  -3  -6  -3   13.32    0.92
  -3   6  -3   12.50    0.93
   3  -6  -3   12.25    1.03
  -3  -6   3   13.39    1.07
   3   6   3   14.81    1.01
   3  -6   4    0.77    0.33
   3   6  -4    0.77    0.39
  -3  -6  -4    0.30    0.22
  -3   6  -4    0.58    0.25
   3  -6  -4    0.09    0.21
  -3  -6   4    0.24    0.27
  -4  -6   0  249.28    9.30
   4  -6   0  231.87    9.60
   4  -6   0  235.18    9.41
  -4  -6   0  246.43    9.56
  -4   6   0  237.41    9.36
   4   6  -1   21.75    1.19
   4  -6   1   24.09    1.22
  -4   6   1   24.08    1.23
  -4   6   1   21.17    1.01
  -4  -6  -1   24.85    1.09
   4  -6   1   22.13    1.17
  -4  -6  -1   24.33    1.24
  -4  -6   1   22.09    1.24
  -4   6  -1   23.44    1.18
   4   6   1   22.09    1.18
   4  -6  -1   21.09    1.23
  -4  -6   1   22.68    0.98
  -4   6   2    2.06    0.39
  -4  -6  -2    1.83    0.40
  -4  -6  -2    2.28    0.32
   4  -6   2    2.44    0.49
   4   6  -2    1.87    0.40
  -4   6   2    1.99    0.28
   4  -6  -2    2.20    0.45
  -4   6  -2    2.32    0.35
  -4  -6   2    2.31    0.45
   4   6   2    2.07    0.37
  -4   6  -2    1.61    0.32
   4   6  -3    8.81    0.89
  -4  -6  -3    8.36    0.69
  -4  -6  -3    9.32    0.81
  -4   6   3    8.32    0.73
   4  -6   3    9.13    0.91
   4   6   3    9.57    0.84
  -4  -6   3    9.70    0.90
  -4   6  -3    9.22    0.74
   4  -6  -3    8.13    0.86
   4  -6   4    3.11    0.50
  -4  -6  -4    2.25    0.38
   4   6  -4    1.65    0.52
   4  -6  -4    1.70    0.48
   4   6   4    3.64    0.49
  -4  -6   4    2.43    0.43
   5  -6   0    1.51    0.26
  -5   6   0    1.46    0.36
  -5  -6   0    1.85    0.33
   5  -6   0    1.40    0.33
   5   6   0    1.43    0.23
  -5  -6   0    2.06    0.40
  -5   6   1   13.53    0.71
   5  -6   1   13.61    0.82
  -5  -6  -1   15.21    0.72
  -5  -6  -1   14.41    0.91
  -5   6   1   15.23    0.92
   5  -6   1   14.63    0.90
   5   6  -1   12.79    0.84
  -5  -6   1   13.48    0.92
  -5  -6   1   15.10    0.72
  -5   6  -1   13.92    0.88
   5  -6  -1   13.33    0.90
   5   6   1   12.98    0.88
   5  -6   2   43.61    2.21
  -5  -6  -2   45.52    1.95
  -5  -6  -2   43.00    2.14
  -5   6   2   41.86    1.95
  -5   6   2   47.16    2.11
   5   6  -2   40.26    2.15
   5  -6  -2   39.75    2.17
  -5   6  -2   43.40    2.06
   5   6   2   42.77    2.13
  -5   6  -2   44.60    2.02
  -5  -6   2   40.99    2.19
  -5  -6  -3   19.80    1.29
  -5   6   3   18.11    1.16
   5  -6   3   19.09    1.38
   5   6  -3   18.48    1.37
   5   6   3   20.77    1.35
  -5  -6   3   18.75    1.35
   5  -6  -3   17.23    1.32
  -5   6  -3   18.83    1.15
   5  -6   4    4.44    0.63
   5   6  -4    3.80    0.69
  -5  -6  -4    4.73    0.55
   5   6   4    4.36    0.56
   5  -6  -4    3.85    0.63
  -5  -6   4    4.49    0.59
  -6   6   0   72.25    3.28
   6  -6   0   72.75    3.20
   6   6   0   76.86    3.19
  -6  -6   0   83.49    3.25
   6  -6   0   75.47    3.30
  -6  -6   0   80.96    3.37
  -6  -6  -1    4.11    0.50
  -6   6   1    2.99    0.30
   6  -6   1    3.12    0.35
   6  -6   1    3.50    0.46
  -6  -6  -1    3.71    0.27
   6   6  -1    3.14    0.39
  -6   6   1    3.83    0.48
   6   6   1    3.38    0.46
   6  -6  -1    2.94    0.44
  -6   6  -1    3.28    0.46
  -6  -6   1    2.76    0.46
  -6  -6   1    3.77    0.33
  -6  -6  -2    6.17    0.65
   6   6  -2    6.19    0.65
  -6   6   2    5.52    0.59
  -6   6   2    5.33    0.45
   6  -6   2    6.05    0.68
  -6   6  -2    5.33    0.56
  -6   6  -2    5.97    0.48
   6   6   2    4.63    0.59
   6  -6  -2    7.17    0.70
  -6  -6   2    5.27    0.67
  -6   6   3   16.75    1.12
   6  -6   3   16.49    1.31
  -6  -6  -3   17.98    1.25
   6   6  -3   17.06    1.31
   6  -6  -3   16.24    1.28
  -6  -6   3   16.07    1.26
   6   6   3   19.18    1.31
  -6  -6  -4    6.07    0.65
   6  -6   4    6.73    0.77
   6   6  -4    7.85    0.94
  -6  -6   4    6.37    0.71
   6  -6  -4    6.16    0.80
   6   6   4    6.65    0.72
   7  -6   0    3.35    0.42
  -7  -6   0    4.87    0.55
  -7  -6   0    5.25    0.50
   7  -6   0    4.20    0.41
   7   6   0    4.41    0.34
  -7   6   0    4.34    0.51
  -7   6   1   36.67    1.79
   7  -6   1   34.35    1.76
   7  -6   1   33.01    1.61
  -7  -6  -1   36.31    1.79
   7   6  -1   32.95    1.69
   7  -6  -1   31.74    1.75
  -7  -6   1   36.95    1.58
  -7  -6   1   34.13    1.81
  -7   6  -1   33.49    1.76
   7   6   1   33.72    1.78
   7  -6  -1   35.73    1.60
  -7   6   2    0.60    0.32
  -7   6   2    0.43    0.21
   7   6  -2    0.48    0.32
  -7  -6  -2    0.87    0.38
   7  -6   2    0.33    0.37
  -7  -6   2    0.86    0.40
   7  -6  -2    0.69    0.36
  -7   6  -2    0.86    0.32
  -7   6  -2    0.63    0.20
   7   6   2    0.90    0.38
  -7  -6  -3    2.05    0.45
   7   6  -3    1.00    0.44
  -7   6   3    1.43    0.32
   7  -6   3    1.02    0.48
   7  -6  -3    0.98    0.44
  -7   6  -3    1.35    0.31
   7   6   3    1.80    0.52
  -7  -6   3    1.54    0.45
   7  -6   4    0.24    0.28
  -7  -6  -4    0.59    0.24
   7   6  -4    0.54    0.26
   7  -6  -4    0.42    0.36
   7   6   4    0.72    0.29
  -7  -6   4    0.42    0.30
   8  -6   0    0.23    0.23
  -8  -6   0    0.36    0.30
   8   6   0    0.51    0.13
  -8   6   0    0.42    0.30
  -8  -6   0    0.53    0.26
   8  -6   0    0.26    0.18
   8   6  -1    0.29    0.17
   8  -6   1    0.18    0.14
   8  -6   1    0.26    0.27
  -8   6   1    0.01    0.26
  -8  -6  -1    0.33    0.28
   8  -6  -1   -0.07    0.17
   8  -6  -1    0.37    0.25
  -8  -6   1   -0.06    0.15
   8   6   1    0.50    0.29
  -8   6  -1    0.10    0.28
  -8  -6   1    0.21    0.29
   8  -6   2   12.73    1.04
  -8  -6  -2   10.87    0.95
   8   6  -2   12.48    0.98
  -8   6   2   11.54    0.90
   8  -6  -2   11.41    0.97
   8   6   2   12.23    1.00
  -8   6  -2   12.13    0.96
  -8  -6   2   12.99    1.03
  -8   6   3    5.14    0.55
   8  -6   3    5.26    0.76
  -8  -6  -3    5.92    0.70
   8   6  -3    5.55    0.74
   8  -6  -3    4.81    0.72
   8   6   3    6.69    0.76
  -8   6  -3    5.42    0.59
  -8  -6   3    6.38    0.76
   8   6  -4    5.85    0.74
  -8  -6  -4    6.57    0.70
   8  -6   4    5.86    0.73
  -8  -6   4    4.68    0.61
   8  -6  -4    6.06    0.76
   8   6   4    6.12    0.71
  -9  -6   0    0.33    0.25
   9   6   0    0.43    0.13
   9  -6   0    0.41    0.25
   9   6   0    0.32    0.32
  -9   6   0    0.64    0.35
   9  -6   0    0.21    0.18
   9   6  -1   14.60    0.94
  -9  -6  -1   14.40    1.03
   9  -6   1   15.23    1.04
  -9   6   1   15.02    1.04
   9  -6  -1   14.21    1.00
  -9  -6   1   15.66    0.89
   9  -6  -1   14.80    0.89
  -9   6  -1   13.59    1.05
   9   6   1   15.53    1.09
  -9  -6   1   15.40    1.09
   9  -6   2   21.88    1.51
  -9  -6  -2   22.37    1.48
  -9   6   2   21.54    1.38
   9   6  -2   22.80    1.46
   9  -6  -2   22.94    1.50
  -9   6  -2   22.52    1.45
   9   6   2   25.41    1.57
  -9  -6   2   24.24    1.53
  -9  -6  -3    2.21    0.47
   9  -6   3    0.65    0.51
   9   6  -3    1.87    0.52
  -9   6  -3    0.82    0.30
   9   6   3    1.49    0.51
   9  -6  -3    1.32    0.49
  -9  -6   3    0.72    0.42
   9  -6   4   12.12    1.13
   9   6  -4   13.62    1.21
  -9  -6  -4   11.41    1.03
  -9  -6   4   11.55    1.05
   9  -6  -4   11.17    1.10
   9   6   4   13.68    1.20
 -10   6   0    9.41    0.86
  10  -6   0    9.80    0.74
  10   6   0    9.58    0.85
 -10  -6   0   10.48    0.80
  10  -6   0    9.55    0.70
 -10  -6  -1    6.50    0.70
  10  -6   1    6.78    0.72
 -10   6   1    7.10    0.73
  10   6  -1    7.12    0.61
  10  -6  -1    6.67    0.66
  10   6   1    7.66    0.78
 -10  -6   1    7.39    0.60
  10  -6  -1    7.48    0.60
 -10   6  -1    7.04    0.76
 -10  -6   1    8.51    0.80
  10  -6   2    1.16    0.44
 -10  -6  -2    1.34    0.47
  10   6  -2    1.51    0.42
 -10   6   2    0.92    0.34
 -10  -6   2    1.05    0.44
 -10   6  -2    1.12    0.39
  10   6   2    1.57    0.50
  10  -6  -2    0.31    0.31
  10   6  -3   20.47    1.51
 -10  -6  -3   18.47    1.40
  10  -6   3   18.11    1.52
 -10   6  -3   20.35    1.38
 -10  -6   3   21.86    1.52
  10   6   3   20.63    1.53
  10  -6  -3   17.82    1.43
 -10  -6  -4    6.08    0.75
  10   6  -4    6.93    0.86
  10  -6   4    7.77    0.90
 -10  -6   4    7.79    0.81
  10   6   4    8.43    0.94
  10  -6  -4    7.27    0.85
 -11  -6   0    0.10    0.25
  11   6   0    0.62    0.35
  11  -6   0    0.19    0.26
 -11   6   0    0.55    0.37
 -11   6   1    6.48    0.72
  11   6  -1    6.43    0.60
  11  -6   1    7.30    0.74
 -11  -6  -1    6.85    0.73
  11   6   1    7.29    0.79
  11  -6  -1    6.89    0.61
 -11  -6   1    6.82    0.60
  11  -6  -1    5.85    0.64
 -11   6  -1    7.55    0.80
 -11  -6   1    7.43    0.78
  11   6  -2    3.34    0.51
  11  -6   2    2.60    0.59
 -11   6   2    3.03    0.47
 -11  -6  -2    2.20    0.52
  11  -6  -2    3.12    0.52
 -11  -6   2    3.15    0.57
  11   6   2    3.70    0.63
 -11   6  -2    3.35    0.55
  11   6  -3    7.11    0.79
 -11  -6  -3    6.73    0.76
  11  -6   3    4.96    0.81
  11  -6  -3    5.39    0.72
  11   6   3    7.77    0.86
 -11   6  -3    6.73    0.73
 -11  -6   3    6.48    0.75
 -11  -6  -4    4.03    0.66
  11   6  -4    4.68    0.55
 -11  -6   4    3.54    0.60
  11   6   4    4.05    0.75
  12  -6   0    7.54    0.68
 -12   6   0    7.04    0.77
  12   6   0    6.35    0.75
 -12  -6   0    6.48    0.67
 -12  -6  -1    1.44    0.45
  12  -6   1    1.38    0.45
 -12   6   1    1.86    0.47
  12   6   1    2.19    0.56
 -12  -6   1    1.79    0.34
  12  -6  -1    1.68    0.35
  12  -6  -1    1.51    0.36
 -12   6  -1    2.33    0.54
 -12  -6   1    2.07    0.53
  12   6  -2    7.58    0.74
 -12   6   2    5.93    0.67
  12  -6   2    6.12    0.80
 -12  -6  -2    5.22    0.73
 -12  -6   2    6.33    0.76
 -12   6  -2    6.33    0.77
  12  -6  -2    6.62    0.73
  12   6   2    7.25    0.82
 -12  -6  -3    0.64    0.27
  12  -6   3    0.45    0.41
  12   6  -3    0.92    0.36
 -12  -6   3    0.95    0.31
 -12   6  -3    0.35    0.25
  12  -6  -3    0.73    0.29
  12   6   3    1.01    0.35
 -12  -6   4    2.72    0.74
 -13  -6   0    2.13    0.42
  13  -6   0    2.71    0.43
 -13   6   0    2.13    0.56
  13   6   0    2.55    0.55
 -13  -6  -1   18.79    1.34
  13  -6   1   19.44    1.36
 -13   6   1   17.98    1.32
 -13   6  -1   18.91    1.40
  13   6   1   18.48    1.39
  13  -6  -1   19.42    1.19
 -13  -6   1   18.36    1.16
 -13  -6   1   20.63    1.39
 -13   6   2   -0.26    0.21
  13  -6   2    0.28    0.35
 -13  -6  -2    0.34    0.32
  13   6  -2    0.20    0.22
 -13   6  -2    0.24    0.29
  13  -6  -2    0.02    0.19
  13   6   2    0.53    0.31
 -13  -6   2   -0.19    0.21
  13  -6   3    0.67    0.41
 -13  -6  -3    0.37    0.25
  13   6   3    0.99    0.38
 -13  -6   3    0.42    0.22
  13  -6  -3    0.41    0.26
 -13   6  -3    0.08    0.21
  14   6   0    5.79    0.77
 -14   6   0    5.93    0.76
 -14  -6   0    4.19    0.58
  14  -6   0    4.63    0.57
 -14  -6  -1   20.73    1.48
  14  -6   1   23.50    1.54
 -14   6   1   21.33    1.52
 -14  -6   1   23.54    1.57
 -14   6  -1   21.53    1.55
 -14  -6   1   22.39    1.34
  14   6   1   24.63    1.64
 -14   6   2    3.44    0.55
 -14  -6  -2    4.73    0.67
  14  -6   2    5.17    0.73
  14   6   2    4.45    0.67
 -14   6  -2    5.22    0.66
  14  -6  -2    5.61    0.63
 -14  -6   2    4.22    0.61
  14   6  -3    7.21    0.79
  14  -6   3    6.41    0.91
 -14  -6  -3    5.48    0.73
  14  -6  -3    6.51    0.77
 -14  -6   3    7.38    0.77
 -14   6  -3    6.16    0.72
  14   6   3    7.21    0.85
 -15   6   0    7.05    0.85
 -15  -6   0    6.67    0.73
  15  -6   0    6.46    0.68
  15   6   0    7.36    0.84
 -15   6   1    3.03    0.55
  15  -6   1    2.94    0.55
 -15  -6  -1    1.81    0.49
  15   6  -1    2.88    0.56
  15   6   1    2.50    0.55
 -15   6  -1    2.94    0.52
 -15  -6  -2    5.31    0.77
  15  -6   2    6.71    0.82
 -15   6   2    5.14    0.63
  15   6   2    7.42    0.79
 -15   6  -2    5.54    0.71
 -15  -6   2    7.52    0.77
  15  -6  -3    7.96    0.92
 -15   6  -3    7.44    0.91
 -15  -6   3    8.11    0.88
 -16   6   0    1.55    0.45
  16   6   0    1.71    0.47
 -16  -6   0    1.24    0.38
  16  -6   0    2.03    0.38
  16   6  -1    7.67    0.84
 -16   6   1    5.57    0.73
  16  -6   1    7.34    0.78
 -16  -6  -1    5.13    0.66
 -16   6  -1    5.40    0.69
  16   6   1    6.00    0.80
 -16  -6  -2    1.82    0.53
 -16   6   2    3.19    0.44
  16  -6   2    3.90    0.63
  16   6   2    5.93    0.68
 -16  -6   2    4.35    0.55
 -16   6  -2    4.29    0.61
  17  -6   0    0.68    0.22
  17   6   0    0.91    0.35
 -17   6   0    0.52    0.31
 -17  -6   0    0.77    0.29
  17  -6   1    2.71    0.49
 -17   6   1    3.43    0.55
 -17  -6  -1    3.58    0.56
  17   6  -1    3.10    0.52
 -17   6  -1    2.35    0.44
  17   6   1    3.48    0.64
 -17  -6  -2    5.15    0.73
  17  -6   2    4.83    0.64
 -17   6  -2    4.86    0.69
  17   6   2    5.35    0.67
 -17  -6   2    6.46    0.75
 -18  -6   0   -0.09    0.19
 -18   6   0    0.09    0.31
  18   6   0    0.06    0.33
  18  -6   1    0.92    0.36
  18   6  -1    0.91    0.35
 -18   6   1    0.59    0.29
 -18  -6  -1    0.85    0.32
 -18   6  -1    0.68    0.37
  18   6   1    0.26    0.34
 -19  -6   0   -0.19    0.19
 -19   6   1    2.50    0.39
  19  -6   1    2.67    0.39
   0   7   0   -0.01    0.17
   0  -7   0    0.09    0.18
   0  -7   0   -0.27    0.21
   0   7  -1    9.44    0.48
   0  -7  -1    9.16    0.66
   0   7   1    8.06    0.46
   0   7   1    8.92    0.66
   0  -7   1   10.42    0.69
   0   7  -1    9.07    0.65
   0  -7   2    6.28    0.67
   0  -7  -2    8.40    0.67
   0   7   2    7.71    0.70
   0   7   2    8.04    0.55
   0   7  -2    8.37    0.69
   0   7  -3    9.57    0.85
   0  -7   3   10.27    0.93
   0  -7  -3    9.46    0.80
   0   7   3    9.21    0.79
   0   7   3    9.18    0.73
   0   7  -4    0.31    0.28
   0  -7  -4    0.34    0.27
   0  -7   4    0.31    0.25
   0   7  -5    0.21    0.23
  -1  -7   0   17.09    0.82
  -1  -7   0   15.00    0.86
  -1   7   0   15.62    0.83
   1  -7   0   16.97    0.76
  -1  -7   0   16.38    0.81
   1  -7   0   14.68    0.89
  -1  -7  -1   84.17    3.39
   1  -7   1   84.11    3.40
   1   7  -1   78.66    3.41
  -1   7   1   80.09    3.33
  -1  -7  -1   78.46    3.31
  -1   7  -1   81.29    3.17
  -1   7  -1   78.33    3.40
   1   7   1   69.19    3.20
  -1  -7   1   81.94    3.40
   1  -7  -1   78.70    3.41
   1   7  -2   93.33    4.07
  -1  -7  -2   86.72    3.91
  -1  -7  -2   97.26    4.01
  -1   7   2   91.66    3.94
  -1   7   2   94.25    3.85
   1  -7   2   92.25    4.07
  -1  -7   2   89.15    4.07
   1  -7  -2   97.60    4.08
  -1   7  -2   96.37    4.06
   1   7   2   90.58    3.88
  -1   7  -2   89.66    3.68
  -1  -7  -3    0.51    0.29
   1  -7   3    0.55    0.39
  -1  -7  -3    0.04    0.19
  -1   7   3    0.04    0.23
   1   7  -3    0.33    0.32
  -1   7  -3    0.12    0.25
   1   7   3    0.25    0.19
   1  -7  -3    0.54    0.32
  -1  -7   3    0.24    0.35
   1   7  -4    0.29    0.27
  -1  -7  -4    0.52    0.25
   1  -7   4    0.87    0.32
  -1   7  -4   -0.07    0.25
   1  -7  -4    0.33    0.28
  -1  -7   4    0.43    0.33
   1   7  -5    3.94    0.54
  -2  -7   0   11.83    0.64
  -2  -7   0   11.02    0.67
   2  -7   0   12.16    0.58
   2  -7   0    9.87    0.70
  -2  -7   0   11.30    0.69
  -2   7   0    9.93    0.66
   2  -7   1   38.20    1.73
  -2  -7  -1   36.26    1.71
   2   7  -1   34.02    1.74
  -2   7   1   36.48    1.72
  -2  -7  -1   40.24    1.71
   2  -7   1   34.35    1.75
   2   7   1   34.22    1.62
  -2   7  -1   37.35    1.62
   2  -7  -1   37.88    1.79
  -2  -7   1   37.13    1.76
  -2  -7  -2   71.43    3.32
  -2  -7  -2   81.67    3.36
  -2   7   2   77.76    3.21
   2  -7   2   73.35    3.42
   2   7  -2   74.51    3.44
  -2   7   2   78.59    3.33
   2  -7  -2   76.52    3.46
   2   7   2   76.44    3.30
  -2  -7   2   71.82    3.43
  -2   7  -2   76.37    3.14
  -2   7  -2   79.25    3.39
   2   7  -3    0.82    0.38
  -2   7   3    0.79    0.32
  -2  -7  -3    0.48    0.26
   2  -7   3    0.77    0.40
  -2  -7  -3    0.74    0.31
   2   7   3    0.48    0.28
  -2   7  -3    0.66    0.29
   2  -7  -3    0.71    0.36
  -2  -7   3    0.56    0.41
   2   7  -4    1.04    0.39
  -2  -7  -4    1.21    0.35
   2  -7   4    2.57    0.44
   2   7   4    1.57    0.43
  -2  -7   4    1.27    0.44
  -2   7  -4    1.41    0.39
   2  -7  -4    2.04    0.45
   2  -7  -5    1.43    0.30
  -3  -7   0    1.45    0.33
  -3  -7   0    1.74    0.32
   3  -7   0    1.57    0.24
  -3   7   0    1.36    0.31
  -3  -7   0    1.67    0.31
   3  -7   0    1.15    0.31
   3  -7   1    6.45    0.56
   3  -7   1    6.75    0.56
  -3  -7  -1    7.14    0.50
  -3  -7  -1    7.40    0.59
  -3   7   1    6.59    0.57
   3   7  -1    5.39    0.52
  -3  -7   1    7.57    0.62
   3  -7  -1    6.00    0.57
  -3   7  -1    6.12    0.50
   3   7   1    6.33    0.49
  -3   7   2    0.94    0.34
  -3  -7  -2    1.23    0.32
   3   7  -2    1.01    0.37
  -3  -7  -2    1.00    0.34
   3  -7   2    0.98    0.39
  -3   7   2    1.02    0.23
   3   7   2    1.03    0.30
  -3  -7   2    0.99    0.38
  -3   7  -2    0.94    0.24
  -3   7  -2    1.41    0.31
   3  -7  -2    0.77    0.35
  -3   7   3   38.47    2.03
   3  -7   3   39.85    2.22
   3   7  -3   41.63    2.24
  -3  -7  -3   40.27    2.10
  -3  -7  -3   40.59    2.02
   3   7   3   42.77    2.12
  -3   7  -3   37.61    2.06
  -3  -7   3   40.96    2.21
   3  -7  -3   38.69    2.18
   3   7  -4    4.65    0.68
  -3  -7  -4    6.18    0.63
   3  -7   4    5.69    0.71
  -3  -7   4    5.65    0.68
  -3   7  -4    5.23    0.62
   3  -7  -4    5.18    0.67
   4  -7   0    1.20    0.32
  -4   7   0    1.33    0.33
  -4  -7   0    1.56    0.37
  -4  -7   0    1.26    0.29
   4  -7   0    1.22    0.24
  -4  -7   0    1.41    0.31
   4   7  -1   22.77    1.25
  -4  -7  -1   25.64    1.30
  -4   7   1   24.94    1.28
  -4  -7  -1   25.40    1.15
   4  -7   1   22.47    1.24
   4  -7   1   22.38    1.24
  -4   7  -1   22.48    1.21
   4   7   1   23.50    1.23
  -4  -7   1   23.22    1.02
  -4  -7   1   24.86    1.32
   4  -7  -1   21.79    1.29
  -4  -7  -2   36.35    1.62
  -4  -7  -2   32.52    1.74
  -4   7   2   32.60    1.53
  -4   7   2   35.12    1.72
   4   7  -2   29.65    1.74
   4  -7   2   33.27    1.80
   4  -7  -2   33.58    1.81
  -4   7  -2   36.19    1.69
   4   7   2   31.95    1.69
  -4   7  -2   32.52    1.61
  -4  -7   2   31.36    1.79
  -4   7   3   27.82    1.55
   4   7  -3   24.74    1.66
  -4  -7  -3   26.89    1.59
   4  -7   3   24.38    1.65
  -4  -7  -3   27.75    1.47
   4   7   3   30.08    1.64
  -4  -7   3   26.34    1.67
   4  -7  -3   26.38    1.68
  -4   7  -3   24.99    1.50
  -4  -7  -4    4.60    0.55
   4   7  -4    5.56    0.75
   4  -7   4    4.93    0.69
  -4  -7   4    5.44    0.65
   4  -7  -4    4.96    0.70
  -5  -7   0    1.86    0.39
  -5  -7   0    1.52    0.32
   5   7   0    1.63    0.25
  -5   7   0    1.57    0.37
   5  -7   0    1.39    0.33
   5  -7   0    1.69    0.27
  -5  -7  -1   59.25    2.55
  -5  -7  -1   59.41    2.38
  -5   7   1   59.25    2.56
   5  -7   1   56.94    2.53
   5  -7   1   52.82    2.49
   5   7  -1   52.68    2.52
  -5  -7   1   52.74    2.57
   5   7   1   55.89    2.54
  -5   7  -1   56.49    2.50
   5  -7  -1   53.71    2.59
   5   7  -2    8.65    0.79
  -5   7   2    9.15    0.60
  -5  -7  -2    8.89    0.79
  -5  -7  -2   10.36    0.63
  -5   7   2    9.57    0.77
   5  -7   2    9.24    0.83
  -5   7  -2    9.95    0.68
   5   7   2    9.34    0.75
  -5  -7   2    8.50    0.81
  -5   7  -2    9.71    0.72
   5  -7  -2    9.07    0.81
  -5  -7  -3    8.45    0.82
   5   7  -3    8.17    0.88
  -5   7   3    7.71    0.71
   5  -7   3    6.96    0.83
  -5  -7   3    8.31    0.87
  -5   7  -3    7.99    0.68
   5   7   3    8.31    0.79
   5  -7  -3    7.23    0.82
  -5  -7  -4   13.06    1.02
   5  -7   4   10.70    1.04
   5   7  -4   10.38    1.12
   5   7   4   13.50    1.07
  -5  -7   4   12.99    1.09
   5  -7  -4   11.51    1.12
  -6   7   0   49.06    2.37
   6   7   0   53.58    2.28
  -6  -7   0   57.27    2.33
   6  -7   0   48.15    2.36
  -6  -7   0   54.19    2.42
   6  -7   0   51.75    2.26
  -6  -7  -1   38.61    1.63
   6  -7   1   35.31    1.76
   6   7  -1   37.07    1.82
   6  -7   1   37.76    1.84
  -6  -7  -1   39.56    1.88
  -6   7   1   40.65    1.89
  -6  -7   1   34.45    1.88
   6   7   1   37.00    1.87
   6  -7  -1   37.97    1.65
  -6   7  -1   35.59    1.83
   6  -7  -1   36.44    1.89
  -6  -7   1   39.09    1.64
  -6  -7  -2    7.96    0.77
   6   7  -2    8.76    0.77
   6  -7   2    7.45    0.77
  -6   7   2    9.02    0.74
  -6   7  -2    8.10    0.59
   6   7   2    6.72    0.68
  -6   7  -2    7.21    0.66
   6  -7  -2    7.44    0.76
  -6  -7   2    8.17    0.81
  -6   7   3    1.37    0.39
  -6  -7  -3    1.15    0.39
   6  -7   3    0.98    0.47
   6   7  -3    1.50    0.48
  -6  -7   3    1.75    0.52
   6   7   3    1.98    0.45
   6  -7  -3    1.85    0.52
   6   7  -4    0.99    0.46
   6  -7   4    1.52    0.41
  -6  -7  -4    1.40    0.28
  -6  -7   4    0.80    0.29
   6   7   4    1.85    0.35
   6  -7  -4    1.04    0.43
   7  -7   0   92.43    3.88
  -7  -7   0   92.74    4.04
   7  -7   0   91.21    3.98
  -7  -7   0   99.27    3.91
  -7   7   0   86.69    3.96
   7   7   0   96.21    3.87
   7  -7   1   17.79    1.03
  -7   7   1   19.98    1.19
  -7  -7  -1   21.21    0.90
   7  -7   1   19.34    1.13
  -7  -7  -1   19.60    1.16
   7   7  -1   18.24    1.08
  -7  -7   1   17.48    1.18
   7  -7  -1   17.72    1.15
  -7   7  -1   17.58    1.14
  -7  -7   1   19.28    0.97
   7  -7  -1   18.12    0.95
   7   7   1   18.05    1.16
  -7   7   2    0.48    0.30
   7   7  -2    0.15    0.24
  -7  -7  -2    0.18    0.30
   7  -7   2    0.26    0.33
  -7  -7   2    0.04    0.33
  -7   7  -2   -0.12    0.21
   7   7   2    0.72    0.35
  -7   7  -2    0.33    0.16
   7  -7  -2    0.07    0.28
   7   7  -3    9.15    0.94
  -7  -7  -3    8.19    0.85
   7  -7   3    9.38    0.97
  -7   7   3    8.93    0.77
   7   7   3   10.07    0.92
   7  -7  -3    7.65    0.88
  -7  -7   3    8.76    0.91
   7   7  -4    3.25    0.50
  -7  -7  -4    2.73    0.44
   7  -7   4    3.13    0.51
  -7  -7   4    3.66    0.52
   7   7   4    3.57    0.50
   7  -7  -4    3.95    0.68
   8  -7   0    0.17    0.19
   8   7   0    0.49    0.15
   8  -7   0    0.09    0.20
  -8  -7   0    0.75    0.34
  -8   7   0    0.16    0.26
  -8  -7   0    0.49    0.24
   8  -7   1    7.09    0.57
  -8  -7  -1    8.50    0.76
   8  -7   1    7.36    0.69
   8   7  -1    7.79    0.64
  -8   7   1    9.99    0.81
  -8  -7   1    7.64    0.74
   8  -7  -1    9.46    0.59
  -8  -7   1    7.88    0.56
  -8   7  -1    6.99    0.70
   8  -7  -1    9.02    0.74
   8   7   1    7.15    0.72
  -8   7   2    9.59    0.82
   8  -7   2    9.26    0.91
  -8  -7  -2    9.72    0.88
   8   7  -2    9.38    0.84
   8  -7  -2    9.65    0.89
  -8  -7   2    9.74    0.92
   8   7   2   10.25    0.90
  -8   7  -2   11.53    0.89
  -8  -7  -3    6.13    0.74
  -8   7   3    5.43    0.59
   8  -7   3    5.22    0.79
   8   7  -3    5.07    0.72
  -8  -7   3    5.76    0.75
   8  -7  -3    5.93    0.76
  -8   7  -3    6.35    0.63
   8   7   3    5.83    0.74
   8  -7   4    3.01    0.46
   8   7  -4    3.93    0.57
  -8  -7  -4    3.23    0.47
   8   7   4    4.04    0.57
   8  -7  -4    2.27    0.53
  -8  -7   4    3.33    0.51
  -9  -7   0    0.43    0.35
  -9   7   0    0.58    0.34
   9   7   0    0.36    0.14
   9  -7   0    0.51    0.23
  -9  -7   0    0.33    0.25
   9  -7   0    0.81    0.25
  -9  -7  -1    2.63    0.47
   9  -7   1    1.25    0.38
   9   7  -1    1.66    0.30
  -9   7   1    1.77    0.46
   9   7   1    2.25    0.50
  -9  -7   1    2.27    0.32
   9  -7  -1    1.61    0.30
  -9   7  -1    1.68    0.47
   9  -7  -1    1.73    0.38
  -9  -7   1    1.62    0.46
  -9   7   2    3.20    0.51
  -9  -7  -2    2.98    0.56
   9  -7   2    3.38    0.62
   9   7  -2    3.38    0.53
  -9  -7   2    3.64    0.61
   9   7   2    3.75    0.60
   9  -7  -2    3.18    0.55
  -9   7  -2    3.87    0.56
  -9  -7  -3   24.38    1.63
   9   7  -3   22.87    1.65
  -9   7   3   23.39    1.46
   9  -7   3   21.54    1.69
  -9  -7   3   25.99    1.70
   9  -7  -3   23.36    1.67
   9   7   3   26.42    1.72
  -9   7  -3   23.86    1.52
  -9  -7  -4   12.93    1.10
   9  -7   4   13.31    1.19
   9   7  -4   12.07    1.16
   9   7   4   15.24    1.27
   9  -7  -4   12.16    1.14
  -9  -7   4   12.66    1.11
  10  -7   0    1.13    0.29
  10   7   0    1.50    0.44
  10  -7   0    1.28    0.33
 -10  -7   0    0.64    0.31
 -10   7   0    1.22    0.40
  10   7  -1    4.01    0.45
 -10   7   1    4.61    0.60
 -10  -7  -1    4.15    0.59
  10  -7   1    4.41    0.57
 -10  -7   1    4.24    0.44
 -10   7  -1    4.20    0.63
  10  -7  -1    4.15    0.53
  10  -7  -1    4.08    0.43
  10   7   1    4.96    0.66
 -10  -7   1    4.86    0.64
 -10   7   2   16.63    1.20
 -10  -7  -2   16.99    1.26
  10   7  -2   17.71    1.23
  10  -7   2   15.71    1.27
 -10  -7   2   18.69    1.34
  10  -7  -2   15.35    1.20
  10   7   2   17.83    1.31
 -10   7  -2   16.83    1.23
  10  -7   3    7.81    0.96
  10   7  -3    8.81    0.92
 -10  -7  -3    8.68    0.90
 -10   7  -3    7.41    0.77
  10   7   3    8.64    0.93
 -10  -7   3    9.29    0.94
  10  -7  -3    8.53    0.92
  10  -7   4    2.37    0.47
  10   7  -4    2.63    0.51
 -10  -7  -4    3.95    0.57
  10  -7  -4    2.93    0.53
  10   7   4    5.36    0.72
 -10  -7   4    3.61    0.54
 -11  -7   0   -0.03    0.20
  11   7   0    0.14    0.30
 -11   7   0    0.11    0.30
  11  -7   0   -0.13    0.17
  11   7  -1    7.81    0.65
  11  -7   1    7.51    0.74
 -11  -7  -1    6.89    0.73
 -11   7   1    7.52    0.78
  11  -7  -1    7.16    0.59
 -11  -7   1    7.80    0.80
  11   7   1    7.80    0.81
  11  -7  -1    6.11    0.66
 -11   7  -1    7.29    0.80
 -11  -7   1    7.69    0.62
 -11  -7  -2    6.15    0.76
  11   7  -2    7.52    0.74
 -11   7   2    6.08    0.68
  11  -7   2    6.13    0.80
  11  -7  -2    5.69    0.71
 -11  -7   2    6.81    0.81
  11   7   2    6.83    0.80
 -11   7  -2    5.79    0.72
  11   7  -3    3.08    0.50
  11  -7   3    1.97    0.59
 -11  -7  -3    2.83    0.49
  11   7   3    2.73    0.50
  11  -7  -3    2.03    0.44
 -11  -7   3    2.52    0.45
 -11   7  -3    1.81    0.40
 -11  -7  -4    1.19    0.43
 -11  -7   4    0.61    0.44
  11   7   4    2.23    0.64
 -12  -7   0   22.38    1.37
  12  -7   0   21.78    1.32
  12   7   0   22.89    1.49
 -12   7   0   23.08    1.50
 -12  -7  -1   22.01    1.46
 -12   7   1   22.04    1.48
  12  -7   1   23.22    1.47
 -12   7  -1   22.93    1.52
 -12  -7   1   22.23    1.50
  12  -7  -1   24.68    1.42
  12   7   1   21.76    1.51
 -12  -7   1   21.55    1.27
  12  -7   2   14.80    1.26
 -12   7   2   13.74    1.12
  12   7  -2   16.87    1.19
 -12  -7  -2   13.72    1.18
 -12  -7   2   15.38    1.25
 -12   7  -2   15.10    1.21
  12  -7  -2   15.21    1.18
  12   7   2   15.28    1.26
 -12  -7  -3    0.44    0.24
  12  -7   3    0.64    0.38
  12   7  -3    0.50    0.27
  12  -7  -3    0.58    0.26
 -12  -7   3    0.24    0.29
  12   7   3    0.62    0.29
 -12   7  -3   -0.06    0.18
 -13   7   0    1.51    0.49
  13   7   0    1.25    0.47
 -13  -7   0    1.53    0.41
  13  -7   0    0.78    0.32
  13  -7   1    9.39    0.90
 -13  -7  -1    9.47    0.91
 -13   7   1    9.22    0.91
  13   7   1    9.85    0.97
 -13  -7   1    9.84    0.75
 -13   7  -1    9.66    0.96
 -13  -7   1   10.59    0.97
 -13   7   2    0.29    0.31
 -13  -7  -2    0.07    0.30
  13  -7   2    0.32    0.38
  13   7  -2    0.46    0.25
 -13  -7   2    0.83    0.37
  13  -7  -2    0.91    0.32
 -13   7  -2    0.68    0.34
  13   7   2    0.25    0.27
  13   7  -3    2.63    0.46
 -13  -7  -3    2.83    0.44
  13  -7   3    2.83    0.63
  13  -7  -3    2.25    0.42
 -13  -7   3    2.41    0.46
  13   7   3    2.52    0.47
 -13   7  -3    2.25    0.41
  14   7   0   30.18    1.86
  14  -7   0   27.91    1.62
 -14   7   0   26.70    1.78
 -14  -7   0   26.55    1.64
  14  -7   1    4.17    0.60
 -14  -7  -1    3.10    0.56
 -14   7   1    3.67    0.62
 -14   7  -1    3.95    0.67
  14   7   1    4.05    0.62
 -14  -7   1    4.75    0.65
  14  -7   2    2.89    0.54
 -14  -7  -2    2.23    0.51
 -14   7   2    2.24    0.46
  14   7   2    2.73    0.56
  14  -7  -2    2.30    0.38
 -14   7  -2    2.67    0.48
 -14  -7   2    3.08    0.49
  14  -7   3    1.00    0.47
 -14  -7  -3    1.18    0.35
 -14  -7   3    1.71    0.39
 -14   7  -3    1.83    0.39
  14   7   3    2.63    0.48
  14  -7  -3    1.62    0.39
 -15  -7   0   19.65    1.32
 -15   7   0   19.15    1.44
  15   7   0   18.31    1.41
  15  -7   0   17.81    1.24
 -15   7   1    6.81    0.79
  15  -7   1    7.86    0.86
 -15  -7  -1    7.35    0.81
 -15   7  -1    5.75    0.72
  15   7   1    9.68    0.93
 -15  -7  -2    0.48    0.33
 -15   7   2    0.08    0.20
  15  -7   2    0.87    0.42
 -15  -7   2    1.03    0.38
 -15   7  -2    0.78    0.30
  15   7   2    0.84    0.31
 -15   7  -3    0.73    0.45
  15  -7  -3    0.91    0.43
 -15  -7   3    2.83    0.57
 -16  -7   0    0.60    0.29
 -16   7   0    0.96    0.43
  16  -7   0    0.87    0.25
  16   7   0    1.45    0.47
  16  -7   1   -0.25    0.23
  16   7  -1   -0.35    0.23
 -16  -7  -1    0.00    0.22
 -16   7   1    0.12    0.26
 -16   7  -1    0.24    0.21
  16   7   1    0.14    0.31
  16  -7   2    9.83    1.01
 -16   7   2    9.11    0.87
 -16  -7  -2    9.50    1.01
 -16  -7   2    9.63    0.94
 -16   7  -2    9.48    0.96
  16   7   2    9.75    0.96
  17   7   0   -0.28    0.29
 -17  -7   0    0.15    0.25
 -17   7   0   -0.23    0.30
 -17   7   1    0.64    0.29
 -17  -7  -1    1.26    0.38
  17  -7   1    1.09    0.32
  17   7  -1    0.37    0.32
  17   7   1    1.09    0.49
  17  -7   2   12.03    1.08
 -17  -7  -2    9.95    1.05
 -17   7   2    8.03    0.81
 -17   7  -2   11.07    1.10
 -17  -7   2   11.15    1.07
 -18   7   0    1.83    0.50
  18   7   0    2.04    0.49
 -18  -7   0    1.66    0.36
  18   7  -1    5.93    0.76
 -18  -7  -1    5.54    0.67
  18  -7   1    5.38    0.64
 -18   7   1    5.68    0.71
 -18   7  -1    5.61    0.70
  18   7   1    5.98    0.82
 -19  -7   0    0.66    0.22
  19  -7   1    0.59    0.26
   0  -8   0  175.49    7.08
   0   8   0  169.69    6.80
   0  -8   0  178.44    6.89
   0  -8   1    0.25    0.28
   0   8   1    0.25    0.12
   0   8  -1    0.49    0.16
   0   8   1    0.52    0.29
   0  -8  -1    0.44    0.27
   0   8  -1    0.37    0.25
   0   8  -2   28.40    1.53
   0  -8  -2   28.37    1.50
   0  -8   2   26.90    1.54
   0   8   2   26.39    1.32
   0   8   2   27.35    1.49
   0  -8   3   12.31    1.05
   0   8   3   12.45    0.96
   0  -8  -3   13.36    0.98
   0   8  -3   12.48    1.01
   0  -8   4    0.24    0.26
   0  -8  -4    0.30    0.27
   0   8  -4   -0.26    0.19
   0   8  -5   14.49    1.20
  -1   8   0   17.27    0.92
   1   8   0   17.01    0.89
  -1  -8   0   18.04    0.89
   1  -8   0   18.92    0.84
   1  -8   0   16.50    0.98
  -1  -8   0   17.71    0.97
   1  -8   1   19.21    1.04
  -1  -8  -1   20.50    1.05
   1  -8   1   16.77    1.05
   1   8  -1   18.82    1.06
  -1  -8  -1   18.33    1.02
  -1   8   1   18.82    1.04
  -1   8  -1   18.75    0.88
   1   8   1   15.57    0.85
  -1  -8   1   19.23    1.06
   1  -8  -1   18.50    1.06
  -1  -8  -2   44.72    2.07
   1  -8   2   42.56    2.13
  -1   8   2   41.46    2.05
   1   8  -2   44.00    2.13
  -1  -8  -2   39.79    2.02
  -1   8   2   41.62    1.87
  -1  -8   2   42.88    2.13
  -1   8  -2   42.84    2.09
   1   8   2   40.36    1.92
   1  -8  -2   41.08    2.08
  -1   8  -2   42.68    1.78
  -1   8   3    0.05    0.23
  -1  -8  -3   -0.24    0.22
   1   8  -3    0.12    0.28
   1  -8   3   -0.40    0.28
  -1  -8  -3    0.01    0.23
  -1  -8   3   -0.09    0.35
   1  -8  -3   -0.21    0.21
  -1   8  -3    0.22    0.26
   1   8   3   -0.05    0.19
  -1  -8  -4    2.36    0.42
   1  -8   4    2.79    0.47
   1   8  -4    3.75    0.59
   1   8   4    2.58    0.45
  -1   8  -4    3.46    0.58
   1  -8  -4    3.02    0.53
  -1  -8   4    4.14    0.57
   1  -8  -5    1.82    0.30
  -2  -8   0    0.12    0.20
  -2   8   0    0.01    0.20
  -2  -8   0   -0.09    0.19
   2  -8   0   -0.09    0.23
  -2  -8   0   -0.06    0.19
   2  -8   0    0.19    0.17
  -2  -8  -1   38.31    1.72
   2  -8   1   37.28    1.73
  -2   8   1   35.34    1.73
   2   8  -1   34.93    1.76
  -2  -8  -1   38.29    1.75
   2  -8   1   34.14    1.77
  -2   8  -1   34.57    1.61
   2   8   1   34.38    1.62
  -2  -8   1   37.62    1.77
   2  -8  -1   39.79    1.82
  -2   8   2   14.35    0.95
   2   8  -2   14.00    0.99
  -2  -8  -2   12.53    0.91
  -2  -8  -2   15.19    0.92
   2  -8   2   13.62    0.98
  -2   8   2   14.11    0.75
  -2   8  -2   13.18    0.74
   2   8   2   13.48    0.83
   2  -8  -2   14.17    0.98
  -2  -8   2   11.94    0.95
  -2   8  -2   14.29    0.93
  -2  -8  -3   18.55    1.16
   2   8  -3   19.05    1.31
  -2  -8  -3   18.97    1.22
  -2   8   3   16.63    1.16
   2  -8   3   18.55    1.32
  -2   8  -3   17.61    1.20
  -2  -8   3   19.36    1.34
   2   8   3   17.38    1.14
   2  -8  -3   18.39    1.28
   2   8  -4    5.07    0.72
  -2  -8  -4    5.95    0.62
   2  -8   4    4.78    0.67
  -2  -8   4    5.24    0.65
  -2   8  -4    6.69    0.74
   2   8   4    5.33    0.69
   2  -8  -4    5.68    0.70
  -3  -8   0    6.24    0.48
  -3   8   0    5.11    0.49
   3  -8   0    5.61    0.55
   3  -8   0    5.94    0.39
  -3  -8   0    6.57    0.52
  -3  -8   0    6.39    0.53
   3  -8   1   13.15    0.88
  -3  -8  -1   14.70    0.83
   3   8  -1   13.83    0.89
   3  -8   1   14.99    0.88
  -3  -8  -1   15.46    0.91
  -3   8   1   15.15    0.92
   3   8   1   13.76    0.82
   3  -8  -1   13.13    0.90
  -3   8  -1   14.89    0.84
  -3  -8   1   15.25    0.95
  -3  -8  -2    8.63    0.62
  -3   8   2    7.21    0.49
  -3  -8  -2    6.77    0.67
  -3   8   2    7.98    0.70
   3  -8   2    8.10    0.74
   3   8  -2    7.14    0.70
  -3  -8   2    6.24    0.69
   3   8   2    8.12    0.61
  -3   8  -2    8.53    0.66
   3  -8  -2    7.41    0.70
  -3   8  -2    7.73    0.56
   3   8  -3    2.08    0.50
  -3  -8  -3    1.93    0.42
  -3  -8  -3    1.56    0.36
  -3   8   3    1.84    0.39
   3  -8   3    1.78    0.51
  -3  -8   3    2.61    0.55
  -3   8  -3    2.11    0.38
   3   8   3    2.16    0.41
   3  -8  -3    1.62    0.49
   3  -8   4    7.34    0.84
   3   8  -4    7.60    0.89
  -3  -8  -4    8.66    0.80
  -3  -8   4    8.38    0.87
  -3   8  -4    9.12    0.82
   3  -8  -4    8.14    0.86
  -4  -8   0   26.92    1.34
  -4   8   0   23.49    1.30
  -4  -8   0   27.91    1.31
   4  -8   0   26.63    1.19
  -4  -8   0   27.07    1.27
   4  -8   0   24.05    1.35
   4  -8   1   21.67    1.19
   4   8  -1   19.52    1.18
  -4  -8  -1   24.75    1.13
  -4   8   1   22.77    1.24
  -4  -8  -1   23.50    1.25
   4  -8   1   20.78    1.20
   4   8   1   22.23    1.18
  -4  -8   1   23.76    1.28
  -4  -8   1   23.43    0.98
  -4   8  -1   21.06    1.16
   4  -8  -1   20.15    1.24
  -4  -8  -2    0.73    0.34
   4   8  -2    0.44    0.30
   4  -8   2    0.65    0.37
  -4  -8  -2    0.22    0.20
  -4   8   2    0.58    0.32
   4  -8  -2    0.87    0.35
  -4   8  -2    0.54    0.25
  -4  -8   2    0.96    0.39
  -4   8  -2    0.48    0.22
   4   8   2    0.80    0.28
  -4   8   3    9.72    0.83
  -4  -8  -3   10.16    0.78
  -4  -8  -3   11.58    0.94
   4  -8   3   11.22    1.00
   4   8  -3    9.51    0.93
  -4  -8   3   10.13    0.97
   4   8   3   11.10    0.88
  -4   8  -3   10.70    0.84
   4  -8  -3   10.30    0.96
  -4  -8  -4    7.63    0.77
   4   8  -4   10.16    1.03
   4  -8   4    9.50    0.94
  -4  -8   4    9.03    0.88
   4  -8  -4    7.62    0.87
   5  -8   0   53.69    2.60
   5   8   0   58.37    2.51
  -5  -8   0   61.07    2.51
   5  -8   0   56.11    2.43
  -5   8   0   56.60    2.59
  -5  -8   0   61.83    2.63
   5  -8   1   16.68    1.01
  -5  -8  -1   18.89    0.92
  -5  -8  -1   17.93    1.08
   5   8  -1   16.14    1.01
   5  -8   1   18.43    1.04
  -5   8   1   18.34    1.10
   5   8   1   16.53    1.01
  -5   8  -1   16.88    1.03
   5  -8  -1   15.55    1.06
  -5  -8   1   19.29    1.13
  -5  -8   1   18.36    0.84
  -5  -8  -2    3.97    0.40
   5  -8   2    3.91    0.56
  -5  -8  -2    4.46    0.57
   5   8  -2    4.79    0.59
  -5   8   2    4.92    0.56
  -5   8  -2    4.36    0.46
   5  -8  -2    4.36    0.56
  -5   8  -2    3.76    0.46
  -5  -8   2    4.48    0.63
   5   8   2    4.11    0.50
  -5  -8  -3   15.53    1.14
   5  -8   3   13.46    1.16
  -5   8   3   13.95    1.02
   5   8  -3   15.02    1.19
   5   8   3   16.07    1.14
   5  -8  -3   14.41    1.19
  -5  -8   3   15.27    1.20
  -5   8  -3   15.32    1.02
   5  -8   4    3.55    0.58
   5   8  -4    4.78    0.74
  -5  -8  -4    4.61    0.54
   5  -8  -4    4.17    0.67
  -5  -8   4    4.09    0.57
  -6  -8   0   55.78    2.29
  -6   8   0   47.99    2.36
   6   8   0   53.05    2.26
   6  -8   0   51.51    2.23
   6  -8   0   45.23    2.33
  -6  -8   0   54.49    2.41
   6  -8   1   27.17    1.43
  -6  -8  -1   27.05    1.25
  -6   8   1   27.71    1.49
   6  -8   1   25.35    1.38
  -6  -8  -1   27.92    1.47
   6   8  -1   24.67    1.39
   6   8   1   25.97    1.44
  -6  -8   1   28.31    1.52
   6  -8  -1   27.14    1.21
  -6   8  -1   27.02    1.44
  -6  -8   1   27.44    1.23
   6  -8  -1   26.28    1.48
   6   8  -2    0.95    0.37
  -6   8   2    0.93    0.37
  -6  -8  -2    0.44    0.32
   6  -8   2    0.54    0.37
  -6   8  -2    0.80    0.24
   6  -8  -2    0.87    0.36
  -6  -8   2    0.75    0.41
  -6   8  -2    0.51    0.26
   6   8   2    0.74    0.30
  -6   8   3    6.16    0.68
   6   8  -3    7.54    0.85
  -6  -8  -3    7.87    0.79
   6  -8   3    6.29    0.81
   6   8   3    7.85    0.78
   6  -8  -3    6.91    0.82
  -6  -8   3    6.67    0.81
  -6  -8  -4   13.66    1.06
   6  -8   4   12.61    1.12
   6   8  -4   12.10    1.22
  -6  -8   4   13.98    1.15
   6  -8  -4   11.06    1.14
   7  -8   0   31.27    1.48
  -7   8   0   29.67    1.62
   7   8   0   30.82    1.46
  -7  -8   0   34.00    1.57
  -7  -8   0   31.26    1.65
   7  -8   0   30.42    1.59
   7  -8   1   10.64    0.78
  -7  -8  -1   11.02    0.82
  -7  -8  -1   11.16    0.58
   7  -8   1    8.81    0.68
   7   8  -1    9.97    0.73
  -7   8   1   10.68    0.85
  -7   8  -1   10.15    0.80
  -7  -8   1    9.86    0.83
   7  -8  -1   10.12    0.59
   7   8   1    9.53    0.80
   7  -8  -1    9.20    0.79
  -7  -8   1   10.31    0.63
  -7  -8  -2    3.27    0.56
   7  -8   2    3.41    0.58
   7   8  -2    2.99    0.50
  -7   8   2    3.67    0.53
  -7   8  -2    3.01    0.48
  -7   8  -2    3.56    0.38
  -7  -8   2    3.18    0.59
   7  -8  -2    3.37    0.56
   7   8   2    4.31    0.57
   7   8  -3    3.87    0.64
   7  -8   3    3.33    0.65
  -7  -8  -3    4.70    0.62
  -7   8   3    2.76    0.46
   7  -8  -3    4.09    0.66
  -7  -8   3    4.42    0.68
   7   8   3    5.04    0.64
   7   8  -4    1.34    0.38
   7  -8   4    1.12    0.32
  -7  -8  -4    2.16    0.38
   7   8   4    2.71    0.42
   7  -8  -4    1.50    0.54
  -7  -8   4    2.11    0.40
  -8  -8   0    0.19    0.21
   8   8   0    0.00    0.10
  -8  -8   0    0.07    0.28
   8  -8   0    0.19    0.19
   8  -8   0    0.18    0.19
  -8   8   0    0.19    0.27
  -8   8   1    1.88    0.49
   8  -8   1    1.62    0.28
   8  -8   1    2.13    0.40
  -8  -8  -1    2.24    0.45
   8   8  -1    2.07    0.34
  -8   8  -1    0.95    0.39
   8   8   1    2.07    0.42
  -8  -8   1    2.06    0.47
   8  -8  -1    1.92    0.28
   8  -8  -1    2.07    0.41
  -8  -8   1    1.54    0.27
   8   8  -2    7.82    0.78
   8  -8   2    6.63    0.78
  -8   8   2    7.63    0.74
  -8  -8  -2    8.07    0.81
  -8  -8   2    7.29    0.82
  -8   8  -2    8.51    0.77
   8   8   2    8.66    0.81
   8  -8  -2    6.93    0.76
  -8  -8  -3    4.75    0.66
   8   8  -3    4.65    0.68
  -8   8   3    4.33    0.54
   8  -8   3    4.13    0.70
  -8  -8   3    4.40    0.65
   8   8   3    5.12    0.65
   8  -8  -3    4.78    0.70
   8  -8   4   -0.23    0.23
  -8  -8  -4    0.09    0.24
   8   8  -4    0.10    0.20
   8  -8  -4   -0.04    0.31
  -8  -8   4    0.44    0.28
   8   8   4    0.54    0.31
  -9  -8   0   10.60    0.87
   9  -8   0    9.03    0.74
   9   8   0   10.60    0.65
  -9  -8   0   11.97    0.81
  -9   8   0   11.02    0.89
   9  -8   0   11.31    0.75
  -9  -8  -1    3.36    0.52
  -9   8   1    3.04    0.54
   9  -8   1    3.81    0.52
   9   8  -1    3.69    0.43
   9   8   1    3.47    0.56
   9  -8  -1    3.51    0.36
  -9  -8   1    3.18    0.37
   9  -8  -1    2.43    0.44
  -9   8  -1    3.22    0.55
  -9  -8   1    3.53    0.57
   9   8  -2    4.38    0.59
  -9   8   2    5.32    0.63
  -9  -8  -2    5.22    0.68
   9  -8   2    5.23    0.69
  -9   8  -2    6.15    0.67
   9  -8  -2    5.15    0.67
   9   8   2    5.13    0.68
  -9  -8   2    4.91    0.69
  -9   8   3    3.54    0.50
  -9  -8  -3    4.67    0.65
   9  -8   3    4.11    0.71
   9   8  -3    4.34    0.67
   9   8   3    5.17    0.67
  -9  -8   3    4.25    0.67
   9  -8  -3    3.46    0.61
   9   8  -4    5.14    0.68
   9  -8   4    5.40    0.71
  -9  -8  -4    6.21    0.71
   9   8   4    7.62    0.83
  -9  -8   4    5.12    0.67
   9  -8  -4    4.69    0.61
 -10   8   0    2.91    0.52
  10   8   0    3.43    0.54
  10  -8   0    2.42    0.36
 -10  -8   0    2.19    0.40
  10  -8   0    2.97    0.39
 -10  -8  -1    5.12    0.63
  10  -8   1    4.73    0.58
 -10   8   1    4.80    0.64
  10   8  -1    4.98    0.50
 -10  -8   1    4.95    0.48
  10   8   1    5.86    0.69
  10  -8  -1    4.91    0.45
 -10  -8   1    5.64    0.69
 -10   8  -1    4.64    0.65
  10  -8  -1    3.81    0.53
 -10   8   2    5.18    0.64
 -10  -8  -2    5.72    0.73
  10  -8   2    5.24    0.72
  10   8  -2    4.84    0.63
  10   8   2    5.89    0.72
 -10  -8   2    5.83    0.77
 -10   8  -2    5.09    0.65
  10  -8  -2    4.26    0.62
 -10   8   3   17.08    1.24
  10  -8   3   18.42    1.49
 -10  -8  -3   19.77    1.42
  10   8  -3   17.30    1.39
  10  -8  -3   17.00    1.36
 -10   8  -3   18.69    1.33
  10   8   3   22.88    1.58
 -10  -8   3   18.35    1.41
  10  -8   4    5.91    0.84
  10   8  -4    5.72    0.75
 -10  -8  -4    5.89    0.74
  10   8   4    5.95    0.80
  10  -8  -4    3.60    0.61
 -10  -8   4    4.54    0.67
  11  -8   0    1.41    0.35
  11   8   0    1.79    0.51
 -11   8   0    1.59    0.47
 -11  -8   0    1.56    0.35
 -11  -8  -1    6.32    0.71
 -11   8   1    7.51    0.80
  11  -8   1    6.56    0.69
  11   8  -1    6.61    0.61
  11  -8  -1    6.69    0.68
  11   8   1    6.85    0.77
 -11  -8   1    7.05    0.78
 -11   8  -1    6.75    0.78
 -11  -8   1    6.89    0.58
  11   8  -2    0.04    0.22
 -11   8   2    0.25    0.29
  11  -8   2    0.27    0.35
 -11  -8  -2    0.50    0.36
 -11   8  -2    0.15    0.31
  11  -8  -2    0.43    0.31
  11   8   2   -0.30    0.29
 -11  -8   2    0.03    0.31
  11   8  -3    1.23    0.38
  11  -8   3    1.79    0.57
 -11  -8  -3    1.33    0.37
  11  -8  -3    1.56    0.37
 -11  -8   3    2.00    0.40
  11   8   3    0.89    0.34
 -11   8  -3    1.74    0.36
 -11  -8  -4    1.45    0.52
 -11  -8   4    0.90    0.48
  11   8   4    1.19    0.57
  12   8   0   19.07    1.35
 -12  -8   0   17.76    1.18
  12  -8   0   18.58    1.15
 -12   8   0   19.47    1.37
 -12   8   1    1.98    0.51
 -12  -8  -1    1.64    0.47
  12  -8   1    2.26    0.44
 -12  -8   1    1.51    0.30
 -12  -8   1    1.64    0.49
  12   8   1    1.88    0.53
 -12   8  -1    2.38    0.54
  12  -8  -1    1.72    0.41
 -12   8   2    4.12    0.58
  12   8  -2    4.71    0.58
 -12  -8  -2    3.27    0.63
  12  -8   2    4.56    0.70
 -12  -8   2    3.74    0.64
 -12   8  -2    4.00    0.61
  12  -8  -2    3.62    0.56
  12   8   2    4.14    0.65
  12  -8   3    3.65    0.67
  12   8  -3    4.30    0.56
 -12  -8  -3    2.99    0.51
  12   8   3    3.79    0.59
 -12  -8   3    2.48    0.47
  12  -8  -3    2.50    0.46
 -12   8  -3    3.33    0.45
 -13  -8   0    3.25    0.47
 -13   8   0    3.45    0.61
  13  -8   0    2.99    0.43
  13   8   0    4.22    0.65
 -13   8   1    9.65    0.93
  13  -8   1    8.69    0.83
 -13  -8  -1    6.54    0.77
 -13  -8   1    8.85    0.89
  13   8   1    8.71    0.90
 -13   8  -1    7.93    0.87
 -13   8   2    3.77    0.60
  13   8  -2    6.36    0.67
  13  -8   2    4.89    0.70
 -13  -8  -2    4.21    0.64
 -13  -8   2    4.16    0.63
  13   8   2    5.03    0.70
  13  -8  -2    4.32    0.58
 -13   8  -2    4.40    0.63
 -13  -8  -3    0.40    0.24
  13   8  -3    0.06    0.23
  13  -8   3    0.20    0.37
 -13   8  -3   -0.23    0.21
  13  -8  -3    0.44    0.26
  13   8   3    0.29    0.29
 -13  -8   3   -0.21    0.20
  14  -8   0    0.68    0.26
 -14  -8   0    0.82    0.33
  14   8   0    1.40    0.50
 -14   8   0    0.74    0.40
 -14  -8  -1   17.45    1.30
  14  -8   1   18.98    1.34
 -14   8   1   16.42    1.32
  14   8   1   18.43    1.39
 -14   8  -1   16.20    1.32
 -14  -8   1   18.70    1.37
 -14  -8  -2    1.15    0.46
 -14   8   2    1.83    0.40
  14  -8   2    2.43    0.50
 -14   8  -2    2.04    0.42
  14   8   2    2.43    0.46
 -14  -8   2    2.25    0.43
  14  -8  -2    1.59    0.35
  14  -8   3    0.26    0.35
  14   8  -3    0.87    0.33
 -14  -8  -3    0.53    0.25
  14  -8  -3    1.06    0.37
  14   8   3    0.94    0.36
 -14   8  -3    0.43    0.31
 -14  -8   3    0.06    0.29
  15   8   0    0.41    0.34
  15  -8   0    0.46    0.27
 -15  -8   0    0.14    0.23
 -15   8   0    0.06    0.32
 -15   8   1    5.31    0.70
  15  -8   1    4.65    0.66
 -15  -8  -1    5.12    0.64
 -15  -8   1    5.65    0.67
 -15   8  -1    5.13    0.69
  15   8   1    5.19    0.66
 -15   8   2    1.01    0.37
  15  -8   2    1.18    0.42
 -15  -8  -2    1.40    0.48
 -15  -8   2    1.77    0.34
 -15   8  -2    2.15    0.41
  15   8   2    1.55    0.45
 -15   8  -3   -0.05    0.35
  15  -8  -3    0.24    0.37
 -15  -8   3    0.38    0.37
 -16   8   0    0.27    0.36
 -16  -8   0   -0.03    0.20
  16   8   0    0.37    0.30
  16  -8   1    1.38    0.38
  16   8  -1    0.97    0.41
 -16   8   1    0.75    0.37
 -16  -8  -1    0.62    0.29
 -16   8  -1    1.70    0.30
  16   8   1    0.77    0.28
  16  -8   2    1.99    0.47
 -16  -8  -2    1.44    0.46
 -16   8   2    1.73    0.37
 -16   8  -2    2.43    0.48
 -16  -8   2    2.77    0.46
  16   8   2    2.35    0.39
  17   8   0    1.43    0.52
 -17   8   0    1.91    0.55
 -17  -8   0    1.49    0.34
 -17   8   1    1.97    0.52
  17  -8   1    2.66    0.43
 -17  -8  -1    2.26    0.46
  17   8  -1    2.61    0.52
  17   8   1    4.14    0.50
 -17   8  -1    1.91    0.40
  17  -8   2    4.33    0.63
 -17   8   2    3.66    0.48
 -17   8  -2    3.76    0.66
 -17  -8   2    5.23    0.74
 -18  -8   0    0.76    0.23
 -18   8   0    1.48    0.54
  18   8   0    2.50    0.51
 -18   8   1   -0.06    0.23
 -18  -8  -1    0.73    0.32
  18  -8   1    0.57    0.24
  18   8  -1    1.15    0.38
  18   8   1    0.95    0.36
 -18   8  -1    0.43    0.30
 -19  -8   0    2.94    0.38
   0   9   0    0.14    0.17
   0  -9   0    0.19    0.18
   0  -9   0    0.17    0.25
   0  -9  -1   41.59    1.89
   0  -9   1   41.03    1.86
   0   9  -1   38.02    1.62
   0   9   1   35.62    1.81
   0   9  -1   38.19    1.88
   0   9   2    0.04    0.12
   0  -9  -2    0.12    0.24
   0  -9   2    0.17    0.32
   0   9   2    0.30    0.31
   0   9  -2    0.50    0.30
   0   9   3   27.13    1.57
   0  -9   3   25.26    1.65
   0  -9  -3   26.67    1.57
   0   9  -3   26.12    1.62
   0  -9   4    0.42    0.34
   0   9   4   -0.40    0.19
   0  -9  -4    0.41    0.27
   0   9  -4    0.33    0.32
   1  -9   0   22.57    1.00
  -1   9   0   21.53    1.09
   1  -9   0   20.11    1.16
   1   9   0   20.95    1.06
  -1  -9   0   22.52    1.17
  -1  -9   0   21.99    1.05
   1   9  -1   28.18    1.45
   1   9  -1   26.33    1.16
  -1   9   1   26.98    1.41
  -1  -9  -1   29.03    1.42
  -1  -9  -1   27.30    1.40
   1  -9   1   29.74    1.42
   1  -9   1   26.17    1.45
  -1   9  -1   27.53    1.25
   1   9   1   25.12    1.22
   1  -9  -1   29.88    1.48
  -1  -9   1   27.24    1.41
   1  -9   2    0.47    0.34
  -1   9   2    0.55    0.17
  -1   9   2    0.71    0.34
  -1  -9  -2    0.80    0.32
  -1  -9  -2    0.35    0.28
   1   9  -2    0.50    0.31
  -1   9  -2    0.55    0.31
   1  -9  -2    0.35    0.28
  -1  -9   2    0.55    0.35
   1   9   2    0.59    0.19
   1   9  -3    8.67    0.83
   1  -9   3    7.87    0.85
  -1   9   3    7.83    0.76
  -1  -9  -3    7.80    0.72
   1   9   3    7.26    0.77
  -1  -9   3    8.32    0.86
  -1   9  -3    7.39    0.76
   1  -9  -3    7.11    0.73
  -1  -9  -4    4.08    0.55
   1  -9   4    3.48    0.58
  -1   9   4    3.64    0.51
   1   9  -4    4.15    0.62
  -1   9  -4    5.07    0.66
   1  -9  -4    4.20    0.58
  -1  -9   4    4.52    0.61
   1   9   4    4.32    0.61
  -2  -9   0   47.54    1.97
  -2   9   0   41.30    1.98
  -2  -9   0   45.40    2.08
   2  -9   0   47.17    1.90
  -2  -9   0   47.03    2.01
   2  -9   0   42.42    2.10
   2  -9   1   19.88    1.20
   2   9  -1   19.55    1.17
   2   9  -1   19.28    0.90
   2  -9   1   22.20    1.16
  -2  -9  -1   23.33    1.16
  -2   9   1   21.83    1.18
  -2  -9  -1   22.53    1.19
  -2   9  -1   20.47    1.04
  -2  -9   1   22.18    1.21
   2  -9  -1   23.00    1.24
   2   9   1   19.99    1.04
   2   9  -2    7.91    0.73
  -2  -9  -2    7.33    0.69
   2  -9   2    8.84    0.76
  -2   9   2    8.34    0.73
  -2   9   2    7.98    0.50
  -2  -9  -2    7.66    0.64
   2   9   2    7.03    0.55
  -2   9  -2    7.99    0.68
  -2   9  -2    7.81    0.52
   2  -9  -2    7.60    0.71
  -2  -9   2    7.80    0.76
  -2  -9  -3    7.35    0.67
  -2   9   3    6.77    0.69
  -2  -9  -3    6.80    0.71
   2  -9   3    6.74    0.79
   2   9  -3    7.48    0.82
   2  -9  -3    7.28    0.74
  -2  -9   3    8.55    0.87
  -2   9  -3    7.16    0.71
   2  -9   4   24.18    1.63
   2   9  -4   20.63    1.60
  -2   9  -4   23.78    1.58
   2  -9  -4   21.86    1.53
   2   9   4   23.43    1.57
  -2  -9   4   20.27    1.52
  -3  -9   0  145.34    5.69
   3  -9   0  142.38    5.52
  -3  -9   0  141.33    5.52
  -3   9   0  134.00    5.58
  -3  -9   0  144.45    5.74
   3  -9   0  126.60    5.76
  -3   9   1   41.38    1.98
   3   9  -1   40.01    1.69
   3  -9   1   40.48    2.02
   3  -9   1   42.88    1.95
   3   9  -1   38.68    1.99
  -3  -9  -1   46.42    1.96
  -3  -9  -1   41.99    1.97
  -3   9  -1   41.97    1.88
   3   9   1   41.27    1.90
  -3  -9   1   45.01    2.05
   3  -9  -1   38.81    2.01
  -3  -9  -2   26.36    1.32
  -3   9   2   24.92    1.40
   3   9  -2   20.93    1.38
   3  -9   2   23.25    1.40
  -3  -9  -2   23.96    1.40
  -3  -9   2   22.63    1.42
  -3   9  -2   24.01    1.22
   3   9   2   23.33    1.27
  -3   9  -2   24.92    1.37
   3  -9  -2   24.94    1.44
  -3  -9  -3    4.66    0.51
   3   9  -3    4.07    0.63
  -3  -9  -3    4.86    0.60
  -3   9   3    3.72    0.54
   3  -9   3    4.85    0.68
   3   9   3    3.88    0.50
  -3  -9   3    4.27    0.67
   3  -9  -3    3.49    0.60
  -3   9  -3    4.51    0.54
  -3  -9  -4    0.93    0.30
   3  -9   4    1.61    0.38
   3   9  -4    1.06    0.40
   3  -9  -4    1.67    0.40
  -3  -9   4    1.32    0.42
  -3   9  -4    1.47    0.36
   4  -9   0    6.63    0.44
  -4  -9   0    7.75    0.58
  -4   9   0    5.65    0.55
   4  -9   0    5.35    0.56
  -4  -9   0    7.33    0.60
  -4  -9   0    7.71    0.56
  -4  -9  -1   25.98    1.36
   4  -9   1   21.78    1.32
  -4   9   1   25.62    1.37
   4  -9   1   25.77    1.31
  -4  -9  -1   26.74    1.27
   4   9  -1   23.65    1.33
   4  -9  -1   23.11    1.38
  -4   9  -1   24.59    1.29
  -4  -9   1   26.29    1.10
  -4  -9   1   26.82    1.41
   4   9   1   24.43    1.29
  -4   9   2   19.36    1.22
   4   9  -2   20.68    1.28
   4  -9   2   20.71    1.26
  -4  -9  -2   20.11    1.09
  -4  -9  -2   18.05    1.20
  -4   9  -2   18.45    1.08
   4   9   2   17.85    1.11
   4  -9  -2   19.25    1.26
  -4   9  -2   21.02    1.18
  -4  -9   2   20.62    1.31
  -4   9   3   17.46    1.21
   4  -9   3   17.36    1.32
   4   9  -3   17.52    1.32
  -4  -9  -3   18.70    1.27
  -4  -9  -3   18.62    1.12
  -4   9  -3   18.75    1.19
   4  -9  -3   16.84    1.29
  -4  -9   3   18.58    1.34
   4   9   3   19.50    1.23
   4   9  -4   15.19    1.35
   4  -9   4   15.88    1.31
  -4  -9  -4   17.08    1.21
   4  -9  -4   15.56    1.29
  -4  -9   4   16.80    1.31
   5  -9   0   66.29    3.14
  -5  -9   0   78.23    3.09
  -5  -9   0   72.13    3.00
  -5  -9   0   73.00    3.13
  -5   9   0   67.79    3.07
   5  -9   0   67.45    2.92
   5  -9   1    7.15    0.60
   5  -9   1    6.01    0.57
  -5   9   1    7.88    0.69
  -5  -9  -1    7.38    0.67
  -5  -9  -1    7.82    0.52
   5   9  -1    6.06    0.57
  -5   9  -1    7.25    0.61
  -5  -9   1    7.78    0.70
   5   9   1    6.80    0.58
  -5  -9   1    7.76    0.46
   5  -9  -1    6.64    0.65
  -5  -9  -2    9.78    0.66
  -5  -9  -2    9.18    0.82
   5  -9   2    9.81    0.84
  -5   9   2   10.42    0.84
   5   9  -2    9.11    0.82
  -5  -9   2   10.60    0.90
   5   9   2    9.32    0.75
   5  -9  -2    8.84    0.82
  -5   9  -2    9.57    0.73
  -5   9  -2   10.04    0.75
  -5   9   3    1.00    0.35
   5   9  -3    1.05    0.44
   5  -9   3    0.95    0.45
  -5  -9  -3    1.01    0.39
   5   9   3    1.23    0.35
  -5  -9   3    0.86    0.44
  -5   9  -3    0.85    0.27
   5  -9  -3    1.20    0.45
  -5  -9  -4    6.77    0.67
   5   9  -4    5.95    0.81
   5  -9   4    5.44    0.71
   5  -9  -4    5.37    0.75
  -5  -9   4    6.48    0.74
   6  -9   0   26.08    1.22
  -6   9   0   24.63    1.40
   6   9   0   24.42    1.26
  -6  -9   0   27.64    1.33
  -6  -9   0   27.74    1.42
   6  -9   0   22.61    1.36
   6  -9   1    5.92    0.55
  -6   9   1    5.59    0.61
  -6  -9  -1    5.16    0.40
  -6  -9  -1    5.19    0.57
   6   9  -1    4.38    0.48
   6  -9   1    4.39    0.48
  -6   9  -1    4.13    0.50
   6  -9  -1    4.19    0.55
  -6  -9   1    4.95    0.61
  -6  -9   1    5.07    0.39
   6   9   1    4.99    0.52
   6   9  -2   24.43    1.47
   6  -9   2   22.62    1.44
  -6  -9  -2   23.12    1.45
  -6   9   2   25.94    1.47
  -6   9  -2   23.25    1.36
  -6  -9   2   24.33    1.53
  -6   9  -2   23.81    1.31
   6   9   2   23.53    1.41
   6  -9  -2   22.60    1.47
  -6  -9  -3   11.33    1.00
   6   9  -3   11.86    1.06
  -6   9   3   11.36    0.93
   6  -9   3   10.56    1.03
   6   9   3   14.27    1.05
   6  -9  -3    9.99    0.99
  -6  -9   3   11.22    1.05
  -6  -9  -4    6.95    0.73
   6   9  -4    7.40    0.94
   6  -9   4    6.93    0.79
  -6  -9   4    6.99    0.77
   6  -9  -4    6.40    0.84
   7  -9   0   38.63    1.97
   7   9   0   38.99    1.83
  -7  -9   0   41.63    1.90
  -7   9   0   38.07    1.99
  -7  -9   0   42.52    2.03
   7  -9   0   39.88    1.82
   7  -9   1   28.31    1.51
  -7  -9  -1   29.67    1.56
  -7   9   1   29.31    1.59
   7   9  -1   25.35    1.45
   7  -9   1   25.42    1.43
  -7  -9  -1   30.12    1.31
   7  -9  -1   25.26    1.53
   7   9   1   26.03    1.51
  -7   9  -1   25.65    1.51
   7  -9  -1   27.88    1.26
  -7  -9   1   30.11    1.63
  -7  -9   1   28.90    1.32
  -7  -9  -2    0.26    0.31
   7  -9   2    0.02    0.32
   7   9  -2    0.46    0.33
  -7   9   2    0.49    0.30
  -7   9  -2    0.28    0.26
  -7   9  -2    0.47    0.20
   7   9   2    0.30    0.28
  -7  -9   2   -0.13    0.31
   7  -9  -2    0.00    0.27
  -7  -9  -3    1.93    0.45
  -7   9   3    2.12    0.40
   7  -9   3    1.05    0.45
   7   9  -3    1.85    0.54
  -7  -9   3    1.18    0.44
   7   9   3    1.83    0.48
   7  -9  -3    1.83    0.51
   7  -9   4    4.13    0.51
  -7  -9  -4    2.80    0.46
   7  -9  -4    3.43    0.63
  -7  -9   4    4.04    0.55
   8  -9   0    0.38    0.21
   8   9   0    0.40    0.15
  -8  -9   0    0.70    0.36
  -8  -9   0    0.69    0.27
  -8   9   0    0.29    0.30
   8  -9   0    0.43    0.24
  -8   9   1   10.23    0.88
   8  -9   1   11.41    0.83
   8   9  -1   10.20    0.76
  -8  -9  -1   10.09    0.84
   8  -9   1    9.40    0.71
   8  -9  -1    9.79    0.82
  -8  -9   1   10.53    0.90
   8  -9  -1   10.44    0.61
  -8  -9   1   10.42    0.65
  -8   9  -1   10.03    0.84
   8   9   1    8.87    0.81
   8   9  -2    8.25    0.81
  -8  -9  -2    8.62    0.86
   8  -9   2    8.06    0.84
  -8   9   2    8.36    0.80
  -8   9  -2    9.53    0.83
  -8  -9   2    8.53    0.89
   8   9   2    9.30    0.84
   8  -9  -2    7.49    0.82
   8  -9   3    0.18    0.43
  -8  -9  -3    0.28    0.28
  -8   9   3   -0.38    0.19
   8   9  -3   -0.22    0.26
   8  -9  -3   -0.48    0.23
   8   9   3    0.15    0.27
  -8  -9   3    0.57    0.34
   8   9  -4   -0.09    0.18
   8  -9   4    0.14    0.42
  -8  -9  -4   -0.33    0.24
   8  -9  -4   -0.04    0.29
  -8  -9   4   -0.38    0.22
  -9   9   0    2.44    0.50
   9   9   0    2.27    0.27
  -9  -9   0    2.39    0.39
   9  -9   0    1.86    0.33
  -9  -9   0    2.56    0.48
   9  -9   0    2.09    0.36
   9  -9   1   19.91    1.22
  -9  -9  -1   19.12    1.24
   9  -9   1   18.08    1.11
  -9   9   1   19.77    1.32
   9   9  -1   18.23    1.14
  -9  -9   1   19.78    1.05
   9  -9  -1   16.96    1.20
  -9  -9   1   19.73    1.32
   9   9   1   20.64    1.31
  -9   9  -1   19.85    1.29
  -9   9   2    5.88    0.69
  -9  -9  -2    6.04    0.74
   9   9  -2    7.21    0.73
   9  -9   2    4.85    0.70
  -9  -9   2    6.90    0.80
   9   9   2    6.60    0.73
   9  -9  -2    6.38    0.74
  -9   9  -2    5.68    0.69
   9   9  -3    8.21    0.89
   9  -9   3    6.64    0.86
  -9  -9  -3    9.23    0.90
  -9   9   3    7.87    0.78
   9  -9  -3    7.29    0.84
  -9  -9   3    8.73    0.90
   9   9   3    8.53    0.88
  -9  -9  -4    0.91    0.39
   9   9  -4    0.60    0.30
   9  -9   4    0.50    0.39
  -9  -9   4    1.09    0.35
   9   9   4    0.58    0.38
   9  -9  -4    0.28    0.24
 -10  -9   0    0.32    0.27
 -10   9   0    1.22    0.41
 -10  -9   0    0.79    0.39
  10  -9   0    0.64    0.27
  10  -9   0    0.77    0.26
 -10  -9  -1    1.11    0.39
  10   9  -1    1.11    0.27
  10  -9   1    0.88    0.35
 -10   9   1    1.00    0.40
  10   9   1    1.93    0.50
  10  -9  -1    1.16    0.37
 -10  -9   1    1.54    0.48
 -10   9  -1    0.97    0.41
 -10  -9   1    0.99    0.23
 -10  -9  -2    2.32    0.58
  10   9  -2    2.95    0.48
  10  -9   2    2.62    0.55
 -10   9   2    3.00    0.53
  10   9   2    3.22    0.53
 -10   9  -2    2.64    0.48
  10  -9  -2    1.93    0.46
 -10  -9   2    3.65    0.63
 -10   9   3   10.04    0.90
  10   9  -3    9.99    0.98
  10  -9   3    9.43    1.01
 -10  -9  -3   10.55    0.98
  10  -9  -3    9.36    0.96
 -10  -9   3   10.23    1.00
  10   9   3   11.71    1.07
 -10  -9  -4    4.34    0.69
  10   9  -4    3.81    0.64
 -10  -9   4    4.93    0.74
  10   9   4    5.62    0.81
 -11   9   0   15.86    1.20
  11  -9   0   16.98    1.03
 -11  -9   0   15.05    1.03
  11  -9   0   15.14    1.03
  11   9   0   15.62    1.18
 -11   9   1    8.76    0.87
  11   9  -1    8.47    0.71
  11  -9   1    8.92    0.81
 -11  -9  -1   10.26    0.89
 -11   9  -1    9.64    0.92
 -11  -9   1    9.36    0.91
  11   9   1   10.45    0.93
  11  -9  -1    9.01    0.81
 -11   9   2    1.98    0.54
  11   9  -2    2.39    0.42
  11  -9   2    2.06    0.49
 -11  -9  -2    2.55    0.53
  11   9   2    2.21    0.50
 -11   9  -2    2.35    0.47
  11  -9  -2    2.50    0.48
 -11  -9   2    2.26    0.54
  11  -9   3    5.83    0.82
 -11  -9  -3    6.11    0.75
  11   9  -3    6.62    0.77
 -11  -9   3    5.76    0.71
  11  -9  -3    5.03    0.69
 -11   9  -3    6.39    0.69
  11   9   3    6.92    0.77
  11   9   4    1.54    0.70
 -12   9   0    0.08    0.30
 -12  -9   0    0.28    0.23
  12   9   0    0.25    0.34
  12  -9   0   -0.16    0.18
  12  -9   1    0.96    0.36
 -12  -9  -1    0.79    0.40
 -12   9   1    1.18    0.46
 -12  -9   1    1.54    0.46
 -12   9  -1    1.58    0.50
  12   9   1    1.13    0.43
  12  -9  -1    1.78    0.33
 -12   9   2    2.26    0.48
 -12  -9  -2    2.62    0.56
  12  -9   2    3.02    0.59
  12   9  -2    3.54    0.50
 -12   9  -2    3.35    0.54
  12  -9  -2    1.99    0.52
 -12  -9   2    2.50    0.52
  12   9   2    3.03    0.56
  12   9  -3    2.48    0.44
  12  -9   3    2.12    0.62
 -12  -9  -3    2.33    0.44
  12   9   3    3.06    0.48
  12  -9  -3    2.65    0.47
 -12   9  -3    2.77    0.43
 -12  -9   3    3.19    0.48
 -13   9   0    4.74    0.70
  13   9   0    5.83    0.74
  13  -9   0    4.78    0.51
 -13  -9   0    5.11    0.59
 -13  -9  -1    3.79    0.58
 -13   9   1    2.77    0.56
  13  -9   1    3.05    0.53
 -13   9  -1    3.12    0.60
 -13  -9   1    4.65    0.65
  13   9   1    4.44    0.65
  13   9  -2    5.83    0.64
  13  -9   2    4.73    0.70
 -13  -9  -2    4.88    0.66
 -13   9   2    4.13    0.64
  13   9   2    5.28    0.68
  13  -9  -2    4.68    0.61
 -13  -9   2    4.38    0.63
 -13   9  -2    4.97    0.65
  13   9  -3    1.48    0.32
  13  -9   3    0.29    0.32
 -13  -9  -3    1.33    0.36
  13   9   3    1.10    0.42
 -13  -9   3    0.45    0.27
  13  -9  -3    0.73    0.29
 -13   9  -3    0.92    0.31
 -14  -9   0    1.21    0.38
 -14   9   0    1.29    0.52
  14   9   0    1.67    0.54
 -14   9   1    5.19    0.75
 -14  -9  -1    5.70    0.72
  14  -9   1    5.80    0.70
  14   9   1    7.01    0.79
 -14   9  -1    6.83    0.79
 -14  -9   1    5.14    0.70
 -14   9   2    6.08    0.73
  14  -9   2    5.42    0.76
 -14  -9  -2    6.42    0.78
 -14  -9   2    6.46    0.77
  14  -9  -2    6.29    0.69
  14   9   2    7.07    0.80
 -14   9  -2    5.38    0.69
 -14  -9  -3    0.28    0.25
  14   9  -3    0.37    0.32
  14  -9   3   -0.21    0.30
  14   9   3    0.17    0.32
 -14   9  -3    0.14    0.29
 -14  -9   3   -0.04    0.29
  14  -9  -3    0.59    0.31
  15   9   0    0.35    0.30
 -15   9   0   -0.13    0.28
 -15  -9   0    0.22    0.22
  15  -9   1    2.92    0.49
 -15   9   1    2.39    0.52
 -15  -9  -1    1.50    0.43
 -15   9  -1    1.82    0.49
  15   9   1    2.82    0.48
 -15  -9   1    2.76    0.53
 -15  -9  -2   10.61    1.10
 -15   9   2   10.60    1.03
  15  -9   2   12.25    1.16
  15   9   2   12.78    1.13
 -15   9  -2   12.55    1.10
 -15  -9   2   12.87    1.09
  15  -9  -3    1.04    0.48
 -15   9  -3    1.50    0.55
 -16  -9   0    2.72    0.42
  16   9   0    2.22    0.58
 -16   9   0    2.50    0.64
 -16   9   1    0.88    0.33
  16  -9   1    0.36    0.25
  16   9  -1    0.18    0.34
 -16  -9  -1    0.18    0.25
 -16   9  -1   -0.32    0.18
  16   9   1    0.35    0.20
 -16  -9  -2    1.11    0.44
 -16   9   2    0.68    0.32
  16  -9   2   -0.01    0.26
  16   9   2    0.71    0.27
 -16   9  -2    0.69    0.35
 -16  -9   2    0.49    0.37
  17   9   0    5.29    0.75
 -17   9   0    4.88    0.74
 -17  -9   0    4.08    0.53
  17  -9   1    0.69    0.24
 -17  -9  -1    0.61    0.28
  17   9  -1    0.32    0.37
 -17   9   1    0.48    0.30
 -17   9  -1    0.00    0.22
  17   9   1    0.87    0.26
 -17   9   2    0.58    0.25
  17  -9   2    0.01    0.25
  18   9   0    2.50    0.51
 -18  -9   0    1.18    0.26
 -18   9   0    0.86    0.44
 -18  -9  -1    1.81    0.37
  18   9  -1    2.31    0.52
 -18   9   1    1.21    0.40
   0 -10   0   52.36    2.36
   0  10   0   47.91    2.19
   0 -10   0   52.73    2.18
   0 -10  -1   33.88    1.68
   0 -10   1   32.85    1.71
   0 -10   1   34.51    1.64
   0  10  -1   32.66    1.42
   0  10   1   30.63    1.61
   0  10   2    7.71    0.73
   0 -10  -2    8.64    0.72
   0 -10   2    7.72    0.75
   0  10  -2    7.46    0.70
   0  10   2    7.76    0.52
   0  10   3    3.80    0.56
   0 -10   3    4.08    0.67
   0 -10  -3    4.02    0.53
   0  10  -3    4.32    0.60
   0  10  -4    5.65    0.75
   0  10   4    5.64    0.70
   0 -10   4    6.44    0.76
   0 -10  -4    7.46    0.75
  -1  10   0    4.28    0.44
   1  10   0    3.93    0.40
   1 -10   0    4.48    0.35
  -1 -10   0    4.10    0.48
   1 -10   0    3.49    0.47
  -1 -10   0    4.51    0.40
   1 -10   1   23.14    1.22
   1  10  -1   21.31    1.26
  -1 -10  -1   24.22    1.25
  -1  10   1   21.71    1.23
   1 -10   1   21.89    1.30
  -1 -10  -1   23.14    1.25
   1  10  -1   21.24    0.99
  -1  10  -1   22.58    1.08
  -1 -10   1   23.95    1.26
   1 -10  -1   24.19    1.30
   1  10   1   21.74    1.05
   1  10  -2   15.50    1.07
  -1 -10  -2   13.94    1.00
  -1 -10  -2   15.80    1.00
  -1  10   2   15.13    1.04
   1 -10   2   14.95    1.07
  -1  10  -2   16.05    1.05
   1  10   2   15.11    0.85
  -1 -10   2   15.12    1.08
   1 -10  -2   15.67    1.06
   1  10  -3   11.67    1.02
  -1  10   3   12.47    0.98
   1 -10   3   11.16    1.03
  -1 -10  -3   13.11    0.96
   1 -10  -3   12.44    0.98
  -1 -10   3   12.28    1.05
  -1  10  -3   12.22    0.99
   1  10   3   12.12    1.00
  -1  10   4    1.47    0.41
  -1 -10  -4    0.90    0.32
   1 -10   4    0.58    0.37
   1  10  -4    0.73    0.36
  -1 -10   4    2.02    0.43
  -1  10  -4    1.29    0.42
   1  10   4    0.96    0.45
   1 -10  -4    1.21    0.38
  -2  10   0    0.58    0.25
   2 -10   0    0.66    0.21
  -2 -10   0    0.62    0.26
  -2 -10   0    0.38    0.26
   2 -10   0    0.33    0.28
  -2 -10   0    0.05    0.20
   2 -10   1  119.90    5.26
   2  10  -1  118.82    4.81
   2 -10   1  128.71    5.15
  -2  10   1  122.41    5.10
   2  10  -1  116.22    5.22
  -2 -10  -1  132.88    5.19
  -2 -10  -1  125.66    5.09
   2 -10  -1  125.01    5.27
  -2 -10   1  129.23    5.21
   2  10   1  122.30    5.03
  -2  10  -1  123.14    4.95
  -2 -10  -2   19.58    1.26
  -2  10   2   21.43    1.30
   2 -10   2   22.29    1.34
  -2 -10  -2   21.62    1.23
   2  10  -2   21.38    1.32
  -2  10  -2   21.83    1.07
   2 -10  -2   22.46    1.34
   2  10   2   18.85    1.10
  -2  10  -2   22.38    1.30
  -2 -10   2   21.55    1.34
   2 -10   3   18.65    1.42
  -2 -10  -3   23.57    1.43
  -2  10   3   21.02    1.37
   2  10  -3   22.51    1.50
  -2 -10  -3   20.36    1.31
  -2  10  -3   22.67    1.42
   2 -10  -3   22.27    1.44
  -2 -10   3   22.25    1.49
   2 -10   4   14.92    1.24
  -2  10   4   13.70    1.08
   2  10  -4   15.25    1.30
   2 -10  -4   15.99    1.23
  -2  10  -4   16.23    1.24
  -2 -10   4   14.59    1.21
   2  10   4   15.53    1.24
  -3 -10   0   19.03    1.06
  -3 -10   0   18.72    0.98
   3 -10   0   17.57    1.11
   3 -10   0   18.99    0.89
  -3  10   0   16.27    1.00
  -3 -10   0   18.94    1.03
  -3  10   1    0.62    0.32
   3 -10   1    0.58    0.28
  -3 -10  -1    0.51    0.30
   3 -10   1    0.50    0.28
   3  10  -1    0.78    0.29
   3  10  -1    0.46    0.15
  -3 -10  -1    1.04    0.30
   3  10   1    0.44    0.21
  -3  10  -1    0.69    0.24
   3 -10  -1    0.09    0.24
  -3 -10   1    0.79    0.35
   3  10  -2    9.46    0.83
  -3 -10  -2    8.65    0.78
  -3 -10  -2   10.03    0.71
  -3  10   2    9.17    0.80
   3 -10   2   10.49    0.85
  -3  10  -2    9.68    0.78
  -3 -10   2    9.01    0.84
  -3  10  -2    9.59    0.65
   3 -10  -2    9.86    0.85
   3  10   2    9.28    0.67
  -3 -10  -3   14.17    0.98
  -3 -10  -3   14.64    1.10
   3 -10   3   14.13    1.16
   3  10  -3   14.82    1.20
  -3  10   3   14.82    1.08
   3 -10  -3   13.17    1.09
  -3 -10   3   14.62    1.17
  -3  10  -3   14.57    1.06
   3 -10   4    5.20    0.68
   3  10  -4    6.46    0.81
  -3 -10   4    5.01    0.69
   3  10   4    5.64    0.79
  -3  10  -4    6.35    0.69
   3 -10  -4    5.29    0.68
   4 -10   0    6.47    0.43
  -4 -10   0    6.49    0.52
  -4 -10   0    7.48    0.58
  -4 -10   0    7.15    0.59
  -4  10   0    5.84    0.56
   4 -10   0    5.90    0.60
   4  10  -1   13.50    0.91
  -4 -10  -1   15.33    0.86
   4 -10   1   12.35    0.90
  -4  10   1   14.29    0.95
   4 -10   1   13.90    0.87
  -4 -10  -1   13.41    0.91
  -4 -10   1   14.77    0.68
   4  10   1   12.67    0.83
  -4  10  -1   13.25    0.85
   4 -10  -1   11.97    0.92
  -4 -10   1   14.57    0.96
  -4 -10  -2   10.23    0.84
   4 -10   2    8.36    0.80
   4  10  -2    9.69    0.84
  -4  10   2    9.64    0.83
  -4 -10  -2    9.27    0.67
   4  10   2    8.13    0.67
  -4  10  -2    9.60    0.76
  -4 -10   2    9.87    0.87
   4 -10  -2    8.14    0.81
  -4  10  -2    9.39    0.67
  -4 -10  -3    9.77    0.88
   4 -10   3    9.34    0.93
  -4  10   3    8.87    0.82
   4  10  -3    9.20    0.94
   4  10   3   11.40    0.85
   4 -10  -3    8.72    0.88
  -4 -10   3    9.57    0.94
  -4  10  -3    9.33    0.81
  -4 -10  -4    7.75    0.74
   4 -10   4    5.78    0.72
   4  10  -4    6.59    0.84
   4 -10  -4    5.60    0.73
  -4 -10   4    6.00    0.73
  -5 -10   0    0.33    0.22
   5 -10   0    0.18    0.16
   5 -10   0    0.26    0.25
  -5  10   0   -0.07    0.23
  -5 -10   0    0.22    0.22
  -5 -10   0    0.01    0.23
  -5 -10  -1    5.09    0.45
   5  10  -1    4.71    0.51
   5 -10   1    5.66    0.53
  -5  10   1    5.50    0.61
  -5 -10  -1    5.89    0.60
   5 -10   1    4.33    0.51
   5  10   1    4.36    0.48
   5 -10  -1    4.90    0.59
  -5  10  -1    5.25    0.53
  -5 -10   1    5.49    0.37
  -5 -10   1    5.48    0.60
   5 -10   2    4.59    0.60
  -5 -10  -2    5.33    0.47
  -5 -10  -2    5.28    0.63
  -5  10   2    5.24    0.62
   5  10  -2    4.77    0.62
   5  10   2    4.48    0.50
  -5  10  -2    4.87    0.50
  -5 -10   2    4.50    0.65
  -5  10  -2    4.93    0.53
   5 -10  -2    5.50    0.66
  -5 -10  -3    3.20    0.54
  -5  10   3    2.16    0.43
   5 -10   3    2.22    0.53
   5  10  -3    3.27    0.58
  -5  10  -3    2.56    0.40
   5  10   3    3.52    0.48
  -5 -10   3    2.22    0.59
   5 -10  -3    2.88    0.55
   5  10  -4    2.82    0.58
  -5 -10  -4    2.52    0.39
   5 -10   4    2.46    0.41
   5 -10  -4    2.49    0.52
  -5 -10   4    2.27    0.46
   6 -10   0    1.05    0.22
  -6 -10   0    0.80    0.34
  -6  10   0    0.66    0.33
   6  10   0    0.71    0.22
  -6 -10   0    0.99    0.29
   6 -10   0    0.63    0.30
   6  10  -1    0.57    0.24
   6 -10   1    0.24    0.25
  -6 -10  -1    0.93    0.23
  -6 -10  -1    0.75    0.33
  -6  10   1    0.65    0.34
   6 -10   1    0.49    0.25
  -6  10  -1    0.60    0.29
  -6 -10   1    0.48    0.33
  -6 -10   1    0.84    0.19
   6  10   1    0.54    0.26
   6 -10  -1    0.64    0.32
   6 -10   2    1.08    0.39
  -6 -10  -2    1.12    0.40
   6  10  -2    1.73    0.46
  -6  10   2    1.34    0.42
  -6  10  -2    1.53    0.38
   6  10   2    0.98    0.35
  -6 -10   2    1.23    0.46
   6 -10  -2    1.17    0.42
  -6  10  -2    1.32    0.31
   6  10  -3    2.38    0.51
   6 -10   3    2.17    0.57
  -6 -10  -3    2.16    0.54
  -6  10   3    2.32    0.46
   6  10   3    2.78    0.44
   6 -10  -3    2.69    0.54
  -6 -10   3    2.51    0.57
   6 -10   4    8.90    0.93
  -6 -10  -4   10.04    0.89
   6  10  -4    8.39    1.04
  -6 -10   4    9.61    0.94
   6 -10  -4    8.01    0.94
  -7 -10   0   -0.02    0.27
   7 -10   0    0.07    0.15
   7  10   0    0.14    0.13
   7 -10   0    0.20    0.21
  -7  10   0   -0.05    0.25
  -7 -10   0    0.09    0.22
  -7  10   1   45.82    2.23
   7  10  -1   43.13    2.13
  -7 -10  -1   44.92    2.17
  -7 -10  -1   47.00    1.97
   7 -10   1   44.65    2.13
   7 -10   1   39.79    2.10
   7 -10  -1   40.46    2.20
  -7 -10   1   45.97    1.93
  -7 -10   1   44.85    2.26
   7  10   1   40.62    2.15
  -7  10  -1   41.47    2.15
  -7  10   2   15.59    1.15
  -7 -10  -2   16.09    1.20
   7  10  -2   17.26    1.21
   7 -10   2   15.75    1.16
  -7  10  -2   16.69    1.03
  -7 -10   2   17.20    1.26
   7  10   2   16.86    1.15
  -7  10  -2   15.50    1.08
   7 -10  -2   16.44    1.22
  -7  10   3    1.57    0.43
   7  10  -3    2.78    0.54
  -7 -10  -3    2.16    0.49
   7 -10   3    1.43    0.52
   7  10   3    2.08    0.43
   7 -10  -3    2.31    0.49
  -7 -10   3    2.45    0.63
  -7 -10  -4    4.64    0.57
   7 -10   4    3.31    0.67
   7  10  -4    3.28    0.51
  -7 -10   4    2.89    0.47
   7 -10  -4    2.50    0.58
  -8 -10   0   17.43    1.04
  -8  10   0   15.81    1.12
  -8 -10   0   18.31    1.16
   8 -10   0   17.97    0.96
   8 -10   0   14.89    1.06
   8  10   0   17.49    0.95
   8  10  -1    3.18    0.42
   8 -10   1    3.80    0.44
  -8 -10  -1    3.83    0.54
  -8  10   1    3.81    0.59
   8 -10   1    4.63    0.52
  -8  10  -1    3.62    0.54
   8 -10  -1    3.55    0.52
   8  10   1    4.17    0.55
  -8 -10   1    3.69    0.57
  -8 -10   1    4.02    0.37
   8 -10   2   16.10    1.21
  -8  10   2   14.59    1.16
   8  10  -2   17.11    1.21
  -8 -10  -2   17.05    1.22
   8 -10  -2   15.51    1.22
  -8  10  -2   17.93    1.18
  -8 -10   2   16.34    1.26
   8  10   2   17.71    1.21
   8 -10   3    0.67    0.44
   8  10  -3    0.78    0.36
  -8 -10  -3    0.45    0.32
  -8  10   3    0.92    0.35
  -8 -10   3    0.27    0.32
   8 -10  -3    0.66    0.37
   8  10   3    0.69    0.32
   8 -10   4   -0.43    0.30
  -8 -10  -4   -0.13    0.22
   8  10  -4    0.27    0.21
  -8 -10   4   -0.27    0.23
   8 -10  -4    0.46    0.34
  -9 -10   0   -0.05    0.20
   9 -10   0    0.17    0.16
   9  10   0    0.25    0.13
  -9 -10   0    0.09    0.28
   9 -10   0    0.26    0.23
  -9  10   0   -0.01    0.28
   9  10  -1   15.02    1.00
  -9  10   1   15.13    1.15
  -9 -10  -1   15.49    1.09
   9 -10   1   15.71    1.05
   9 -10   1   13.80    0.96
   9 -10  -1   16.11    1.12
  -9  10  -1   15.54    1.13
  -9 -10   1   15.55    0.89
  -9 -10   1   14.73    1.13
   9  10   1   15.99    1.12
  -9  10   2   35.04    2.02
   9 -10   2   33.54    2.03
  -9 -10  -2   37.53    2.10
   9  10  -2   35.25    2.02
   9  10   2   38.48    2.08
  -9 -10   2   37.54    2.15
   9 -10  -2   35.16    2.08
  -9  10  -2   35.74    1.98
   9 -10   3    1.85    0.57
  -9  10   3    1.25    0.38
  -9 -10  -3    1.38    0.43
   9  10  -3    1.15    0.42
  -9 -10   3    1.52    0.50
   9 -10  -3    1.56    0.38
   9  10   3    1.41    0.43
  -9 -10  -4    1.22    0.40
   9 -10   4    0.91    0.52
   9  10  -4    1.45    0.44
  -9 -10   4    0.71    0.31
   9 -10  -4    0.94    0.36
  10 -10   0    3.09    0.44
 -10 -10   0    3.11    0.45
  10 -10   0    2.62    0.37
 -10  10   0    3.48    0.58
 -10 -10   0    3.91    0.58
 -10 -10  -1   -0.07    0.26
  10 -10   1    0.42    0.30
 -10  10   1    0.19    0.33
  10  10  -1    0.56    0.22
 -10  10  -1    0.55    0.35
 -10 -10   1    0.74    0.39
  10 -10  -1    0.13    0.21
  10  10   1    0.70    0.37
 -10  10   2    0.75    0.35
  10 -10   2    0.86    0.40
  10  10  -2    1.30    0.42
 -10 -10  -2    0.89    0.41
 -10  10  -2    1.71    0.46
 -10 -10   2    1.75    0.55
  10  10   2    1.73    0.48
  10 -10  -2    0.58    0.36
  10  10  -3    4.73    0.63
 -10 -10  -3    4.58    0.64
  10 -10   3    4.51    0.71
 -10  10   3    4.81    0.62
  10 -10  -3    4.12    0.60
  10  10   3    5.41    0.65
 -10 -10   3    4.97    0.67
 -10 -10  -4    4.49    0.75
 -10 -10   4    4.92    0.80
  11  10   0    2.15    0.49
 -11  10   0    2.51    0.53
 -11 -10   0    2.19    0.39
  11 -10   0    2.19    0.39
  11 -10   0    2.28    0.35
 -11  10   1    9.36    0.91
 -11 -10  -1    9.23    0.86
  11 -10   1    8.90    0.80
  11  10  -1    9.17    0.74
 -11 -10   1    9.39    0.92
  11  10   1   11.74    0.98
  11 -10  -1    9.79    0.85
 -11  10  -1    9.58    0.92
  11 -10   2    6.08    0.76
  11  10  -2    6.90    0.71
 -11  10   2    5.36    0.72
 -11 -10  -2    4.99    0.73
  11  10   2    6.06    0.75
  11 -10  -2    5.59    0.71
 -11  10  -2    6.78    0.76
 -11 -10   2    6.06    0.80
  11 -10   3    3.76    0.66
 -11 -10  -3    4.01    0.56
  11  10  -3    4.10    0.57
 -11  10   3    2.73    0.48
  11 -10  -3    3.57    0.55
  11  10   3    4.66    0.56
 -11 -10   3    3.03    0.50
  11  10   4    3.31    0.90
 -12 -10   0    2.57    0.41
  12  10   0    2.44    0.59
  12 -10   0    2.05    0.32
 -12  10   0    1.79    0.54
 -12  10   1   10.63    1.03
 -12 -10  -1   11.35    0.97
  12 -10   1   12.02    0.97
  12 -10  -1   12.19    0.97
 -12  10  -1   10.22    1.02
  12  10   1   12.58    1.07
 -12 -10   1   12.80    1.07
  12 -10   2    5.23    0.74
 -12 -10  -2    6.06    0.75
 -12  10   2    4.40    0.65
  12  10  -2    7.79    0.74
  12  10   2    5.52    0.71
  12 -10  -2    6.38    0.73
 -12  10  -2    7.12    0.78
 -12 -10   2    5.87    0.75
  12 -10   3    3.75    0.67
  12  10  -3    3.32    0.55
 -12 -10  -3    2.66    0.44
  12 -10  -3    2.15    0.44
  12  10   3    5.23    0.63
 -12 -10   3    4.02    0.54
 -13  10   0    3.48    0.62
  13  10   0    2.71    0.56
 -13 -10   0    2.29    0.43
  13 -10   1    0.29    0.29
 -13  10   1    0.94    0.39
 -13 -10  -1    0.60    0.32
 -13  10  -1    0.47    0.36
  13 -10  -1    0.17    0.21
 -13 -10   1    0.01    0.27
  13  10   1    0.47    0.35
 -13  10   2    2.32    0.49
 -13 -10  -2    1.63    0.49
  13 -10   2    0.51    0.39
  13  10   2    2.07    0.40
 -13  10  -2    1.86    0.39
 -13 -10   2    1.44    0.34
  13 -10  -2    0.97    0.35
  13  10  -3    0.98    0.32
 -13 -10  -3    0.93    0.31
  13 -10   3    1.26    0.47
  13 -10  -3    1.07    0.33
 -13  10  -3    2.17    0.39
 -13 -10   3    1.04    0.34
  13  10   3    1.21    0.35
 -14 -10   0    2.19    0.40
 -14  10   0    1.75    0.53
  14  10   0    2.31    0.52
  14 -10   1    2.94    0.47
 -14  10   1    1.84    0.51
 -14 -10  -1    2.60    0.49
 -14 -10   1    3.07    0.54
 -14  10  -1    3.28    0.56
  14  10   1    3.11    0.53
  14 -10   2    2.37    0.50
 -14  10   2    3.14    0.53
 -14 -10  -2    2.56    0.53
 -14 -10   2    2.57    0.46
  14 -10  -2    2.34    0.41
 -14  10  -2    2.20    0.45
  14  10   2    3.49    0.51
  14 -10   3    0.19    0.30
  14  10  -3   -0.08    0.30
 -14  10  -3    0.52    0.37
 -14 -10   3   -0.27    0.31
  14 -10  -3    0.53    0.35
  14  10   3    0.37    0.40
  15  10   0    9.17    0.91
 -15  10   0    8.09    0.92
 -15 -10   0    7.53    0.75
 -15  10   1    3.40    0.58
  15 -10   1    3.19    0.50
 -15 -10  -1    3.25    0.51
 -15  10  -1    3.22    0.51
  15  10   1    4.22    0.59
 -15 -10   1    3.52    0.51
 -15  10   2    9.16    0.96
 -15 -10  -2    9.16    1.00
  15 -10   2   12.18    1.13
 -15  10  -2   10.32    0.99
 -15 -10   2   10.80    1.01
  15  10   2   10.79    1.03
  15 -10  -3    2.08    0.61
 -15  10  -3    1.28    0.54
 -16 -10   0    0.36    0.25
  16  10   0    1.05    0.45
 -16  10   0    0.40    0.36
 -16  10   1    2.10    0.48
  16 -10   1    2.03    0.36
 -16 -10  -1    2.14    0.43
  16  10  -1    2.02    0.61
 -16  10  -1    2.07    0.39
  16  10   1    2.05    0.40
 -16 -10  -2    0.16    0.28
 -16  10   2    0.72    0.26
  16 -10   2    0.25    0.26
  16  10   2    0.33    0.26
 -16  10  -2    0.51    0.33
 -16 -10   2   -0.32    0.24
 -17 -10   0    0.06    0.19
  17  10   0    0.33    0.34
 -17  10   0   -0.23    0.32
 -17 -10  -1    9.83    0.94
 -17  10   1    9.21    0.99
  17  10  -1   10.96    1.09
 -17  10  -1   10.25    0.99
  17  10   1   10.60    1.00
 -17  10   2    4.19    0.56
  17 -10   2    5.24    0.61
  18  10   0   -0.05    0.29
 -18  10   0    0.12    0.38
 -18  10   1    2.07    0.42
 -18 -10  -1    1.60    0.35
   0 -11   0   -0.03    0.16
   0 -11   0   -0.04    0.25
   0  11   0    0.14    0.18
   0  11   1    8.06    0.67
   0 -11   1    9.17    0.68
   0  11  -1    7.50    0.48
   0 -11  -1    8.98    0.71
   0 -11   1    7.13    0.69
   0 -11  -2   16.59    1.07
   0  11  -2   15.44    1.08
   0 -11   2   14.61    1.09
   0  11   2   15.91    1.09
   0  11  -3    6.72    0.75
   0 -11   3    6.51    0.81
   0  11   3    7.07    0.76
   0 -11  -3    7.61    0.72
   0 -11   4   31.86    2.00
   0  11   4   29.27    1.86
   0 -11  -4   30.05    1.87
   0  11  -4   31.58    1.99
   1 -11   0  132.30    5.75
   1  11   0  136.41    5.49
  -1 -11   0  131.22    5.71
  -1  11   0  138.58    5.52
   1 -11   0  141.59    5.49
  -1 -11   0  143.21    5.55
  -1  11   1   10.31    0.78
   1  11  -1   10.88    0.58
   1 -11   1   12.30    0.79
   1 -11   1   10.50    0.84
  -1 -11  -1   12.47    0.83
   1  11  -1    9.83    0.78
   1  11   1   10.50    0.60
   1  11   1   10.69    0.81
  -1 -11   1   11.99    0.81
   1 -11  -1   11.52    0.84
  -1  11  -1   11.61    0.65
  -1  11   2    9.67    0.82
   1  11  -2    7.94    0.76
  -1 -11  -2    9.10    0.73
   1 -11   2    8.46    0.78
   1 -11  -2    8.89    0.77
   1  11   2    8.18    0.78
   1  11   2    7.74    0.55
  -1  11  -2    8.63    0.76
  -1 -11   2    8.66    0.79
  -1  11   3    9.44    0.87
   1  11  -3   10.10    0.93
  -1 -11  -3    9.84    0.83
   1 -11   3    9.70    0.96
  -1  11  -3   10.72    0.93
  -1 -11   3    9.68    0.96
   1  11   3   10.32    0.92
   1 -11  -3   10.08    0.89
  -1 -11  -4   11.86    1.01
   1 -11   4   13.41    1.16
   1  11  -4   14.97    1.21
  -1  11   4   13.14    1.06
   1 -11  -4   12.46    1.07
  -1  11  -4   13.07    1.12
   1  11   4   14.53    1.16
  -1 -11   4   13.46    1.16
  -2  11   0  110.43    4.68
   2 -11   0  113.53    4.90
  -2 -11   0  120.17    4.74
  -2 -11   0  118.83    4.64
  -2 -11   0  111.26    4.85
   2  11  -1    6.09    0.60
   2 -11   1    7.51    0.59
  -2 -11  -1    6.79    0.60
   2 -11   1    6.11    0.64
   2  11  -1    6.00    0.39
  -2 -11  -1    7.10    0.60
  -2  11   1    6.12    0.60
   2  11   1    6.01    0.46
   2 -11  -1    7.07    0.67
  -2  11  -1    5.63    0.49
  -2 -11   1    7.06    0.63
  -2 -11  -2   23.15    1.30
  -2  11   2   22.09    1.37
  -2 -11  -2   22.90    1.35
   2 -11   2   22.85    1.38
   2  11  -2   21.57    1.38
   2 -11  -2   21.52    1.36
  -2 -11   2   22.35    1.40
   2  11   2   21.24    1.15
  -2  11  -2   24.08    1.39
   2 -11   3   24.53    1.63
  -2 -11  -3   24.33    1.48
   2  11  -3   25.37    1.65
  -2  11   3   26.56    1.58
  -2 -11  -3   27.30    1.61
  -2  11  -3   26.40    1.60
  -2 -11   3   23.89    1.61
   2 -11  -3   25.35    1.60
   2  11  -4    4.52    0.69
  -2  11   4    4.61    0.59
   2 -11   4    3.35    0.54
   2  11   4    5.01    0.68
  -2 -11   4    4.44    0.60
  -2  11  -4    5.43    0.66
   2 -11  -4    5.58    0.69
  -3 -11   0   12.21    0.74
  -3 -11   0   12.48    0.80
  -3 -11   0   12.69    0.84
  -3  11   0   11.50    0.79
   3 -11   0   13.09    0.67
   3 -11   0   11.59    0.87
  -3  11   1   29.43    1.59
   3  11  -1   29.10    1.31
  -3 -11  -1   35.35    1.59
   3 -11   1   32.69    1.55
   3 -11   1   27.14    1.61
  -3 -11  -1   32.53    1.60
   3  11  -1   28.71    1.60
   3  11   1   29.07    1.46
  -3 -11   1   32.35    1.64
   3 -11  -1   29.06    1.63
  -3  11  -1   30.52    1.48
   3 -11   2    1.35    0.42
  -3 -11  -2    1.47    0.41
   3  11  -2    1.88    0.42
  -3 -11  -2    1.37    0.34
  -3  11   2    1.14    0.40
  -3  11  -2    1.06    0.27
  -3 -11   2    1.02    0.39
  -3  11  -2    1.35    0.37
   3 -11  -2    1.39    0.42
   3  11   2    1.48    0.27
   3  11  -3   27.21    1.74
  -3 -11  -3   28.55    1.66
  -3 -11  -3   27.71    1.54
   3 -11   3   24.52    1.69
  -3  11   3   27.14    1.63
  -3 -11   3   26.59    1.73
  -3  11  -3   28.21    1.65
   3 -11  -3   25.57    1.66
   3  11  -4   12.54    1.16
  -3  11   4   11.79    0.96
   3 -11   4   10.90    1.03
   3 -11  -4   11.97    1.08
   3  11   4   11.50    1.09
  -3  11  -4   13.84    1.06
  -3 -11   4   12.52    1.10
   4 -11   0   17.16    1.12
  -4 -11   0   18.03    1.05
   4 -11   0   17.69    0.87
  -4  11   0   16.59    1.04
  -4 -11   0   18.49    0.99
  -4 -11   0   18.23    1.05
  -4 -11  -1   22.51    1.26
  -4  11   1   21.63    1.28
  -4 -11  -1   23.86    1.20
   4 -11   1   19.40    1.24
   4  11  -1   20.22    1.24
   4 -11   1   22.06    1.19
   4  11   1   20.98    1.16
  -4  11  -1   21.49    1.18
  -4 -11   1   23.12    1.00
  -4 -11   1   21.85    1.29
   4 -11  -1   19.34    1.28
  -4  11   2    1.18    0.41
  -4 -11  -2    1.49    0.44
  -4 -11  -2    1.20    0.31
   4  11  -2    1.01    0.39
   4 -11   2    1.17    0.40
  -4 -11   2    0.85    0.39
  -4  11  -2    0.94    0.28
  -4  11  -2    0.86    0.32
   4 -11  -2    1.19    0.42
   4  11   2    1.06    0.29
   4  11  -3   13.92    1.18
  -4 -11  -3   14.00    1.10
   4 -11   3   13.89    1.16
  -4  11   3   13.27    1.05
  -4  11  -3   13.23    1.02
  -4 -11   3   13.99    1.18
   4 -11  -3   13.70    1.12
   4 -11   4    0.49    0.27
  -4 -11  -4    0.15    0.22
   4  11  -4    0.73    0.39
  -4 -11   4    0.76    0.34
   4 -11  -4    0.94    0.38
  -5 -11   0    9.61    0.71
   5 -11   0    7.38    0.71
  -5  11   0    7.55    0.69
  -5 -11   0    9.40    0.65
   5 -11   0    8.98    0.54
  -5 -11   0    9.71    0.69
  -5 -11  -1   24.28    1.21
  -5 -11  -1   22.75    1.31
   5  11  -1   21.15    1.29
  -5  11   1   22.24    1.36
   5 -11   1   23.00    1.26
   5 -11   1   21.89    1.32
  -5 -11   1   25.10    1.39
   5  11   1   21.67    1.25
   5 -11  -1   21.44    1.37
  -5  11  -1   22.33    1.27
  -5 -11   1   25.33    1.08
  -5 -11  -2    5.88    0.67
  -5  11   2    5.17    0.64
   5  11  -2    5.76    0.66
  -5 -11  -2    5.49    0.48
   5 -11   2    5.04    0.61
  -5  11  -2    4.99    0.55
  -5 -11   2    4.25    0.64
  -5  11  -2    4.82    0.51
   5  11   2    3.96    0.48
   5 -11  -2    4.87    0.65
   5 -11   3   13.92    1.18
  -5 -11  -3   15.66    1.19
   5  11  -3   13.78    1.18
  -5  11   3   13.37    1.06
  -5 -11   3   13.89    1.19
  -5  11  -3   15.04    1.05
   5 -11  -3   13.59    1.15
   5  11  -4    2.79    0.61
   5 -11   4    1.43    0.54
  -5 -11  -4    2.80    0.44
   5 -11  -4    2.79    0.52
  -5 -11   4    2.44    0.46
  -6  11   0   29.53    1.65
  -6 -11   0   33.21    1.55
   6 -11   0   28.30    1.64
   6 -11   0   31.86    1.43
  -6 -11   0   31.79    1.65
   6  11   0   30.08    1.53
   6  11  -1    1.09    0.30
   6 -11   1    1.48    0.33
  -6 -11  -1    1.58    0.27
   6 -11   1    1.46    0.35
  -6  11   1    0.95    0.39
  -6 -11  -1    1.85    0.42
   6 -11  -1    1.18    0.39
  -6 -11   1    1.66    0.46
   6  11   1    1.56    0.32
  -6  11  -1    0.78    0.32
  -6 -11   1    1.30    0.22
  -6 -11  -2    5.24    0.65
   6 -11   2    3.75    0.58
   6  11  -2    5.36    0.66
  -6  11   2    5.15    0.65
   6  11   2    4.43    0.52
  -6 -11   2    5.11    0.67
   6 -11  -2    4.91    0.66
  -6  11  -2    4.20    0.51
  -6  11  -2    5.09    0.54
  -6 -11  -3    3.13    0.55
   6 -11   3    2.88    0.57
  -6  11   3    3.45    0.53
   6  11  -3    3.00    0.55
   6  11   3    3.54    0.49
   6 -11  -3    1.48    0.52
  -6 -11   3    2.73    0.57
  -6 -11  -4    1.27    0.37
   6  11  -4    0.93    0.48
   6 -11   4    1.07    0.53
  -6 -11   4    1.50    0.38
   6 -11  -4    0.90    0.42
   7 -11   0    5.06    0.58
  -7  11   0    5.62    0.64
  -7 -11   0    5.07    0.59
   7 -11   0    5.81    0.45
  -7 -11   0    6.21    0.56
   7  11   0    5.47    0.47
  -7 -11  -1   10.53    0.84
   7  11  -1    9.16    0.74
   7 -11   1    8.82    0.74
   7 -11   1   10.47    0.77
  -7  11   1    9.99    0.88
  -7 -11  -1   10.42    0.64
  -7 -11   1    9.34    0.87
  -7 -11   1   10.40    0.62
  -7  11  -1    8.75    0.78
   7 -11  -1    9.50    0.85
   7  11   1    8.74    0.76
   7 -11   2    6.63    0.73
  -7  11   2    6.06    0.70
  -7 -11  -2    6.79    0.74
   7  11  -2    6.32    0.70
   7  11   2    6.88    0.69
  -7  11  -2    6.18    0.59
  -7  11  -2    5.66    0.62
  -7 -11   2    5.87    0.75
   7 -11  -2    6.17    0.74
   7  11  -3    2.04    0.55
  -7 -11  -3    2.32    0.58
  -7  11   3    2.29    0.46
   7 -11   3    2.71    0.60
  -7 -11   3    2.44    0.56
   7  11   3    4.03    0.54
   7 -11  -3    1.89    0.52
   7  11  -4    0.92    0.29
   7 -11   4    0.91    0.39
  -7 -11  -4    0.99    0.34
   7 -11  -4    0.65    0.41
  -7 -11   4    0.95    0.35
  -8 -11   0    5.55    0.63
   8 -11   0    4.28    0.54
  -8  11   0    5.16    0.64
   8  11   0    5.09    0.45
   8 -11   0    5.26    0.45
  -8 -11   0    5.96    0.56
   8 -11   1    6.00    0.60
   8 -11   1    5.84    0.61
  -8  11   1    6.29    0.72
  -8 -11  -1    7.05    0.70
   8  11  -1    5.51    0.57
  -8  11  -1    7.12    0.73
   8 -11  -1    7.31    0.74
   8  11   1    6.78    0.69
  -8 -11   1    7.09    0.75
  -8 -11   1    7.18    0.51
   8 -11   2    5.64    0.70
  -8 -11  -2    5.78    0.72
  -8  11   2    5.49    0.69
   8  11  -2    5.58    0.68
   8 -11  -2    6.17    0.75
  -8  11  -2    6.65    0.67
  -8 -11   2    6.32    0.78
   8  11   2    6.97    0.69
   8  11  -3    6.05    0.73
   8 -11   3    5.07    0.72
  -8  11   3    5.04    0.65
  -8 -11  -3    6.20    0.73
   8  11   3    4.17    0.59
   8 -11  -3    4.61    0.66
  -8 -11   3    4.95    0.70
   8 -11   4    1.39    0.53
   8  11  -4    0.76    0.31
  -8 -11  -4    1.69    0.39
   8 -11  -4    0.83    0.44
  -8 -11   4    1.67    0.40
  -9 -11   0    1.60    0.47
  -9 -11   0    1.68    0.36
   9  11   0    1.85    0.26
  -9  11   0    1.56    0.47
   9 -11   0    1.27    0.26
   9 -11   0    1.02    0.35
   9 -11   1   11.56    0.90
   9 -11   1   14.00    0.98
  -9 -11  -1   14.25    1.04
   9  11  -1   12.92    0.93
  -9  11   1   12.89    1.08
   9  11   1   14.73    1.07
   9 -11  -1   13.57    1.06
  -9 -11   1   14.37    1.11
  -9  11  -1   14.42    1.08
   9  11  -2    2.94    0.53
  -9 -11  -2    3.05    0.58
   9 -11   2    3.27    0.57
  -9  11   2    2.57    0.52
  -9 -11   2    4.81    0.71
   9 -11  -2    3.68    0.60
   9  11   2    3.55    0.52
  -9  11  -2    2.77    0.48
  -9 -11  -3    3.81    0.57
   9  11  -3    2.95    0.55
   9 -11   3    2.93    0.55
  -9  11   3    2.99    0.50
   9 -11  -3    3.48    0.55
  -9 -11   3    3.02    0.52
   9  11   3    2.99    0.51
  -9 -11  -4    0.87    0.43
   9 -11   4    0.28    0.41
   9  11  -4    1.65    0.40
  -9 -11   4    1.08    0.42
 -10  11   0   -0.09    0.28
  10 -11   0   -0.17    0.15
 -10 -11   0   -0.05    0.29
  10 -11   0    0.29    0.23
 -10 -11   0    0.04    0.22
 -10  11   1    1.35    0.48
  10  11  -1    1.13    0.32
  10 -11   1    1.62    0.36
 -10 -11  -1    1.12    0.40
 -10 -11   1    1.67    0.48
 -10  11  -1    1.52    0.47
  10  11   1    1.98    0.50
  10 -11  -1    1.30    0.42
  10  11  -2   57.62    2.91
 -10  11   2   56.83    2.93
 -10  11  -2   57.88    2.88
  10  11   2   56.90    2.90
 -10 -11   2   56.26    3.04
  10 -11  -2   54.26    2.93
 -10  11   3    1.99    0.52
  10 -11   3    2.31    0.51
  10  11  -3    2.01    0.43
 -10 -11  -3    3.02    0.51
  10 -11  -3    2.60    0.47
 -10 -11   3    1.58    0.46
  10  11   3    2.41    0.45
 -11  11   0   -0.16    0.32
  11 -11   0    0.28    0.25
  11  11   0    0.46    0.36
 -11 -11   0    0.55    0.26
 -11  11   1    3.50    0.61
  11 -11   1    2.88    0.46
  11  11  -1    3.72    0.43
 -11 -11  -1    3.55    0.54
 -11 -11   1    4.22    0.65
  11  11   1    3.49    0.59
  11 -11  -1    3.89    0.53
 -11  11  -1    3.96    0.64
  11 -11   2    2.20    0.59
 -11 -11  -2    3.26    0.60
  11  11  -2    2.98    0.48
 -11  11   2    2.92    0.56
 -11  11  -2    3.26    0.51
  11  11   2    3.52    0.55
 -11 -11   2    2.66    0.60
  11 -11  -2    2.71    0.50
  11 -11   3    8.41    0.97
 -11 -11  -3    8.85    0.90
 -11  11   3    7.95    0.83
  11  11  -3   10.19    0.97
 -11 -11   3    8.45    0.90
  11  11   3   10.30    0.97
  11 -11  -3    8.99    0.94
  12  11   0   16.38    1.25
 -12 -11   0   15.90    1.09
 -12  11   0   15.67    1.25
 -12  11   1    9.75    0.99
 -12 -11  -1   10.18    0.92
  12 -11   1   10.55    0.88
  12 -11  -1    9.27    0.84
 -12  11  -1    8.96    0.94
  12  11   1    9.74    0.95
 -12 -11   1   10.86    1.00
 -12  11   2    0.12    0.30
  12  11  -2   -0.02    0.19
  12 -11   2    0.57    0.40
 -12 -11  -2   -0.60    0.22
  12  11   2    0.58    0.32
  12 -11  -2    0.33    0.26
 -12 -11   2    0.41    0.29
 -12  11  -2    0.23    0.27
  12  11  -3   13.59    1.17
  12 -11   3   12.14    1.19
 -12 -11  -3   12.33    1.11
 -12  11   3   12.50    1.05
  12 -11  -3   12.86    1.15
  12  11   3   13.45    1.17
 -12 -11   3   11.98    1.15
 -13  11   0    0.18    0.33
 -13 -11   0    0.17    0.23
  13  11   0    0.40    0.36
 -13 -11  -1    5.04    0.67
  13 -11   1    6.42    0.67
 -13  11   1    6.27    0.81
  13  11   1    6.22    0.77
 -13  11  -1    5.52    0.76
 -13 -11   1    5.85    0.76
  13 -11  -1    5.34    0.61
 -13 -11  -2    2.51    0.52
 -13  11   2    2.70    0.49
  13 -11   2    2.44    0.50
 -13 -11   2    2.49    0.51
  13 -11  -2    2.95    0.47
  13  11   2    2.29    0.41
 -13  11  -2    2.18    0.42
 -13 -11  -3    0.45    0.26
  13 -11   3    1.09    0.36
  13  11  -3    0.08    0.24
  13  11   3    1.01    0.35
  13 -11  -3    1.17    0.38
 -13 -11   3    0.61    0.33
 -14  11   0    2.63    0.56
 -14 -11   0    2.87    0.45
  14  11   0    3.09    0.54
 -14  11   1    1.91    0.53
  14 -11   1    2.80    0.45
 -14 -11  -1    2.53    0.47
 -14  11  -1    2.06    0.47
  14  11   1    2.64    0.49
 -14 -11   1    2.48    0.47
 -14  11   2    5.99    0.78
  14 -11   2    6.67    0.81
 -14 -11  -2    5.49    0.77
  14 -11  -2    5.83    0.67
  14  11   2    6.64    0.74
 -14  11  -2    7.06    0.77
 -14 -11   2    7.35    0.81
  14 -11   3    0.98    0.35
  14  11  -3    2.43    0.56
  14 -11  -3    1.56    0.54
  14  11   3    0.88    0.45
 -14 -11   3    0.97    0.46
  15  11   0    1.92    0.41
 -15  11   0    1.23    0.48
 -15 -11   0    2.26    0.41
  15 -11   1   -0.08    0.22
 -15  11   1    0.17    0.26
 -15 -11  -1    0.30    0.25
 -15  11  -1    0.16    0.20
 -15 -11   1    0.45    0.23
  15  11   1    0.14    0.21
  15 -11   2    4.46    0.63
 -15 -11  -2    2.89    0.58
 -15  11   2    3.78    0.57
 -15  11  -2    3.84    0.57
 -15 -11   2    3.75    0.53
  15  11   2    3.95    0.57
 -16  11   0   -0.45    0.29
 -16 -11   0    0.15    0.20
  16  11   0    0.40    0.20
  16  11  -1    0.45    0.43
 -16  11   1    1.17    0.45
 -16 -11  -1    1.23    0.36
 -16  11  -1    0.60    0.29
  16  11   1    1.76    0.35
 -16 -11  -2    1.49    0.46
 -16  11   2    2.38    0.45
  16 -11   2    1.72    0.40
  16  11   2    1.76    0.46
 -16  11  -2    1.75    0.48
 -16 -11   2    2.22    0.47
 -17 -11   0    1.34    0.25
 -17  11   0    0.49    0.39
  17  11   0    0.77    0.43
 -17 -11  -1    1.22    0.43
  17  11  -1    2.95    0.59
 -17  11   1    1.04    0.39
  17  11   1    2.63    0.44
 -17  11  -1    2.19    0.44
  17 -11   2    1.80    0.36
 -17  11   2    1.06    0.31
 -18 -11  -1    0.23    0.20
   0  12   0  259.46   10.35
   0 -12   0  276.73   10.48
   0 -12   0  259.77   10.75
   0 -12   1   82.18    3.85
   0 -12   1   89.27    3.73
   0 -12  -1   90.94    3.83
   0  12  -1   85.02    3.48
   0  12   1   82.73    3.70
   0 -12  -2    0.81    0.35
   0  12  -2    0.84    0.36
   0  12   2    1.24    0.42
   0 -12   2    1.17    0.43
   0  12  -3    0.35    0.30
   0 -12  -3    0.09    0.23
   0 -12   3    0.24    0.36
   0  12   3    0.35    0.32
   0 -12  -4    1.07    0.33
   0 -12   4    0.47    0.28
   0  12   4    1.01    0.35
   0  12  -4    1.34    0.41
   1  12   0   94.83    4.03
  -1 -12   0   96.75    4.24
  -1  12   0   96.64    4.07
   1 -12   0  100.81    4.01
   1 -12   0   98.53    4.29
  -1 -12   0  102.08    4.07
   1 -12   1   16.14    1.12
   1 -12   1   19.76    1.08
   1  12  -1   16.75    0.86
  -1  12   1   16.88    1.08
  -1 -12  -1   18.77    1.12
  -1 -12   1   19.58    1.20
  -1 -12   1   19.22    1.09
   1  12   1   16.98    1.09
  -1  12  -1   17.90    0.93
   1  12   1   16.87    0.87
   1 -12  -1   18.28    1.14
   1 -12   2    9.41    0.83
  -1 -12  -2    9.31    0.77
  -1  12   2   10.31    0.86
   1  12  -2    9.56    0.83
  -1  12  -2   10.07    0.84
  -1 -12   2    8.57    0.82
   1 -12  -2    9.16    0.80
   1  12   2    9.17    0.84
   1  12  -3    6.77    0.78
  -1  12   3    6.90    0.74
   1 -12   3    6.50    0.78
  -1 -12  -3    6.31    0.66
   1  12   3    6.32    0.77
  -1  12  -3    6.14    0.71
  -1 -12   3    5.94    0.75
   1 -12  -3    6.56    0.71
  -1  12   4    7.27    0.74
   1  12  -4    6.47    0.79
   1 -12   4    6.39    0.74
  -1 -12  -4    5.99    0.65
  -1  12  -4    7.58    0.81
  -1 -12   4    6.10    0.72
   1  12   4    5.95    0.72
   1 -12  -4    7.21    0.78
  -2 -12   0    1.33    0.32
   2  12   0    1.19    0.30
   2 -12   0    1.22    0.23
   2 -12   0    1.37    0.38
  -2  12   0    0.96    0.30
  -2 -12   0    1.48    0.36
  -2  12   1   40.59    2.08
   2 -12   1   41.71    2.19
   2 -12   1   46.11    2.08
   2  12  -1   39.90    2.13
  -2 -12  -1   48.41    2.15
  -2 -12  -1   43.81    2.10
   2  12  -1   42.46    1.83
   2 -12  -1   47.60    2.23
  -2 -12   1   45.91    2.14
   2  12   1   41.70    1.93
  -2  12  -1   43.16    1.96
  -2 -12  -2    3.97    0.48
  -2 -12  -2    3.85    0.55
   2 -12   2    3.71    0.55
   2  12  -2    3.87    0.54
  -2  12   2    3.76    0.56
  -2 -12   2    3.03    0.55
   2  12   2    3.02    0.35
  -2  12  -2    4.04    0.55
   2 -12  -2    4.36    0.57
  -2  12   3   15.44    1.12
   2  12  -3   13.90    1.14
   2 -12   3   13.64    1.15
  -2 -12  -3   12.95    0.98
   2 -12  -3   13.84    1.11
   2  12   3   14.35    1.16
  -2  12  -3   13.41    1.07
  -2 -12   3   12.60    1.11
  -2  12   4    8.62    0.82
   2 -12   4    9.07    0.89
   2  12  -4    7.75    0.91
   2 -12  -4    8.82    0.90
  -2  12  -4    9.18    0.88
  -2 -12   4    7.74    0.85
   2  12   4    9.13    0.92
   3 -12   0    2.12    0.26
  -3 -12   0    1.87    0.35
  -3 -12   0    2.04    0.33
  -3 -12   0    1.95    0.39
  -3  12   0    1.80    0.37
   3 -12   0    1.58    0.40
  -3 -12  -1    0.56    0.30
   3  12  -1    0.45    0.14
   3  12  -1    0.84    0.31
   3 -12   1    0.74    0.32
   3 -12   1    0.99    0.31
  -3  12   1    0.34    0.28
  -3 -12  -1    0.61    0.28
  -3  12  -1    0.46    0.22
   3 -12  -1   -0.06    0.25
   3  12   1    0.49    0.19
  -3 -12   1    0.68    0.34
  -3 -12  -2   16.94    1.15
   3 -12   2   15.67    1.13
  -3 -12  -2   17.40    1.06
  -3  12   2   17.62    1.17
   3  12  -2   17.94    1.20
   3  12   2   16.23    0.97
  -3  12  -2   17.64    1.17
   3 -12  -2   15.64    1.14
  -3 -12   2   15.80    1.18
  -3 -12  -3   20.33    1.37
   3  12  -3   18.60    1.41
  -3 -12  -3   20.35    1.25
  -3  12   3   20.28    1.35
   3 -12   3   18.48    1.39
  -3  12  -3   20.46    1.35
   3 -12  -3   19.79    1.40
  -3 -12   3   18.82    1.41
  -3  12   4    6.65    0.68
   3 -12   4    6.15    0.75
   3  12  -4    7.02    0.86
  -3  12  -4    7.34    0.75
   3  12   4    7.73    0.90
  -3 -12   4    8.09    0.82
   3 -12  -4    7.12    0.82
  -4  12   0    2.30    0.41
  -4 -12   0    3.06    0.43
  -4 -12   0    3.48    0.39
  -4 -12   0    3.01    0.41
   4 -12   0    3.04    0.30
   4 -12   0    2.20    0.46
  -4 -12  -1   16.09    0.93
   4  12  -1   12.50    0.94
   4 -12   1   14.28    1.01
  -4  12   1   12.63    0.96
   4 -12   1   14.66    0.90
   4  12  -1   14.10    0.74
  -4 -12  -1   14.73    0.98
  -4  12  -1   14.27    0.90
  -4 -12   1   16.07    1.03
   4 -12  -1   13.57    1.01
   4  12   1   14.28    0.88
  -4 -12  -2    7.39    0.73
  -4 -12  -2    7.38    0.60
  -4  12   2    7.16    0.74
   4  12  -2    6.80    0.73
   4 -12   2    5.97    0.67
  -4  12  -2    6.80    0.68
  -4 -12   2    6.84    0.76
   4  12   2    6.87    0.58
  -4  12  -2    6.50    0.57
   4 -12  -2    5.57    0.68
   4 -12   3    7.61    0.86
  -4  12   3    8.14    0.83
  -4 -12  -3    7.83    0.83
   4  12  -3    8.06    0.88
  -4  12  -3    8.97    0.79
   4 -12  -3    6.98    0.82
  -4 -12   3    7.43    0.88
   4 -12   4   -0.10    0.38
  -4  12   4    0.80    0.28
   4  12  -4    0.18    0.35
  -4 -12  -4    1.33    0.27
   4 -12  -4    0.82    0.33
  -4 -12   4    0.78    0.29
   5 -12   0   25.51    1.20
  -5  12   0   23.58    1.40
  -5 -12   0   26.67    1.42
  -5 -12   0   27.34    1.40
  -5 -12   0   28.00    1.34
   5 -12   0   21.97    1.44
   5 -12   1   26.09    1.59
   5  12  -1   29.65    1.61
   5 -12   1   30.43    1.53
  -5 -12  -1   33.02    1.63
  -5 -12  -1   30.02    1.49
  -5  12   1   27.68    1.63
   5  12   1   27.70    1.51
  -5 -12   1   32.43    1.34
  -5  12  -1   27.96    1.53
   5 -12  -1   26.31    1.63
  -5 -12   1   32.27    1.68
  -5 -12  -2   30.36    1.70
  -5  12   2   27.69    1.68
   5 -12   2   28.89    1.67
  -5 -12  -2   30.49    1.52
   5  12  -2   29.07    1.71
  -5  12  -2   30.57    1.65
   5 -12  -2   28.13    1.71
   5  12   2   29.14    1.58
  -5 -12   2   28.63    1.75
  -5  12  -2   27.29    1.51
  -5 -12  -3    2.29    0.56
  -5  12   3    2.27    0.45
   5  12  -3    1.63    0.52
   5 -12   3    1.98    0.55
  -5  12  -3    1.99    0.37
   5 -12  -3    2.35    0.52
  -5 -12   3    1.61    0.54
   5  12  -4    3.55    0.68
  -5 -12  -4    2.84    0.44
   5 -12   4    2.37    0.69
   5 -12  -4    2.46    0.51
  -5 -12   4    2.61    0.45
  -6 -12   0   14.24    0.95
  -6  12   0   11.20    0.91
   6 -12   0   11.86    0.94
  -6 -12   0   13.56    0.86
  -6 -12   0   13.58    0.87
   6 -12   0   12.95    0.73
   6 -12   1   24.19    1.33
  -6 -12  -1   25.45    1.42
   6 -12   1   21.45    1.38
  -6 -12  -1   25.34    1.27
   6  12  -1   22.54    1.36
  -6  12   1   24.74    1.48
   6  12   1   23.30    1.35
  -6 -12   1   26.11    1.50
   6 -12  -1   20.20    1.40
  -6 -12   1   25.94    1.16
  -6  12  -1   24.56    1.39
   6  12  -2    8.29    0.82
  -6 -12  -2    8.74    0.86
  -6  12   2    8.64    0.86
   6 -12   2    7.83    0.78
   6  12   2    8.49    0.73
  -6  12  -2    8.87    0.72
   6 -12  -2    8.38    0.84
  -6 -12   2    8.90    0.89
  -6  12  -2    9.42    0.76
  -6  12   3    1.49    0.41
   6  12  -3    1.38    0.48
   6 -12   3    1.04    0.42
  -6 -12  -3    1.60    0.50
  -6 -12   3    1.98    0.58
   6 -12  -3    1.79    0.51
   6 -12   4    1.08    0.49
  -6 -12  -4    1.36    0.32
   6  12  -4    0.78    0.40
   6 -12  -4    1.22    0.45
  -6 -12   4    0.76    0.28
  -7 -12   0    6.86    0.68
   7 -12   0    6.70    0.68
   7 -12   0    6.49    0.49
   7  12   0    7.13    0.56
  -7  12   0    6.20    0.69
  -7 -12   0    7.70    0.61
   7  12  -1    8.75    0.74
   7 -12   1    9.15    0.79
  -7 -12  -1    9.62    0.83
  -7  12   1    9.98    0.88
  -7 -12  -1   10.91    0.67
   7 -12   1    9.94    0.75
  -7 -12   1   10.22    0.89
  -7  12  -1    8.88    0.79
   7  12   1    9.48    0.78
   7 -12  -1    8.87    0.85
   7 -12   2    6.63    0.73
   7  12  -2    7.18    0.76
  -7 -12  -2    7.45    0.79
  -7  12   2    7.46    0.80
  -7 -12   2    9.21    0.91
  -7  12  -2    7.23    0.66
   7 -12  -2    7.49    0.81
  -7  12  -2    7.46    0.69
   7  12   2    8.58    0.75
  -7  12   3    2.41    0.49
   7  12  -3    2.27    0.50
  -7 -12  -3    2.17    0.47
   7 -12   3    1.73    0.53
  -7 -12   3    2.75    0.55
   7 -12  -3    2.59    0.50
   7  12   3    3.07    0.46
   7  12  -4    1.24    0.28
  -7 -12  -4    1.00    0.32
   7 -12   4    0.95    0.38
   7 -12  -4    0.66    0.35
  -7 -12   4    0.78    0.28
  -8 -12   0   54.45    2.35
   8 -12   0   47.86    2.20
  -8 -12   0   48.73    2.44
  -8  12   0   48.60    2.47
   8  12   0   50.23    2.30
   8 -12   0   45.15    2.43
   8 -12   1   11.26    0.83
  -8  12   1   11.03    0.96
  -8 -12  -1   11.11    0.90
   8 -12   1    9.88    0.83
   8  12  -1    9.58    0.80
  -8  12  -1   11.34    0.92
  -8 -12   1   11.45    0.99
   8  12   1   12.65    0.93
   8 -12  -1   10.21    0.91
  -8 -12  -2    2.18    0.55
  -8  12   2    1.78    0.48
   8 -12   2    1.50    0.43
   8  12  -2    1.55    0.43
  -8  12  -2    2.61    0.42
  -8 -12   2    1.78    0.57
   8 -12  -2    1.79    0.51
   8  12   2    1.28    0.38
   8 -12   3    3.81    0.61
   8  12  -3    3.00    0.55
  -8 -12  -3    5.65    0.70
  -8  12   3    3.86    0.59
   8 -12  -3    4.09    0.61
   8  12   3    4.91    0.60
  -8 -12   3    4.21    0.65
  -8 -12  -4    3.82    0.57
   8 -12   4    1.91    0.66
   8  12  -4    2.46    0.46
  -8 -12   4    2.85    0.51
   8 -12  -4    2.06    0.60
   9 -12   0   -0.02    0.21
   9 -12   0   -0.04    0.14
   9  12   0    0.13    0.14
  -9 -12   0   -0.10    0.19
  -9 -12   0   -0.19    0.26
  -9  12   0   -0.20    0.29
  -9  12   1    0.86    0.41
   9 -12   1    0.63    0.29
   9 -12   1    0.92    0.28
  -9 -12  -1    0.95    0.39
   9  12  -1    0.75    0.27
   9  12   1    0.95    0.37
   9 -12  -1    0.50    0.36
  -9 -12   1    1.13    0.43
  -9  12  -1    1.10    0.41
  -9 -12  -2   13.97    1.18
   9  12  -2   16.39    1.19
  -9  12   2   14.52    1.19
   9 -12   2   13.97    1.14
  -9 -12   2   16.12    1.28
   9  12   2   15.39    1.12
   9 -12  -2   15.26    1.21
  -9  12  -2   15.60    1.13
   9  12  -3    9.75    0.96
  -9 -12  -3   10.20    0.98
  -9  12   3    9.72    0.95
   9 -12   3    8.95    0.97
   9 -12  -3    9.85    0.98
   9  12   3   12.50    1.03
  -9 -12   3    9.15    0.99
  -9 -12  -4    0.70    0.46
 -10 -12   0   -0.02    0.30
 -10  12   0    0.20    0.32
 -10 -12   0   -0.02    0.19
  10 -12   0    0.27    0.22
 -10 -12  -1   11.35    0.96
  10  12  -1   12.69    0.90
  10 -12   1   11.04    0.90
 -10  12   1   11.46    1.06
  10 -12  -1   13.12    1.02
 -10  12  -1   11.39    1.01
  10  12   1   12.36    1.01
 -10 -12   1   12.39    1.06
  10  12  -2   23.93    1.53
  10 -12   2   21.41    1.52
 -10 -12  -2   22.97    1.57
 -10  12   2   22.45    1.57
 -10 -12   2   23.06    1.65
  10  12   2   22.80    1.51
  10 -12  -2   22.43    1.56
 -10  12  -2   24.32    1.54
 -10  12   3    1.86    0.43
 -10 -12  -3    2.64    0.47
  10 -12   3    1.51    0.51
  10  12  -3    1.48    0.43
 -10 -12   3    1.67    0.48
  10  12   3    2.18    0.41
  10 -12  -3    2.13    0.43
 -11  12   0    0.24    0.33
 -11 -12   0    0.17    0.21
  11 -12   0    0.06    0.20
  11 -12   1    2.20    0.40
  11  12  -1    2.11    0.33
 -11 -12  -1    2.07    0.44
 -11  12   1    2.03    0.54
 -11  12  -1    1.36    0.49
 -11 -12   1    0.87    0.43
  11 -12  -1    2.22    0.43
  11  12   1    1.89    0.52
  11  12  -2    1.99    0.40
  11 -12   2    1.65    0.51
 -11  12   2    1.94    0.55
 -11 -12  -2    1.77    0.52
  11  12   2    1.81    0.42
 -11 -12   2    1.56    0.47
  11 -12  -2    2.10    0.45
 -11  12  -2    2.16    0.43
  11  12  -3   10.05    0.98
 -11  12   3    7.93    0.84
  11 -12   3    7.92    0.92
 -11 -12  -3   10.34    0.97
  11  12   3   11.72    1.02
  11 -12  -3    9.86    0.99
 -11 -12   3   10.01    0.99
 -12 -12   0    4.71    0.56
  12  12   0    4.31    0.66
 -12  12   0    5.76    0.75
 -12 -12  -1    2.25    0.48
 -12  12   1    2.38    0.56
  12 -12   1    2.40    0.41
 -12  12  -1    2.03    0.56
 -12 -12   1    2.66    0.57
  12  12   1    3.12    0.57
  12 -12  -1    2.66    0.44
 -12 -12  -2    1.04    0.42
  12 -12   2    1.42    0.47
  12  12  -2    2.10    0.38
 -12  12   2    1.25    0.45
  12  12   2    2.39    0.45
 -12  12  -2    2.44    0.45
 -12 -12   2    2.14    0.45
  12 -12  -2    1.72    0.40
  12 -12   3    1.41    0.44
 -12  12   3    1.25    0.32
  12  12  -3    1.83    0.40
 -12 -12  -3    1.87    0.38
  12 -12  -3    1.42    0.40
 -12 -12   3    1.88    0.44
  12  12   3    2.72    0.44
  13  12   0    1.37    0.46
 -13  12   0    1.38    0.45
 -13 -12  -1    3.43    0.56
  13 -12   1    3.32    0.49
 -13  12   1    2.63    0.60
 -13 -12   1    3.47    0.58
 -13  12  -1    4.00    0.62
  13  12   1    3.93    0.60
  13 -12  -1    4.02    0.53
 -13  12   2    1.98    0.46
  13 -12   2    2.32    0.48
 -13 -12  -2    1.71    0.48
  13  12   2    2.00    0.40
  13 -12  -2    2.63    0.40
 -13  12  -2    1.93    0.39
 -13 -12   2    2.30    0.40
  13 -12   3    0.35    0.29
 -13 -12  -3    0.66    0.25
  13  12  -3    0.43    0.29
 -13  12   3    0.03    0.20
 -13 -12   3    0.70    0.34
  13  12   3    0.26    0.32
  13 -12  -3    0.90    0.36
  14  12   0    9.86    0.96
 -14  12   0    8.50    0.94
 -14 -12   0    8.77    0.78
 -14  12   1    6.59    0.82
 -14 -12  -1    6.26    0.74
  14 -12   1    7.05    0.72
  14  12   1    7.57    0.79
 -14  12  -1    6.19    0.75
 -14 -12   1    6.89    0.78
 -14  12   2    3.07    0.56
  14 -12   2    1.94    0.53
 -14 -12  -2    2.98    0.57
 -14  12  -2    2.54    0.46
  14 -12  -2    3.26    0.45
  14  12   2    3.06    0.49
 -14 -12   2    3.87    0.55
  14  12  -3    0.33    0.43
  14 -12  -3    0.26    0.35
  14  12   3    0.50    0.42
 -15  12   0    0.03    0.29
  15  12   0    0.03    0.18
 -15 -12   0    0.10    0.19
 -15  12   1    1.00    0.42
 -15 -12  -1    1.02    0.31
 -15 -12   1    0.58    0.23
  15  12   1    0.52    0.22
 -15  12  -1    0.90    0.31
 -15 -12  -2   -0.06    0.30
 -15  12   2    0.15    0.26
  15 -12   2   -0.01    0.28
 -15  12  -2    0.26    0.25
  15  12   2    0.06    0.25
 -15 -12   2    0.50    0.28
 -16 -12   0   -0.12    0.17
  16  12   0    0.07    0.20
 -16  12   0    0.20    0.39
 -16  12   1    1.13    0.38
 -16 -12  -1    0.95    0.34
 -16  12  -1    0.50    0.27
  16  12   1    0.89    0.25
 -16 -12  -2    0.40    0.29
  16 -12   2   -0.03    0.23
 -16  12   2   -0.21    0.22
  16  12   2    0.60    0.35
 -16  12  -2    0.66    0.37
 -17  12   0    0.58    0.39
  17  12   0    0.01    0.19
  17  12  -1    1.33    0.47
 -17 -12  -1    0.85    0.28
 -17  12   1   -0.01    0.30
  17  12   1    0.82    0.29
 -17  12  -1    0.18    0.25
  17 -12   2    0.85    0.27
   0 -13   0    1.25    0.26
   0  13   0    0.86    0.26
   0 -13   0    0.94    0.35
   0  13   1   33.84    1.79
   0 -13  -1   37.02    1.87
   0  13  -1   33.73    1.58
   0 -13   1   34.01    1.89
   0 -13   1   37.82    1.78
   0 -13   2    5.04    0.64
   0 -13  -2    5.43    0.62
   0  13  -2    5.65    0.66
   0  13   2    5.89    0.68
   0  13   3    0.10    0.33
   0 -13   3    0.35    0.38
   0 -13  -3    0.30    0.27
   0  13  -3    0.12    0.30
   0  13  -4   17.25    1.36
   0  13   4   17.29    1.29
   0 -13  -4   15.53    1.20
   0 -13   4   15.32    1.27
  -1  13   0    0.14    0.21
  -1 -13   0    0.28    0.19
  -1 -13   0    0.26    0.25
   1 -13   0    0.24    0.15
   1 -13   0    0.30    0.28
   1  13   0   -0.16    0.16
   1 -13   1    1.90    0.44
   1  13  -1    2.07    0.23
  -1  13   1    1.85    0.40
   1 -13   1    2.22    0.39
  -1 -13  -1    2.33    0.44
   1  13   1    1.80    0.41
  -1 -13   1    2.23    0.39
   1 -13  -1    1.89    0.44
  -1  13  -1    1.90    0.28
  -1 -13   1    1.74    0.46
   1  13   1    1.83    0.22
   1 -13   2    6.98    0.72
  -1  13   2    6.96    0.73
  -1 -13  -2    6.89    0.66
   1  13  -2    6.98    0.73
  -1 -13   2    6.43    0.72
   1  13   2    6.64    0.73
   1 -13  -2    7.23    0.73
  -1  13  -2    8.20    0.77
   1 -13   3    7.85    0.88
  -1  13   3    8.87    0.86
  -1 -13  -3    8.46    0.78
   1  13  -3    8.64    0.89
   1 -13  -3    7.86    0.78
  -1  13  -3    8.64    0.85
  -1 -13   3    7.97    0.88
   1  13   3    8.57    0.87
  -1  13   4    5.87    0.67
  -1 -13  -4    5.00    0.57
   1 -13   4    3.62    0.54
   1  13  -4    7.17    0.79
  -1  13  -4    4.49    0.64
   1 -13  -4    4.88    0.64
   1  13   4    5.33    0.69
  -1 -13   4    4.38    0.59
   2 -13   0   49.40    2.53
   2 -13   0   54.90    2.24
   2  13   0   52.67    2.33
  -2 -13   0   50.80    2.48
  -2 -13   0   57.26    2.38
  -2  13   0   48.81    2.36
   2  13  -1    3.45    0.51
   2 -13   1    4.02    0.57
  -2 -13  -1    4.70    0.52
  -2 -13  -1    4.80    0.55
   2  13  -1    4.33    0.33
  -2  13   1    3.61    0.51
   2 -13   1    4.17    0.48
   2  13   1    3.65    0.35
  -2  13  -1    4.20    0.42
   2 -13  -1    4.33    0.57
  -2 -13   1    4.30    0.52
  -2 -13  -2    1.36    0.44
  -2  13   2    1.50    0.46
  -2 -13  -2    1.48    0.39
   2  13  -2    1.53    0.45
   2 -13   2    1.39    0.44
  -2 -13   2    1.82    0.47
  -2  13  -2    1.11    0.39
   2 -13  -2    1.42    0.43
  -2  13   3    6.55    0.75
   2 -13   3    6.50    0.81
   2  13  -3    6.19    0.79
  -2 -13  -3    7.13    0.68
  -2 -13   3    6.56    0.81
   2 -13  -3    7.81    0.80
   2  13   3    6.68    0.82
  -2  13  -3    7.39    0.76
   2  13  -4    2.19    0.49
  -2  13   4    2.51    0.40
   2 -13   4    2.76    0.57
  -2 -13   4    2.75    0.45
   2 -13  -4    2.05    0.42
   2  13   4    1.71    0.50
  -2  13  -4    2.12    0.45
  -3  13   0    0.28    0.23
   3 -13   0    0.72    0.33
  -3 -13   0    0.52    0.29
   3 -13   0    0.86    0.21
  -3 -13   0    0.98    0.31
  -3 -13   0    0.60    0.25
   3  13  -1    3.58    0.31
  -3 -13  -1    5.24    0.53
   3 -13   1    4.30    0.48
   3  13  -1    3.75    0.51
  -3 -13  -1    4.42    0.54
  -3  13   1    4.03    0.54
   3 -13   1    3.92    0.56
   3  13   1    3.78    0.39
   3 -13  -1    3.63    0.54
  -3  13  -1    3.91    0.44
  -3 -13   1    4.74    0.56
  -3 -13  -2    3.81    0.48
  -3  13   2    3.14    0.55
   3  13  -2    3.26    0.54
  -3 -13  -2    4.06    0.56
   3 -13   2    3.78    0.55
  -3 -13   2    3.40    0.58
   3 -13  -2    3.33    0.54
  -3  13  -2    4.06    0.55
  -3 -13  -3    8.68    0.76
   3 -13   3    8.80    0.93
   3  13  -3    9.76    0.96
  -3 -13  -3    9.55    0.92
  -3  13   3    8.97    0.88
   3 -13  -3    9.44    0.90
  -3  13  -3   10.74    0.91
  -3 -13   3    9.25    0.95
   3 -13   4   15.21    1.39
  -3  13   4   17.36    1.27
   3  13  -4   16.89    1.42
  -3  13  -4   17.46    1.31
   3  13   4   19.36    1.45
  -3 -13   4   18.08    1.37
   3 -13  -4   17.34    1.36
   4 -13   0   38.75    2.19
  -4 -13   0   46.08    2.16
  -4 -13   0   47.95    2.14
  -4 -13   0   46.59    2.03
  -4  13   0   39.94    2.10
  -4 -13  -1    7.18    0.68
  -4  13   1    6.44    0.67
   4  13  -1    6.89    0.46
   4 -13   1    6.61    0.58
   4  13  -1    6.80    0.65
  -4 -13  -1    7.64    0.62
   4 -13   1    7.34    0.72
  -4 -13   1    6.99    0.68
  -4  13  -1    6.83    0.59
   4  13   1    6.80    0.56
   4 -13  -1    6.99    0.71
   4 -13   2    6.41    0.68
  -4 -13  -2    7.23    0.74
  -4 -13  -2    7.41    0.63
  -4  13   2    7.38    0.76
   4  13  -2    6.62    0.74
  -4 -13   2    6.04    0.75
   4  13   2    5.74    0.55
   4 -13  -2    8.03    0.79
  -4  13  -2    7.73    0.71
  -4  13   3   -0.10    0.27
  -4 -13  -3    0.34    0.30
   4 -13   3   -0.18    0.29
   4  13  -3    0.16    0.32
   4 -13  -3   -0.05    0.28
  -4 -13   3    0.08    0.34
  -4  13  -3    0.14    0.24
  -4  13   4    2.58    0.41
   4 -13   4    2.72    0.59
   4  13  -4    3.12    0.58
  -4 -13   4    3.38    0.49
   4  13   4    3.61    0.70
   4 -13  -4    3.22    0.53
  -5 -13   0    1.42    0.32
   5 -13   0    1.39    0.43
  -5 -13   0    1.62    0.37
  -5  13   0    1.32    0.40
  -5 -13   0    1.73    0.36
   5 -13   0    1.93    0.25
  -5 -13  -1    6.76    0.57
   5  13  -1    6.02    0.63
  -5  13   1    6.41    0.70
  -5 -13  -1    6.86    0.67
   5 -13   1    7.21    0.60
   5 -13   1    5.80    0.65
   5  13   1    5.94    0.55
   5 -13  -1    5.05    0.66
  -5 -13   1    6.42    0.68
  -5 -13   1    7.15    0.44
  -5  13  -1    6.02    0.60
   5 -13   2    2.19    0.44
  -5  13   2    1.95    0.52
  -5 -13  -2    1.66    0.48
  -5 -13  -2    2.28    0.35
   5  13  -2    1.99    0.47
  -5 -13   2    1.80    0.53
  -5  13  -2    1.92    0.36
   5 -13  -2    1.76    0.50
  -5  13  -2    1.71    0.38
   5  13   2    1.76    0.32
   5 -13   3    5.20    0.72
  -5 -13  -3    6.16    0.72
   5  13  -3    6.23    0.76
  -5  13   3    5.17    0.65
  -5  13  -3    5.00    0.59
  -5 -13   3    5.05    0.69
   5 -13  -3    4.63    0.71
   5 -13   4    0.28    0.35
  -5 -13  -4    0.15    0.21
   5  13  -4   -0.34    0.30
  -5  13   4    0.62    0.22
  -5 -13   4    0.45    0.24
   5 -13  -4   -0.18    0.24
  -6 -13   0   20.99    1.19
   6 -13   0   20.18    1.00
  -6  13   0   17.45    1.21
  -6 -13   0   22.32    1.16
   6 -13   0   17.64    1.26
  -6 -13   0   20.31    1.23
  -6 -13  -1    4.83    0.46
  -6  13   1    4.66    0.63
   6  13  -1    4.43    0.53
  -6 -13  -1    4.93    0.59
   6 -13   1    4.32    0.48
   6 -13   1    4.03    0.54
   6 -13  -1    5.19    0.65
   6  13   1    4.07    0.48
  -6  13  -1    3.85    0.52
  -6 -13   1    5.03    0.63
   6 -13   2    5.41    0.66
   6  13  -2    6.67    0.73
  -6 -13  -2    6.50    0.73
  -6  13   2    6.77    0.77
   6  13   2    5.71    0.59
   6 -13  -2    6.15    0.75
  -6  13  -2    5.85    0.61
  -6  13  -2    6.57    0.66
  -6 -13   2    7.48    0.81
   6 -13   3    3.66    0.65
  -6  13   3    4.83    0.66
   6  13  -3    5.35    0.72
  -6 -13  -3    5.11    0.67
   6 -13  -3    3.71    0.64
  -6 -13   3    4.88    0.70
  -6 -13  -4    5.84    0.66
   6 -13   4    3.98    0.65
   6  13  -4    4.46    0.74
  -6 -13   4    4.76    0.62
   6 -13  -4    3.96    0.66
  -7  13   0   14.41    1.08
  -7 -13   0   14.84    1.03
   7 -13   0   15.07    0.81
  -7 -13   0   14.67    0.94
   7 -13   0   13.44    1.03
   7  13   0   13.47    0.89
  -7 -13  -1   10.46    0.67
  -7 -13  -1    9.31    0.80
  -7  13   1    8.73    0.85
   7  13  -1    7.63    0.69
   7 -13   1    7.71    0.74
   7 -13   1    8.63    0.70
  -7 -13   1    8.40    0.83
   7  13   1    8.14    0.72
  -7  13  -1    8.03    0.76
   7 -13  -1    8.94    0.83
   7 -13   2   11.60    0.97
   7  13  -2   11.49    1.00
  -7  13   2   11.48    1.02
  -7 -13  -2   11.68    1.01
  -7  13  -2   12.65    0.93
  -7  13  -2   12.13    0.91
   7  13   2   12.44    0.92
  -7 -13   2   10.89    1.04
   7 -13  -2   12.95    1.07
   7 -13   3    2.69    0.54
   7  13  -3    3.21    0.56
  -7 -13  -3    4.38    0.63
  -7  13   3    4.19    0.63
   7 -13  -3    3.00    0.55
  -7 -13   3    2.53    0.52
  -7 -13  -4    0.59    0.35
   7  13  -4    0.56    0.27
   7 -13   4    0.72    0.45
   7 -13  -4    0.08    0.30
  -7 -13   4    0.46    0.25
  -8  13   0    2.22    0.53
  -8 -13   0    1.84    0.46
   8  13   0    1.31    0.26
   8 -13   0    2.25    0.44
  -8 -13   0    1.55    0.38
  -8  13   1   31.95    1.82
   8 -13   1   26.77    1.67
  -8 -13  -1   31.72    1.73
   8 -13   1   29.25    1.62
   8  13  -1   31.32    1.68
   8 -13  -1   28.43    1.75
  -8 -13   1   30.89    1.82
   8  13   1   30.91    1.71
  -8  13  -1   29.88    1.73
   8  13  -2   16.08    1.20
  -8 -13  -2   15.24    1.21
   8 -13   2   14.88    1.16
  -8  13   2   15.26    1.23
  -8 -13   2   15.66    1.27
   8  13   2   16.68    1.13
   8 -13  -2   16.39    1.26
  -8  13  -2   17.10    1.14
  -8 -13  -3    1.16    0.37
   8  13  -3    0.81    0.33
  -8  13   3    0.60    0.35
   8 -13   3    0.46    0.32
   8 -13  -3    0.46    0.29
  -8 -13   3    0.41    0.31
  -8 -13  -4    1.69    0.46
   8 -13   4    1.62    0.48
  -8 -13   4    1.49    0.47
   9  13   0    3.73    0.41
  -9 -13   0    4.24    0.48
  -9  13   0    4.24    0.64
   9 -13   0    3.54    0.52
  -9 -13   0    4.03    0.58
   9  13  -1   44.42    2.16
   9 -13   1   38.69    2.08
  -9 -13  -1   42.77    2.20
  -9  13   1   43.57    2.33
   9  13   1   42.53    2.22
  -9 -13   1   40.04    2.27
   9 -13  -1   39.87    2.24
  -9  13  -1   39.45    2.20
  -9  13   2    0.59    0.38
   9  13  -2    0.20    0.27
  -9 -13  -2    0.55    0.38
   9 -13   2    0.43    0.30
  -9 -13   2    0.73    0.43
   9 -13  -2    0.84    0.39
  -9  13  -2    0.35    0.26
   9  13   2    1.00    0.31
  -9  13   3    1.66    0.45
   9 -13   3    1.06    0.39
   9  13  -3    1.10    0.34
  -9 -13  -3    0.96    0.36
  -9 -13   3    2.03    0.38
   9 -13  -3    0.56    0.28
   9  13   3    2.10    0.40
 -10  13   0   38.95    2.23
 -10 -13   0   39.72    2.18
  10 -13   0   41.84    2.18
 -10 -13   0   39.96    2.04
  10  13  -1   10.47    0.80
 -10 -13  -1    9.03    0.86
  10 -13   1    8.71    0.76
 -10  13   1    9.69    0.99
  10 -13  -1    9.34    0.88
  10  13   1   10.22    0.90
 -10  13  -1    9.20    0.90
 -10 -13   1    9.22    0.93
 -10  13   2    7.12    0.84
  10  13  -2    6.99    0.75
 -10 -13  -2    5.97    0.78
  10 -13   2    6.97    0.78
  10 -13  -2    7.90    0.84
 -10 -13   2    7.68    0.87
 -10  13  -2    7.95    0.78
  10  13   2    7.92    0.76
  10 -13   3    2.59    0.53
  10  13  -3    3.54    0.51
 -10 -13  -3    2.02    0.40
 -10  13   3    2.70    0.47
  10  13   3    3.52    0.46
 -10 -13   3    2.40    0.45
  10 -13  -3    1.64    0.39
 -11 -13   0    7.02    0.78
 -11  13   0    6.34    0.82
 -11 -13   0    8.22    0.71
  11 -13   0    7.74    0.73
 -11 -13  -1    8.55    0.83
  11  13  -1    9.97    0.77
  11 -13   1    9.28    0.80
 -11  13   1    7.49    0.89
 -11  13  -1    9.35    0.92
 -11 -13   1    9.64    0.96
  11 -13  -1    8.00    0.81
  11  13   1    9.84    0.91
 -11 -13  -2   12.18    1.12
 -11  13   2   11.91    1.13
  11  13  -2   12.61    1.03
  11 -13   2   13.13    1.11
 -11  13  -2   12.00    1.05
 -11 -13   2   12.20    1.16
  11  13   2   12.40    1.04
  11 -13  -2   14.54    1.16
  11  13  -3    7.68    0.84
  11 -13   3    7.12    0.88
 -11 -13  -3    9.61    0.92
 -11  13   3    7.11    0.80
  11  13   3    9.81    0.91
  11 -13  -3    7.71    0.85
 -11 -13   3    7.74    0.84
 -12 -13   0   21.47    1.31
  12  13   0   19.90    1.44
 -12  13   0   19.26    1.46
  12 -13   1    9.12    0.82
 -12 -13  -1   10.62    0.94
 -12  13   1    8.84    0.96
 -12 -13   1    8.39    0.92
  12 -13  -1   10.14    0.89
 -12  13  -1   10.66    0.99
  12  13   1   10.18    0.94
  12  13  -2   12.29    1.00
 -12  13   2   11.47    1.11
 -12 -13  -2   10.12    1.02
  12 -13   2   11.04    1.05
  12 -13  -2   11.41    1.05
 -12 -13   2   12.12    1.12
 -12  13  -2   13.44    1.08
  12  13   2   11.66    1.02
 -12 -13  -3    0.26    0.22
 -12  13   3    0.13    0.22
  12 -13   3   -0.11    0.27
  12  13  -3    0.24    0.21
  12  13   3   -0.44    0.24
  12 -13  -3    0.34    0.27
 -12 -13   3    0.50    0.27
 -13  13   0    1.36    0.47
 -13 -13   0    1.66    0.34
  13  13   0    1.37    0.48
 -13 -13  -1    1.12    0.38
 -13  13   1    0.88    0.44
 -13 -13   1    0.26    0.35
  13 -13  -1    1.16    0.36
 -13  13  -1    1.45    0.48
  13  13   1    1.48    0.41
 -13  13   2    0.91    0.37
 -13 -13  -2    0.98    0.40
  13 -13   2    1.64    0.46
  13 -13  -2    2.11    0.37
 -13  13  -2    1.86    0.34
 -13 -13   2    1.39    0.32
  13  13   2    1.37    0.36
  13 -13   3    2.65    0.47
 -13  13   3    1.93    0.34
  13  13  -3    2.66    0.53
 -13 -13   3    3.05    0.54
  13  13   3    3.20    0.58
  13 -13  -3    3.33    0.61
 -14 -13   0    0.44    0.23
 -14  13   0   -0.17    0.21
  14  13   0   -0.30    0.20
 -14  13   1    7.66    0.89
 -14 -13  -1    7.42    0.79
  14  13   1    7.99    0.85
 -14  13  -1    7.43    0.85
 -14 -13   1    7.74    0.83
 -14  13   2    4.76    0.67
  14 -13   2    4.92    0.66
 -14 -13  -2    3.93    0.66
  14  13   2    5.30    0.64
 -14  13  -2    5.19    0.65
 -14 -13   2    4.77    0.61
  14 -13  -2    4.54    0.58
  14  13   3    3.02    0.64
 -15  13   0    0.68    0.27
 -15 -13   0    0.12    0.20
  15  13   0    0.38    0.26
 -15 -13  -1    0.22    0.26
 -15  13   1    0.49    0.33
  15  13   1    0.77    0.28
 -15 -13   1    0.27    0.20
 -15  13  -1    0.73    0.26
 -15 -13  -2    0.86    0.35
 -15  13   2    1.63    0.42
  15 -13   2    0.91    0.28
  15  13   2    1.06    0.32
 -15 -13   2    1.06    0.39
 -15  13  -2    0.87    0.35
  16  13   0    1.18    0.28
 -16  13   0   -0.02    0.37
 -16  13   1    2.65    0.56
 -16 -13  -1    1.74    0.38
 -16  13  -1    2.75    0.47
  16  13   1    2.30    0.44
 -16 -13   1    1.59    0.33
  16 -13   2    1.26    0.30
 -16  13   2    0.92    0.32
 -16  13  -2    2.13    0.64
  17  13   0    1.66    0.37
 -17  13   0    1.30    0.53
 -17 -13  -1    1.58    0.33
 -17  13   1    1.52    0.46
 -17  13  -1    0.63    0.37
  17  13   1    1.02    0.33
   0  14   0    1.53    0.31
   0 -14   0    2.32    0.45
   0 -14   0    2.37    0.31
   0  14   1   19.17    1.22
   0 -14   1   19.70    1.31
   0  14  -1   19.66    1.03
   0 -14   1   22.21    1.21
   0 -14  -1   21.76    1.32
   0  14  -2    0.13    0.26
   0 -14   2    0.25    0.31
   0  14   2    0.10    0.30
   0 -14  -2    0.34    0.28
   0  14  -3    3.86    0.60
   0  14   3    3.28    0.59
   0 -14   3    2.71    0.59
   0 -14  -3    3.60    0.51
   0  14  -4    1.20    0.40
   0 -14   4    0.80    0.27
   0  14   4    0.80    0.33
   0 -14  -4    1.05    0.34
   1 -14   0    0.06    0.26
   1 -14   0    0.09    0.16
  -1 -14   0   -0.01    0.16
   1  14   0    0.03    0.16
  -1 -14   0    0.21    0.27
  -1  14   0    0.05    0.18
   1  14  -1    4.70    0.38
   1 -14   1    4.79    0.62
  -1  14   1    4.12    0.56
  -1 -14  -1    5.85    0.62
   1 -14   1    5.82    0.55
   1  14   1    5.18    0.58
  -1 -14   1    5.31    0.57
  -1  14  -1    4.77    0.43
   1 -14  -1    5.13    0.61
  -1 -14   1    5.62    0.67
   1  14   1    4.76    0.37
  -1 -14  -2    1.98    0.41
   1 -14   2    2.14    0.47
   1  14  -2    1.82    0.47
  -1  14   2    2.36    0.49
   1 -14  -2    1.67    0.46
   1  14   2    2.05    0.52
  -1  14  -2    1.89    0.49
  -1 -14   2    1.98    0.47
  -1  14   3    0.30    0.32
  -1 -14  -3    1.22    0.37
   1  14  -3    1.08    0.41
   1 -14   3    1.01    0.47
   1 -14  -3    0.66    0.29
  -1 -14   3    0.16    0.34
   1  14   3    0.57    0.39
  -1  14  -3    0.51    0.32
  -1 -14  -4    0.81    0.27
   1  14  -4    1.02    0.35
  -1  14   4    0.24    0.26
   1 -14   4    0.20    0.39
   1  14   4    0.87    0.41
   1 -14  -4    0.67    0.30
  -1  14  -4    0.91    0.34
  -1 -14   4    0.65    0.30
   2  14   0    1.28    0.31
  -2  14   0    1.34    0.33
  -2 -14   0    1.26    0.37
   2 -14   0    1.67    0.24
  -2 -14   0    1.70    0.33
   2 -14   0    1.33    0.40
  -2 -14  -1    4.95    0.57
  -2  14   1    4.14    0.54
   2  14  -1    4.25    0.55
   2  14  -1    4.45    0.35
   2 -14   1    4.30    0.49
   2 -14   1    3.95    0.58
  -2 -14   1    5.25    0.57
   2  14   1    4.48    0.57
  -2  14  -1    4.05    0.42
   2  14   1    4.43    0.39
   2 -14  -1    4.96    0.62
  -2 -14  -2    8.53    0.74
  -2 -14  -2    8.94    0.82
  -2  14   2    8.87    0.84
   2  14  -2    7.99    0.81
   2 -14   2    8.02    0.78
   2 -14  -2    9.42    0.84
  -2  14  -2    8.59    0.82
  -2 -14   2    7.98    0.79
   2  14   2    8.99    0.87
  -2  14   3   21.51    1.47
  -2 -14  -3   21.83    1.37
   2 -14   3   21.69    1.52
   2  14  -3   22.58    1.56
  -2  14  -3   21.40    1.47
  -2 -14   3   19.90    1.49
   2  14   3   22.02    1.52
   2 -14  -3   21.00    1.45
  -2  14   4    4.41    0.61
   2 -14   4    3.94    0.74
   2  14  -4    5.51    0.74
   2 -14  -4    5.98    0.70
  -2  14  -4    5.31    0.66
  -2 -14   4    4.32    0.56
   2  14   4    4.94    0.73
  -3  14   0   13.90    0.97
  -3 -14   0   17.01    1.07
  -3 -14   0   15.71    0.93
   3 -14   0   13.77    1.06
   3  14   0   14.24    0.92
   3 -14   0   16.38    0.81
  -3 -14   0   16.87    0.97
   3 -14   1    3.84    0.46
   3  14  -1    3.02    0.48
  -3  14   1    2.87    0.48
   3 -14   1    3.17    0.53
  -3 -14  -1    3.88    0.50
  -3 -14  -1    3.94    0.49
   3  14  -1    2.74    0.29
   3  14   1    3.77    0.37
  -3  14  -1    3.18    0.40
  -3 -14   1    3.72    0.53
   3 -14  -1    3.90    0.55
   3  14  -2   26.32    1.63
  -3 -14  -2   27.76    1.61
  -3  14   2   27.61    1.63
   3 -14   2   27.67    1.60
  -3 -14  -2   27.29    1.52
  -3  14  -2   27.52    1.63
   3 -14  -2   25.66    1.63
  -3 -14   2   26.51    1.64
   3 -14   3    1.01    0.43
  -3  14   3    1.52    0.46
   3  14  -3    1.63    0.53
  -3 -14  -3    1.46    0.32
  -3 -14  -3    2.05    0.52
   3 -14  -3    1.84    0.50
  -3  14  -3    1.32    0.41
  -3 -14   3    0.91    0.48
  -3  14   4    2.44    0.43
   3  14  -4    1.13    0.37
   3 -14   4    2.38    0.55
  -3 -14   4    1.63    0.31
   3  14   4    1.83    0.57
  -3  14  -4    1.30    0.28
   3 -14  -4    1.62    0.47
   4 -14   0    4.45    0.34
  -4 -14   0    4.18    0.45
  -4  14   0    3.31    0.49
  -4 -14   0    3.65    0.49
   4 -14   0    3.22    0.53
  -4 -14   0    3.74    0.47
  -4  14   1    4.03    0.55
   4  14  -1    3.09    0.49
  -4 -14  -1    3.61    0.50
  -4 -14  -1    4.14    0.47
   4 -14   1    3.81    0.45
   4 -14   1    2.82    0.50
  -4 -14   1    4.18    0.56
   4  14   1    3.58    0.41
   4 -14  -1    3.52    0.55
  -4  14  -1    3.78    0.45
  -4  14   2   52.05    2.60
   4  14  -2   52.16    2.66
   4 -14   2   45.92    2.51
  -4 -14  -2   54.01    2.61
  -4 -14  -2   53.05    2.47
   4 -14  -2   48.06    2.61
  -4 -14   2   51.54    2.66
  -4  14  -2   51.14    2.58
   4  14  -3    3.82    0.64
  -4 -14  -3    2.78    0.53
  -4  14   3    2.91    0.56
   4 -14   3    2.99    0.59
  -4  14  -3    3.36    0.51
   4 -14  -3    3.45    0.59
  -4 -14   3    3.60    0.64
   4 -14   4    0.39    0.35
   4  14  -4    0.14    0.35
  -4  14   4   -0.23    0.19
   4 -14  -4    0.72    0.28
   4  14   4    0.62    0.44
  -4 -14   4    0.55    0.26
   5 -14   0    3.94    0.58
  -5  14   0    3.35    0.51
  -5 -14   0    4.79    0.54
   5 -14   0    4.32    0.35
  -5 -14   0    4.87    0.49
  -5 -14   0    4.37    0.53
  -5 -14  -1    4.18    0.45
   5  14  -1    4.27    0.54
   5 -14   1    2.77    0.50
  -5 -14  -1    4.34    0.57
   5 -14   1    3.71    0.43
  -5  14   1    3.62    0.57
   5  14   1    3.53    0.42
  -5  14  -1    3.51    0.47
   5 -14  -1    3.79    0.59
  -5 -14   1    3.79    0.58
   5 -14   2    2.26    0.46
  -5  14   2    1.74    0.51
  -5 -14  -2    1.96    0.51
   5  14  -2    2.87    0.53
  -5 -14  -2    1.89    0.34
   5  14   2    1.96    0.34
   5 -14  -2    2.23    0.49
  -5 -14   2    2.02    0.54
  -5  14  -2    2.21    0.42
  -5  14   3    2.38    0.45
   5  14  -3    2.77    0.52
  -5 -14  -3    2.32    0.48
   5 -14   3    1.59    0.51
  -5 -14   3    1.83    0.52
   5 -14  -3    2.21    0.59
  -5  14  -3    1.77    0.38
  -5  14   4    0.88    0.27
  -5 -14  -4    1.83    0.36
   5 -14   4    1.22    0.46
   5  14  -4    0.97    0.44
   5 -14  -4    1.26    0.42
  -5 -14   4    1.72    0.31
   6 -14   0    0.55    0.35
  -6 -14   0    1.07    0.32
  -6 -14   0    0.80    0.33
  -6  14   0    0.73    0.35
  -6 -14   0    1.10    0.32
  -6  14   1    4.93    0.66
  -6 -14  -1    5.08    0.61
   6  14  -1    4.48    0.54
   6 -14   1    4.52    0.58
   6 -14   1    4.58    0.49
  -6 -14  -1    4.94    0.48
   6  14   1    4.10    0.49
  -6  14  -1    3.49    0.51
  -6 -14   1    5.28    0.63
   6 -14  -1    5.58    0.67
  -6 -14  -2    4.42    0.63
   6 -14   2    3.84    0.54
  -6  14   2    4.28    0.65
   6  14  -2    4.15    0.60
  -6  14  -2    3.59    0.50
  -6 -14   2    4.27    0.67
  -6  14  -2    3.92    0.53
   6  14   2    4.28    0.49
   6 -14  -2    3.50    0.61
  -6 -14  -3    2.71    0.51
  -6  14   3    3.07    0.55
   6  14  -3    3.31    0.55
   6 -14   3    2.74    0.54
   6 -14  -3    2.79    0.54
  -6 -14   3    3.29    0.56
  -6 -14  -4    0.17    0.24
   6 -14   4    0.12    0.35
   6  14  -4    0.45    0.36
   6 -14  -4    0.19    0.31
  -6 -14   4    0.19    0.24
  -7  14   0   44.60    2.27
  -7 -14   0   40.37    2.16
   7  14   0   42.55    2.10
   7 -14   0   41.17    2.27
  -7 -14   0   45.99    2.09
  -7 -14  -1   18.99    1.23
   7 -14   1   16.43    1.23
   7 -14   1   18.82    1.14
   7  14  -1   19.67    1.23
  -7  14   1   17.43    1.29
  -7 -14  -1   21.19    1.12
  -7 -14   1   19.35    1.32
  -7  14  -1   19.87    1.26
   7  14   1   17.84    1.19
   7 -14  -1   18.60    1.33
   7 -14   2    7.34    0.73
  -7  14   2    7.76    0.85
  -7 -14  -2    9.07    0.88
   7  14  -2    9.12    0.85
  -7  14  -2    7.45    0.71
   7 -14  -2    8.12    0.87
   7  14   2    8.94    0.73
  -7  14  -2    8.54    0.75
  -7 -14   2    7.48    0.86
  -7  14   3    1.32    0.44
  -7 -14  -3    1.35    0.40
   7  14  -3    1.67    0.38
   7 -14   3    0.83    0.41
  -7 -14   3    1.47    0.43
   7 -14  -3    2.23    0.44
  -7 -14  -4    0.48    0.34
   7  14  -4   -0.30    0.23
   7 -14   4    0.12    0.32
  -7 -14   4    0.51    0.31
   7 -14  -4    0.53    0.39
   8 -14   0   21.04    1.43
  -8 -14   0   22.83    1.39
  -8  14   0   23.08    1.48
   8  14   0   20.07    1.22
  -8 -14   0   23.47    1.29
  -8  14   1   21.01    1.48
   8 -14   1   21.95    1.31
   8  14  -1   23.90    1.40
  -8 -14  -1   25.23    1.46
   8 -14   1   22.04    1.44
  -8 -14   1   21.59    1.48
   8 -14  -1   22.79    1.50
   8  14   1   23.36    1.41
  -8  14  -1   22.82    1.44
  -8 -14  -2   27.80    1.73
   8  14  -2   28.19    1.72
  -8  14   2   25.34    1.72
   8 -14   2   24.58    1.62
  -8 -14   2   24.84    1.75
  -8  14  -2   29.23    1.65
   8  14   2   28.53    1.63
   8 -14  -2   27.39    1.76
  -8  14   3    0.19    0.28
   8 -14   3    1.11    0.42
  -8 -14  -3    0.07    0.27
   8  14  -3    1.76    0.38
  -8 -14   3    1.15    0.38
   8 -14  -3    1.21    0.37
  -8 -14  -4    1.41    0.44
  -9 -14   0    4.71    0.61
  -9  14   0    5.09    0.68
  -9 -14   0    4.61    0.52
   9 -14   0    5.57    0.67
   9  14   0    4.42    0.48
   9 -14   1   41.61    2.14
  -9  14   1   43.30    2.37
  -9 -14  -1   41.51    2.23
   9  14  -1   43.53    2.20
   9  14   1   43.74    2.27
   9 -14  -1   41.71    2.33
  -9  14  -1   42.96    2.29
  -9 -14   1   41.28    2.34
   9  14  -2    7.05    0.74
   9 -14   2    6.11    0.74
  -9 -14  -2    7.28    0.82
  -9  14   2    7.48    0.86
   9  14   2    7.41    0.74
  -9  14  -2    8.96    0.78
  -9 -14   2    7.85    0.90
   9 -14  -2    6.79    0.81
   9  14  -3    2.83    0.46
  -9 -14  -3    2.06    0.41
  -9  14   3    2.11    0.45
   9 -14   3    1.42    0.41
  -9 -14   3    3.06    0.47
   9 -14  -3    2.83    0.47
 -10  14   0   12.26    1.08
 -10 -14   0   13.37    1.05
  10 -14   0   11.78    0.99
 -10 -14   0   13.08    0.94
 -10  14   1   24.02    1.69
 -10 -14  -1   25.81    1.59
  10 -14   1   25.57    1.50
  10  14  -1   26.62    1.52
 -10  14  -1   26.68    1.67
  10  14   1   26.41    1.62
 -10 -14   1   24.84    1.68
  10 -14  -1   26.26    1.66
  10 -14   2    2.27    0.48
  10  14  -2    2.57    0.45
 -10 -14  -2    2.69    0.55
 -10  14   2    2.18    0.60
 -10 -14   2    2.26    0.53
  10 -14  -2    2.16    0.51
  10  14   2    2.60    0.43
 -10  14  -2    2.27    0.41
 -10 -14  -3   -0.01    0.18
  10  14  -3    0.28    0.22
  10 -14   3    0.18    0.30
 -10  14   3    0.51    0.34
 -10 -14   3    0.28    0.25
  10 -14  -3    0.48    0.25
  11 -14   0    5.65    0.62
 -11 -14   0    6.16    0.73
 -11 -14   0    5.74    0.60
 -11  14   0    5.65    0.78
 -11 -14  -1    9.42    0.90
 -11  14   1    9.69    1.00
  11 -14   1    8.92    0.78
 -11  14  -1   10.06    0.96
 -11 -14   1   10.52    1.00
  11 -14  -1   11.06    0.96
  11  14   1   10.66    0.95
  11 -14   2    9.24    0.89
 -11  14   2    7.80    0.90
  11  14  -2    9.46    0.86
 -11 -14  -2    8.79    0.91
 -11 -14   2    7.67    0.88
 -11  14  -2    8.24    0.82
  11  14   2    7.81    0.80
  11 -14  -2    9.71    0.94
  11  14  -3   10.68    1.02
  11 -14   3    9.39    0.99
 -11 -14  -3    8.54    0.88
 -11  14   3   10.59    1.03
 -11 -14   3    9.75    0.98
  11  14   3   12.52    1.08
  11 -14  -3   10.55    1.02
 -12 -14   0    4.97    0.56
  12  14   0    4.66    0.65
 -12  14   0    4.32    0.70
 -12 -14  -1    3.73    0.56
 -12  14   1    3.09    0.64
 -12  14  -1    4.62    0.67
  12  14   1    4.62    0.60
  12 -14  -1    3.26    0.51
 -12 -14   1    3.29    0.63
 -12  14   2    0.67    0.35
 -12 -14  -2    0.03    0.27
  12  14  -2    0.26    0.20
  12 -14   2    0.02    0.27
 -12 -14   2   -0.04    0.20
  12 -14  -2   -0.03    0.21
  12  14   2    0.73    0.29
 -12  14  -2    0.37    0.25
 -12 -14  -3    2.02    0.36
  12  14  -3    0.92    0.36
 -12  14   3    1.15    0.35
  12 -14   3    0.78    0.38
  12  14   3    1.37    0.43
  12 -14  -3    1.27    0.39
 -12 -14   3    0.90    0.36
 -13  14   0    0.53    0.33
 -13 -14   0    0.53    0.22
  13  14   0    0.36    0.28
 -13  14   1    0.41    0.35
 -13 -14  -1    0.08    0.26
  13 -14  -1    0.85    0.28
 -13 -14   1    0.58    0.33
  13  14   1   -0.03    0.23
 -13  14  -1    0.36    0.29
  13 -14   2    8.97    0.90
 -13  14   2    8.33    0.95
 -13 -14  -2    9.62    0.98
 -13  14  -2   10.67    0.95
  13  14   2   10.81    0.96
  13 -14  -2    9.94    0.94
 -13 -14   2    9.16    0.93
  13  14  -3    1.42    0.51
  13 -14   3    1.33    0.34
 -13  14   3    1.33    0.32
  13 -14  -3    0.80    0.56
  13  14   3    1.15    0.45
  14  14   0    0.47    0.27
 -14  14   0    0.39    0.29
 -14 -14   0    0.46    0.21
 -14  14   1    3.00    0.60
 -14 -14  -1    1.86    0.41
  14  14   1    2.42    0.44
 -14 -14   1    2.62    0.53
 -14  14  -1    2.45    0.45
 -14 -14  -2    4.39    0.69
 -14  14   2    4.97    0.70
  14 -14   2    5.04    0.65
  14  14   2    6.05    0.70
 -14  14  -2    4.83    0.62
 -14 -14   2    5.21    0.63
  14 -14  -2    5.32    0.64
 -14  14   3    2.86    0.39
 -15  14   0    2.68    0.47
  15  14   0    3.26    0.51
 -15  14   1    6.79    0.91
 -15 -14  -1    8.12    0.83
 -15 -14   1    8.12    0.88
  15  14   1    7.85    0.84
 -15  14  -1    7.45    0.83
 -15 -14  -2    0.69    0.36
  15 -14   2    0.64    0.25
 -15  14   2    0.97    0.31
 -15 -14   2    1.02    0.33
 -15  14  -2    0.87    0.32
  15  14   2    1.96    0.45
 -16  14   0    1.47    0.33
  16  14   0    1.48    0.34
 -16  14   1    1.03    0.46
 -16 -14  -1    1.99    0.39
 -16 -14   1    3.07    0.44
 -16  14  -1    2.00    0.42
  16  14   1    2.67    0.44
 -17  14   0    0.20    0.32
  17  14   0   -0.03    0.22
 -17 -14  -1    1.12    0.26
   0 -15   0   -0.01    0.15
   0  15   0    0.07    0.18
   0 -15   0   -0.13    0.26
   0 -15   1   57.19    2.95
   0  15  -1   60.30    2.60
   0 -15   1   63.42    2.79
   0 -15  -1   63.69    2.94
   0  15   1   57.94    2.82
   0  15   2   10.94    0.95
   0 -15   2   10.39    0.91
   0  15  -2   11.36    0.98
   0 -15  -2   10.96    0.90
   0 -15  -3    5.18    0.62
   0  15   3    4.87    0.68
   0 -15   3    4.19    0.65
   0  15  -3    4.86    0.65
   0  15  -4   -0.11    0.20
   0  15   4    0.32    0.30
   0 -15   4   -0.51    0.30
   0 -15  -4    0.35    0.20
   1  15   0   24.50    1.36
  -1 -15   0   29.03    1.35
   1 -15   0   27.56    1.28
  -1 -15   0   26.54    1.53
   1 -15   0   25.22    1.54
  -1  15   0   24.33    1.37
  -1  15   1   29.91    1.71
  -1 -15  -1   33.81    1.81
   1  15  -1   30.18    1.48
   1 -15   1   34.57    1.68
   1 -15   1   31.72    1.85
   1  15   1   30.98    1.72
  -1  15  -1   30.05    1.53
  -1 -15   1   35.20    1.89
   1 -15  -1   35.16    1.86
  -1 -15   1   32.44    1.69
  -1  15   2   11.33    0.95
   1 -15   2   10.22    0.87
  -1 -15  -2   10.60    0.86
   1  15  -2   10.17    0.93
   1 -15  -2    9.57    0.87
  -1 -15   2    8.69    0.87
  -1  15  -2   10.16    0.92
   1  15   2   10.62    0.93
   1 -15   3    1.99    0.61
  -1  15   3    3.87    0.60
   1  15  -3    3.27    0.59
  -1 -15  -3    3.47    0.51
   1  15   3    3.64    0.63
  -1 -15   3    2.48    0.56
  -1  15  -3    3.14    0.56
   1 -15  -3    3.32    0.53
  -1 -15  -4    1.30    0.27
   1 -15   4    1.51    0.48
   1  15  -4    0.80    0.37
  -1  15   4    1.02    0.33
  -1 -15   4    1.17    0.44
   1  15   4    0.60    0.31
  -1  15  -4    1.06    0.36
   1 -15  -4    1.14    0.33
  -2  15   0    0.42    0.26
   2 -15   0    0.34    0.29
   2  15   0    0.69    0.25
  -2 -15   0    0.53    0.24
  -2 -15   0    0.12    0.27
   2 -15   0    0.54    0.19
  -2  15   1    8.04    0.75
   2 -15   1    8.42    0.83
   2 -15   1    8.78    0.69
  -2 -15  -1    9.79    0.80
   2  15  -1    8.33    0.55
  -2 -15   1   10.08    0.78
   2 -15  -1    9.04    0.83
  -2  15  -1    8.51    0.63
  -2 -15   1    9.07    0.84
   2  15   1    7.97    0.76
   2  15   1    8.69    0.59
  -2 -15  -2    4.84    0.57
   2  15  -2    4.87    0.65
  -2  15   2    5.43    0.67
   2 -15   2    4.83    0.61
  -2  15  -2    4.60    0.64
  -2 -15   2    4.70    0.64
   2  15   2    4.78    0.68
   2 -15  -2    4.63    0.62
  -2 -15  -3   18.38    1.22
   2  15  -3   18.14    1.39
  -2  15   3   18.71    1.34
   2 -15   3   16.06    1.29
   2  15   3   18.06    1.37
   2 -15  -3   16.72    1.27
  -2 -15   3   15.91    1.31
  -2  15  -3   16.86    1.29
   2  15  -4    0.66    0.33
  -2  15   4    0.77    0.35
   2 -15   4    0.35    0.36
  -2 -15   4    0.57    0.22
   2 -15  -4    0.50    0.24
   2  15   4    0.97    0.33
  -3 -15   0    0.14    0.25
   3 -15   0    0.01    0.26
  -3 -15   0    0.00    0.17
   3  15   0    0.04    0.17
  -3  15   0   -0.01    0.24
   3 -15   0    0.22    0.13
  -3 -15  -1    7.54    0.68
   3 -15   1    5.54    0.69
  -3  15   1    7.70    0.74
   3  15  -1    7.84    0.74
  -3 -15  -1    6.90    0.68
   3 -15   1    7.47    0.62
  -3 -15   1    6.64    0.68
   3 -15  -1    7.13    0.76
  -3  15  -1    6.78    0.59
   3  15   1    6.60    0.53
  -3 -15  -2   27.59    1.65
   3 -15   2   25.83    1.59
   3  15  -2   28.96    1.71
  -3 -15  -2   27.47    1.55
  -3  15   2   28.10    1.67
  -3  15  -2   25.94    1.64
  -3 -15   2   27.07    1.67
   3 -15  -2   27.56    1.69
  -3  15   3    0.84    0.38
   3 -15   3    1.06    0.46
  -3 -15  -3    1.44    0.30
   3  15  -3    1.53    0.50
   3 -15  -3    1.70    0.48
  -3 -15   3    1.12    0.47
  -3  15  -3    1.25    0.38
   3  15   3    1.65    0.59
  -3  15   4    2.82    0.50
   3 -15   4    2.67    0.56
   3  15  -4    3.40    0.62
  -3  15  -4    2.87    0.45
  -3 -15   4    2.57    0.45
   3 -15  -4    1.90    0.44
   3  15   4    3.51    0.61
  -4 -15   0    0.48    0.25
  -4  15   0    0.25    0.25
  -4 -15   0    0.53    0.28
   4 -15   0    0.53    0.14
   4 -15   0    0.19    0.29
  -4 -15   0    0.26    0.25
  -4  15   1   11.73    0.93
  -4 -15  -1   11.65    0.84
   4 -15   1   10.78    0.77
   4 -15   1   10.19    0.92
  -4 -15  -1   10.26    0.86
   4  15  -1   11.26    0.91
  -4  15  -1    9.88    0.78
   4  15   1   10.33    0.74
   4 -15  -1   11.55    0.96
  -4 -15   1   11.76    0.91
   4  15  -2    9.04    0.89
   4 -15   2    9.51    0.85
  -4 -15  -2   10.19    0.91
  -4 -15  -2   10.89    0.83
  -4  15   2   10.20    0.94
   4 -15  -2    9.62    0.92
  -4  15  -2    9.23    0.86
  -4 -15   2    9.11    0.91
   4  15  -3    0.26    0.30
  -4  15   3    0.32    0.32
  -4 -15  -3    0.26    0.30
   4 -15   3    0.22    0.32
   4 -15  -3    0.52    0.36
  -4 -15   3    0.49    0.39
  -4  15  -3    0.57    0.28
  -4  15   4    0.33    0.23
   4 -15   4    0.99    0.38
   4  15  -4    1.47    0.46
   4 -15  -4    0.75    0.31
   4  15   4    0.69    0.42
  -4 -15   4    0.17    0.23
  -5 -15   0    2.84    0.43
  -5  15   0    2.48    0.47
  -5 -15   0    2.91    0.40
  -5 -15   0    2.72    0.45
   5 -15   0    2.06    0.48
   5 -15   1    7.37    0.61
  -5 -15  -1    7.48    0.63
  -5 -15  -1    7.32    0.71
  -5  15   1    6.48    0.74
   5  15  -1    6.72    0.70
   5 -15   1    5.54    0.67
   5 -15  -1    7.42    0.78
   5  15   1    6.00    0.57
  -5 -15   1    7.51    0.74
  -5  15  -1    5.89    0.61
  -5 -15  -2   11.96    0.98
  -5 -15  -2   12.57    0.86
   5  15  -2   10.86    0.98
   5 -15   2   10.93    0.91
  -5  15   2   11.73    1.02
  -5  15  -2    9.88    0.89
   5 -15  -2   10.92    1.01
  -5 -15   2   10.32    1.00
  -5 -15  -3   23.10    1.54
  -5  15   3   20.52    1.47
   5 -15   3   19.25    1.49
   5  15  -3   23.34    1.60
  -5  15  -3   22.63    1.46
  -5 -15   3   20.94    1.55
   5 -15  -3   21.01    1.53
  -5  15   4    0.67    0.27
  -5 -15  -4    0.97    0.36
   5  15  -4    0.56    0.34
   5 -15   4    0.85    0.39
  -5 -15   4    0.38    0.23
   5 -15  -4    0.75    0.32
  -6 -15   0    9.59    0.82
   6 -15   0   10.05    0.93
  -6 -15   0   11.04    0.79
  -6 -15   0   10.91    0.83
  -6  15   0   10.22    0.88
  -6 -15  -1    9.28    0.82
   6 -15   1    9.63    0.73
   6  15  -1   10.33    0.86
  -6 -15  -1    9.76    0.74
   6 -15   1   10.32    0.90
  -6  15   1   10.31    0.93
   6  15   1    9.50    0.77
  -6  15  -1    9.13    0.80
  -6 -15   1    9.53    0.87
   6 -15  -1    9.85    0.93
  -6  15   2    2.89    0.60
   6  15  -2    4.04    0.61
   6 -15   2    4.00    0.55
  -6 -15  -2    4.06    0.61
   6 -15  -2    3.48    0.60
  -6 -15   2    4.77    0.69
  -6  15  -2    3.67    0.51
   6  15   2    3.29    0.45
  -6 -15  -3    2.49    0.45
   6 -15   3    1.56    0.46
   6  15  -3    1.41    0.43
  -6  15   3    1.53    0.48
  -6 -15   3    2.29    0.53
   6 -15  -3    2.66    0.50
  -6  15  -3    2.61    0.36
   6 -15   4    1.68    0.52
  -6 -15  -4    0.82    0.36
  -6  15   4    0.13    0.21
   6  15  -4    0.46    0.37
  -6 -15   4    0.41    0.30
   6 -15  -4    0.92    0.41
   7 -15   0   34.22    1.99
  -7 -15   0   35.73    1.78
  -7  15   0   35.61    1.97
  -7 -15   0   34.16    1.87
   7  15   0   34.33    1.80
  -7 -15  -1    9.44    0.87
  -7  15   1    9.69    0.96
   7 -15   1   10.91    0.79
  -7 -15  -1   11.25    0.77
   7 -15   1   10.49    0.92
   7  15  -1   11.62    0.88
  -7 -15   1    9.85    0.94
   7 -15  -1    9.02    0.91
  -7  15  -1   10.74    0.89
   7  15   1   11.37    0.87
   7 -15   2    5.42    0.64
  -7 -15  -2    5.24    0.70
  -7  15   2    6.30    0.79
   7  15  -2    5.74    0.70
  -7 -15   2    7.06    0.83
  -7  15  -2    6.48    0.65
   7 -15  -2    5.52    0.76
  -7  15  -2    6.54    0.64
   7  15   2    6.82    0.62
  -7 -15  -3    0.96    0.34
  -7  15   3    0.59    0.32
   7 -15   3    0.77    0.32
   7  15  -3    1.01    0.35
  -7 -15   3    1.39    0.42
   7 -15  -3    0.83    0.33
  -7 -15  -4    1.80    0.52
  -8 -15   0    2.23    0.38
   8  15   0    1.88    0.33
  -8  15   0    2.30    0.60
  -8 -15   0    2.33    0.46
   8 -15   0    1.86    0.45
   8 -15   1    8.21    0.81
   8  15  -1    9.03    0.75
  -8  15   1    7.93    0.87
  -8 -15  -1    8.73    0.81
   8 -15   1    7.42    0.68
  -8 -15   1    7.81    0.84
   8 -15  -1    7.70    0.83
  -8  15  -1    8.63    0.82
   8  15   1    8.60    0.76
   8 -15   2    6.35    0.69
  -8 -15  -2    5.88    0.76
  -8  15   2    6.29    0.79
   8  15  -2    5.44    0.68
  -8  15  -2    4.87    0.55
   8 -15  -2    5.85    0.76
  -8  15  -2    5.42    0.60
   8  15   2    6.53    0.62
  -8 -15   2    6.11    0.80
  -8 -15  -3    2.70    0.46
   8  15  -3    1.60    0.39
   8 -15   3    1.03    0.38
  -8  15   3    1.16    0.39
   8 -15  -3    1.86    0.39
  -8 -15   3    1.85    0.39
   9 -15   0   16.76    1.21
  -9 -15   0   15.34    1.05
  -9  15   0   16.17    1.24
  -9 -15   0   15.99    1.16
  -9 -15  -1    2.62    0.50
   9  15  -1    2.60    0.42
  -9  15   1    3.51    0.64
   9 -15   1    2.16    0.40
   9 -15   1    2.84    0.45
   9  15   1    3.00    0.48
  -9  15  -1    3.63    0.56
  -9 -15   1    3.11    0.60
   9 -15  -1    3.07    0.55
  -9 -15  -2   -0.21    0.29
   9 -15   2    0.04    0.24
   9  15  -2    0.26    0.23
  -9  15   2    0.38    0.38
  -9 -15   2    0.35    0.40
  -9  15  -2    0.58    0.25
   9  15   2    0.22    0.22
   9 -15  -2    0.76    0.37
   9 -15   3    7.99    0.88
   9  15  -3   10.72    0.99
  -9  15   3    8.66    0.94
  -9 -15  -3   10.47    0.96
   9 -15  -3    9.42    0.94
  -9 -15   3   10.26    0.98
  10 -15   0   10.47    0.91
 -10  15   0    9.46    0.96
 -10 -15   0    9.01    0.77
 -10 -15   0    9.64    0.89
  10  15  -1   15.33    1.04
  10 -15   1   13.12    0.96
 -10 -15  -1   13.54    1.08
 -10  15   1   14.02    1.23
 -10 -15   1   13.96    1.17
 -10  15  -1   13.94    1.14
  10 -15  -1   13.01    1.12
  10  15   1   14.62    1.10
  10 -15   2    7.61    0.80
 -10 -15  -2    7.90    0.87
 -10  15   2    8.58    0.94
  10  15  -2    8.11    0.82
  10 -15  -2    8.55    0.90
  10  15   2    7.68    0.76
 -10 -15   2    8.22    0.91
 -10  15  -2    8.25    0.81
 -10 -15  -3   -0.18    0.18
  10 -15   3   -0.14    0.25
 -10  15   3   -0.63    0.23
  10  15  -3    0.51    0.23
  10 -15  -3    0.08    0.20
 -10 -15   3    0.35    0.21
 -11  15   0   -0.13    0.31
 -11 -15   0    0.14    0.18
  11 -15   0    0.42    0.22
 -11 -15   0    0.78    0.36
 -11  15   1    5.08    0.77
 -11 -15  -1    4.25    0.60
  11 -15  -1    4.87    0.62
  11  15   1    4.95    0.63
 -11  15  -1    5.32    0.69
 -11 -15   1    3.67    0.66
  11  15  -2    0.06    0.19
 -11 -15  -2    0.03    0.26
 -11  15   2   -0.31    0.23
  11 -15   2   -0.28    0.25
  11  15   2    0.16    0.20
 -11  15  -2    0.23    0.25
 -11 -15   2    0.08    0.29
  11 -15  -2   -0.42    0.20
 -11  15   3    6.18    0.77
 -11 -15  -3    7.09    0.77
  11 -15   3    6.71    0.79
  11  15  -3    7.52    0.83
  11 -15  -3    6.85    0.80
 -11 -15   3    7.06    0.80
 -12  15   0   12.30    1.15
  12  15   0   12.87    1.11
 -12 -15   0   12.75    0.96
 -12  15   1    0.50    0.42
 -12 -15  -1    0.77    0.36
  12  15   1    0.48    0.31
 -12 -15   1    0.15    0.34
  12 -15  -1    0.12    0.22
 -12  15  -1    0.54    0.31
  12 -15   2    1.86    0.40
  12  15  -2    1.99    0.36
 -12 -15  -2    1.51    0.49
 -12  15   2    2.47    0.52
  12  15   2    2.30    0.40
 -12 -15   2    2.12    0.41
  12 -15  -2    1.99    0.39
 -12  15  -2    1.86    0.35
 -12  15   3    4.57    0.65
 -12 -15  -3    4.27    0.61
  12  15  -3    4.29    0.65
  12 -15   3    3.49    0.55
 -12 -15   3    4.06    0.62
  12 -15  -3    4.70    0.66
 -13  15   0   10.41    1.04
 -13 -15   0   11.17    0.87
  13  15   0   10.45    0.99
 -13 -15  -1    0.98    0.36
 -13  15   1    0.99    0.49
  13 -15  -1    1.16    0.33
 -13 -15   1    0.69    0.40
 -13  15  -1    1.19    0.35
  13  15   1    0.62    0.25
 -13  15   2    7.12    0.86
 -13 -15  -2    7.74    0.89
  13 -15   2    8.35    0.80
  13 -15  -2    8.44    0.81
 -13 -15   2    7.01    0.77
 -13  15  -2    6.91    0.76
  13  15   2    8.79    0.83
  13 -15   3   -0.33    0.27
 -13  15   3   -0.27    0.25
  13  15  -3    0.13    0.38
  14  15   0    0.55    0.31
 -14  15   0    0.23    0.25
 -14  15   1    1.90    0.55
 -14 -15  -1    2.71    0.45
 -14  15  -1    2.14    0.42
  14  15   1    2.35    0.45
 -14 -15   1    2.49    0.54
 -14  15   2    3.40    0.60
  14 -15   2    3.68    0.48
 -14 -15  -2    3.73    0.58
 -14  15  -2    3.88    0.58
  14 -15  -2    3.27    0.52
  14  15   2    4.13    0.55
 -14 -15   2    3.67    0.54
 -15  15   0   -0.23    0.19
  15  15   0   -0.15    0.20
 -15 -15  -1    0.71    0.28
 -15  15   1    0.90    0.41
 -15  15  -1    0.38    0.28
 -15 -15   1    0.85    0.49
  15  15   1    1.40    0.36
 -15  15   2    4.29    0.66
 -15 -15  -2    5.20    0.66
  15  15   2    3.59    0.62
 -15  15  -2    3.86    0.67
 -16  15   0   -0.41    0.20
  16  15   0    0.26    0.20
 -16 -15  -1    0.44    0.27
 -16  15   1    0.70    0.42
  16  15   1    1.05    0.38
 -16  15  -1    0.52    0.33
 -16 -15   1    1.41    0.44
 -17 -15  -1    1.35    0.30
   0  16   0   11.93    0.84
   0 -16   0   13.74    0.79
   0 -16   0   14.08    1.04
   0 -16   1   10.24    0.78
   0  16  -1    9.33    0.65
   0  16   1   11.43    0.89
   0 -16  -1   10.77    0.92
   0 -16   1   11.29    0.97
   0  16   2    0.47    0.33
   0 -16   2   -0.01    0.30
   0 -16  -2    0.14    0.27
   0  16  -2    0.43    0.33
   0  16   3    0.48    0.38
   0 -16   3    0.43    0.38
   0  16  -3    0.29    0.31
   0 -16  -3    0.49    0.27
   0 -16   4    0.46    0.34
   0  16   4    0.38    0.30
   0  16  -4    0.30    0.26
   0 -16  -4    0.75    0.25
  -1 -16   0    0.62    0.22
  -1 -16   0    0.57    0.34
  -1  16   0    0.56    0.25
   1  16   0    0.24    0.19
   1 -16   0    0.28    0.33
   1 -16   0    0.86    0.22
   1  16  -1   14.03    0.84
   1 -16   1   15.66    1.18
  -1 -16  -1   16.20    1.14
   1 -16   1   15.33    0.98
  -1  16   1   15.71    1.10
  -1 -16   1   15.34    1.01
  -1 -16   1   14.85    1.16
   1 -16  -1   15.67    1.14
  -1  16  -1   14.86    0.89
   1  16   1   15.03    1.08
  -1  16   2   19.16    1.34
   1 -16   2   17.91    1.25
   1  16  -2   20.32    1.40
  -1 -16  -2   19.13    1.28
   1 -16  -2   19.49    1.33
  -1 -16   2   19.24    1.31
  -1  16  -2   20.44    1.39
   1  16   2   19.38    1.35
  -1  16   3    2.36    0.53
   1 -16   3    2.21    0.58
   1  16  -3    2.70    0.58
  -1 -16  -3    2.86    0.46
  -1  16  -3    3.18    0.57
  -1 -16   3    3.03    0.57
   1  16   3    3.01    0.62
   1 -16  -3    2.49    0.47
  -1  16   4    3.59    0.53
  -1 -16  -4    2.52    0.34
   1 -16   4    1.99    0.56
   1  16  -4    2.33    0.50
  -1  16  -4    2.50    0.44
   1 -16  -4    2.10    0.41
   1  16   4    3.05    0.53
  -1 -16   4    2.18    0.59
  -2 -16   0   21.58    1.37
   2 -16   0   20.58    1.38
   2 -16   0   23.04    1.09
  -2  16   0   20.65    1.25
  -2 -16   0   22.90    1.21
   2  16   0   20.49    1.20
   2 -16   1    2.01    0.52
  -2 -16  -1    1.98    0.45
   2 -16   1    2.00    0.36
  -2  16   1    1.81    0.48
  -2 -16   1    2.34    0.43
  -2 -16   1    2.03    0.51
   2  16   1    2.71    0.50
   2 -16  -1    2.06    0.48
  -2  16  -1    1.68    0.30
  -2 -16  -2    3.64    0.49
   2  16  -2    3.06    0.55
  -2  16   2    3.05    0.55
   2 -16   2    2.88    0.52
   2  16   2    2.41    0.58
   2 -16  -2    2.84    0.53
  -2  16  -2    3.27    0.55
  -2 -16   2    2.31    0.50
   2 -16   3   10.38    1.03
  -2 -16  -3   11.54    0.94
  -2  16   3   12.53    1.09
   2  16  -3   12.70    1.12
   2 -16  -3   11.86    1.03
  -2  16  -3   11.59    1.03
  -2 -16   3   11.24    1.05
   2  16   3   12.05    1.11
   2  16  -4    1.98    0.45
   2 -16   4    1.45    0.48
  -2  16   4    0.78    0.33
  -2 -16   4    1.04    0.44
   2 -16  -4    1.34    0.31
  -2  16  -4    1.17    0.37
   2  16   4    1.14    0.37
  -3 -16   0   41.11    1.93
   3  16   0   37.65    1.87
  -3 -16   0   39.58    2.06
   3 -16   0   36.96    2.10
  -3  16   0   37.34    1.96
  -3  16   1    0.64    0.36
   3 -16   1    0.48    0.24
   3 -16   1    0.45    0.35
  -3 -16  -1    0.75    0.32
   3  16  -1    0.97    0.38
  -3 -16  -1    1.12    0.39
  -3  16  -1    1.06    0.29
   3  16   1    0.66    0.23
  -3 -16   1    0.61    0.34
   3 -16  -1    0.18    0.31
   3  16  -2   23.41    1.56
   3 -16   2   21.00    1.41
  -3 -16  -2   26.75    1.47
  -3  16   2   23.42    1.53
  -3 -16  -2   23.20    1.50
   3 -16  -2   22.42    1.52
  -3 -16   2   23.04    1.51
  -3  16  -2   24.20    1.55
   3  16  -3    0.47    0.31
  -3  16   3    1.04    0.41
   3 -16   3    0.83    0.40
  -3 -16  -3    1.65    0.30
  -3  16  -3    0.20    0.28
  -3 -16   3    0.93    0.38
   3  16   3    1.51    0.54
   3 -16  -3    0.67    0.35
   3 -16   4    0.22    0.35
  -3  16   4    0.06    0.24
   3  16  -4   -0.16    0.28
  -3  16  -4    0.24    0.22
  -3 -16   4    0.22    0.23
   3  16   4   -0.23    0.28
   3 -16  -4    0.54    0.28
  -4 -16   0    5.75    0.55
  -4 -16   0    5.48    0.58
   4 -16   0    5.86    0.72
  -4 -16   0    6.41    0.66
  -4  16   0    5.15    0.60
  -4 -16  -1   33.24    1.86
   4 -16   1   36.03    2.06
  -4 -16  -1   37.62    1.91
  -4  16   1   36.78    1.99
   4 -16   1   35.82    1.80
   4  16  -1   37.00    1.99
   4 -16  -1   35.77    2.03
  -4  16  -1   35.70    1.85
  -4 -16   1   37.52    1.97
   4  16   1   35.16    1.79
  -4  16   2   17.65    1.28
  -4 -16  -2   17.67    1.14
   4 -16   2   14.29    1.11
   4  16  -2   15.91    1.23
  -4 -16  -2   18.02    1.25
  -4 -16   2   18.24    1.32
  -4  16  -2   18.07    1.26
   4 -16  -2   16.15    1.25
   4  16  -3    5.31    0.74
  -4  16   3    5.54    0.71
   4 -16   3    4.86    0.68
  -4 -16  -3    5.44    0.68
  -4 -16   3    3.84    0.69
  -4  16  -3    5.46    0.67
   4 -16  -3    4.85    0.69
  -4  16   4    2.27    0.44
   4  16  -4    2.61    0.57
   4 -16   4    1.76    0.52
   4  16   4    2.32    0.62
  -4 -16   4    1.18    0.34
   4 -16  -4    2.61    0.45
   5 -16   0    0.15    0.32
  -5 -16   0    0.30    0.27
  -5 -16   0    0.02    0.19
  -5  16   0    0.12    0.29
  -5 -16   0    0.09    0.22
  -5 -16  -1   17.08    1.17
   5 -16   1   16.77    1.07
   5 -16   1   18.50    1.31
   5  16  -1   19.04    1.24
  -5  16   1   18.34    1.29
  -5 -16  -1   18.91    1.14
   5  16   1   16.34    1.08
   5 -16  -1   19.47    1.34
  -5  16  -1   17.35    1.13
  -5 -16   1   17.57    1.22
  -5 -16  -2   17.52    1.09
  -5  16   2   15.23    1.23
   5  16  -2   14.98    1.21
  -5 -16  -2   15.76    1.20
   5 -16   2   14.37    1.10
  -5 -16   2   15.77    1.25
   5 -16  -2   16.55    1.27
  -5  16  -2   17.64    1.21
  -5  16   3    4.32    0.62
  -5 -16  -3    5.30    0.65
   5  16  -3    4.48    0.63
   5 -16   3    4.88    0.65
   5 -16  -3    4.16    0.64
  -5 -16   3    3.56    0.62
  -5  16  -3    4.59    0.59
  -5  16   4    3.24    0.47
   5  16  -4    3.76    0.66
   5 -16   4    3.32    0.61
   5 -16  -4    4.36    0.64
  -5 -16   4    3.95    0.52
   5  16   4    4.22    0.75
  -6  16   0    1.49    0.45
  -6 -16   0    1.28    0.32
  -6 -16   0    1.46    0.39
  -6 -16   0    0.69    0.32
   6 -16   0    1.39    0.46
   6 -16   1   16.70    1.22
   6  16  -1   16.25    1.16
  -6 -16  -1   17.29    1.16
   6 -16   1   15.82    1.02
  -6 -16  -1   17.57    1.08
  -6  16   1   16.48    1.23
   6 -16  -1   16.11    1.25
   6  16   1   14.31    1.04
  -6  16  -1   17.62    1.15
  -6 -16   1   16.99    1.21
  -6  16   2    0.10    0.32
   6 -16   2    0.08    0.24
  -6 -16  -2   -0.15    0.29
   6  16  -2    0.25    0.30
   6 -16  -2    0.09    0.30
  -6 -16   2    0.11    0.32
  -6  16  -2    0.37    0.26
  -6  16   3    0.70    0.33
   6  16  -3    0.75    0.28
  -6 -16  -3    0.73    0.30
   6 -16   3    0.87    0.36
  -6  16  -3    0.51    0.23
   6 -16  -3    0.85    0.38
  -6 -16   3    0.58    0.37
  -6  16   4    1.36    0.31
  -6 -16  -4    0.57    0.37
  -7 -16   0    2.59    0.46
   7  16   0    2.35    0.39
  -7 -16   0    2.56    0.41
   7 -16   0    2.97    0.57
  -7  16   0    2.96    0.58
   7 -16   1   35.46    2.03
  -7 -16  -1   37.40    1.85
   7 -16   1   34.61    1.81
  -7 -16  -1   33.82    1.91
   7  16  -1   35.24    1.95
  -7  16   1   35.96    2.07
   7  16   1   36.39    1.92
  -7  16  -1   36.93    1.97
   7 -16  -1   33.27    2.05
  -7 -16   1   35.68    2.04
   7 -16   2    0.33    0.29
  -7 -16  -2    0.44    0.39
  -7  16   2    0.19    0.37
   7  16  -2    0.14    0.29
  -7 -16   2   -0.08    0.34
  -7  16  -2    0.11    0.22
   7 -16  -2   -0.32    0.27
   7  16  -3    6.30    0.76
  -7 -16  -3    6.37    0.73
  -7  16   3    5.56    0.72
   7 -16   3    5.87    0.74
  -7 -16   3    5.59    0.79
   7 -16  -3    6.80    0.78
   8 -16   0   56.76    2.94
  -8 -16   0   59.75    2.71
  -8  16   0   58.27    2.93
  -8 -16   0   55.30    2.81
   8  16   0   57.36    2.73
  -8 -16  -1    5.27    0.64
   8  16  -1    6.10    0.63
   8 -16   1    5.43    0.66
   8 -16   1    6.03    0.56
  -8  16   1    5.49    0.77
  -8  16  -1    6.01    0.70
  -8 -16   1    5.28    0.70
   8 -16  -1    5.89    0.75
   8  16   1    5.18    0.61
  -8  16   2    9.66    1.01
  -8 -16  -2   10.15    0.98
   8 -16   2    9.58    0.88
   8  16  -2   10.12    0.94
   8 -16  -2   11.12    1.03
   8  16   2   11.45    0.88
  -8  16  -2   10.29    0.85
  -8 -16   2   10.48    1.04
  -8  16   3    2.28    0.51
   8  16  -3    1.46    0.35
   8 -16   3    1.21    0.36
  -8 -16  -3    1.53    0.34
  -8 -16   3    1.50    0.41
   8 -16  -3    0.85    0.30
  -9 -16   0   48.44    2.56
   9 -16   0   53.71    2.71
  -9 -16   0   49.16    2.42
  -9  16   0   49.88    2.65
  -9 -16  -1    7.71    0.79
   9  16  -1    7.99    0.73
   9 -16   1    9.33    0.85
  -9  16   1    8.52    0.93
   9  16   1    8.97    0.80
  -9 -16   1    8.12    0.88
  -9  16  -1    9.18    0.87
   9 -16  -1    8.73    0.90
  -9  16   2    3.79    0.69
  -9 -16  -2    4.41    0.66
   9 -16   2    5.24    0.64
   9  16  -2    5.54    0.66
  -9 -16   2    4.45    0.70
   9 -16  -2    4.16    0.63
   9  16   2    6.29    0.63
  -9  16  -2    6.20    0.66
  -9 -16  -3    0.03    0.19
   9  16  -3    1.53    0.33
  -9  16   3    0.43    0.29
   9 -16   3    0.59    0.30
   9 -16  -3    0.94    0.30
  -9 -16   3    0.75    0.27
 -10  16   0    2.38    0.55
 -10 -16   0    2.02    0.53
  10 -16   0    2.05    0.42
 -10 -16   0    2.49    0.38
  10  16  -1   10.81    0.85
 -10 -16  -1    8.91    0.87
 -10  16   1    9.28    1.01
  10 -16  -1   10.02    0.95
  10  16   1   11.04    0.92
 -10  16  -1   10.88    0.97
 -10 -16   1   10.23    1.01
 -10  16   2    2.45    0.55
  10 -16   2    2.96    0.50
  10  16  -2    4.04    0.53
 -10 -16  -2    2.87    0.55
  10  16   2    3.22    0.45
  10 -16  -2    3.23    0.55
 -10 -16   2    4.26    0.66
 -10  16  -2    3.29    0.49
  10  16  -3    6.22    0.71
  10 -16   3    3.12    0.55
 -10  16   3    4.28    0.62
 -10 -16  -3    4.46    0.59
 -10 -16   3    4.39    0.55
  10 -16  -3    4.19    0.58
 -11  16   0    6.44    0.82
  11 -16   0    6.90    0.71
 -11 -16   0    6.60    0.65
 -11 -16   0    5.86    0.73
 -11 -16  -1    0.35    0.27
 -11  16   1   -0.13    0.35
  11 -16  -1    0.28    0.24
  11  16   1   -0.05    0.22
 -11 -16   1   -0.33    0.27
 -11  16  -1   -0.13    0.23
 -11  16   2    1.20    0.42
  11  16  -2    2.38    0.38
 -11 -16  -2    1.88    0.50
  11 -16   2    2.23    0.44
 -11 -16   2    1.27    0.45
 -11  16  -2    1.69    0.37
  11  16   2    2.15    0.36
  11 -16  -2    1.67    0.47
  11  16  -3    4.00    0.58
 -11  16   3    2.95    0.52
  11 -16   3    3.22    0.50
 -11 -16  -3    2.60    0.43
  11 -16  -3    2.17    0.45
 -11 -16   3    2.41    0.45
 -12  16   0   41.34    2.41
  12  16   0   40.13    2.33
 -12 -16   0   40.31    2.13
 -12  16   1    6.31    0.83
 -12 -16  -1    7.46    0.79
 -12 -16   1    7.22    0.83
  12  16   1    8.71    0.85
  12 -16  -1    8.02    0.82
 -12  16  -1    7.29    0.83
  12  16  -2    0.25    0.22
  12 -16   2    0.19    0.22
 -12  16   2    0.07    0.32
 -12 -16  -2    0.49    0.31
 -12 -16   2    0.42    0.36
  12 -16  -2    0.29    0.22
  12  16   2    0.86    0.26
 -12  16  -2    0.97    0.29
  12  16  -3    2.68    0.55
  12 -16   3    1.53    0.36
 -12  16   3    1.98    0.40
  12 -16  -3    2.16    0.52
  13  16   0    3.98    0.56
 -13  16   0    3.84    0.62
 -13  16   1    2.63    0.55
 -13 -16  -1    2.08    0.44
  13  16   1    2.60    0.42
 -13 -16   1    3.01    0.56
 -13  16  -1    2.90    0.50
  13 -16  -1    1.88    0.38
 -13  16   2    3.47    0.59
 -13 -16  -2    2.29    0.52
 -13 -16   2    3.13    0.47
 -13  16  -2    3.18    0.46
  13  16   2    3.12    0.47
  13 -16  -2    3.07    0.48
  13  16  -3    0.78    0.43
 -14  16   0    0.47    0.21
  14  16   0   -0.08    0.20
 -14  16   1   10.60    1.15
 -14 -16  -1   11.54    1.01
  14  16   1   13.04    1.10
 -14  16  -1   10.98    1.06
 -14 -16   1   11.74    1.14
 -14 -16  -2    8.32    0.92
 -14  16   2    7.59    0.90
 -14 -16   2    8.54    0.90
 -14  16  -2   10.32    0.98
  14  16   2    8.72    0.88
  14 -16  -2    8.29    0.87
 -15  16   0   -0.23    0.19
  15  16   0    0.03    0.22
 -15 -16  -1    1.51    0.35
 -15  16   1    1.71    0.61
  15  16   1    2.12    0.41
 -15 -16   1    1.46    0.49
 -15  16  -1    1.25    0.41
  15  16   2    1.57    0.53
 -15  16  -2    2.39    0.56
 -16  16   0   -0.26    0.25
  16  16   0    0.84    0.34
 -16 -16  -1    0.70    0.30
 -16  16   1    0.62    0.39
 -16  16  -1    1.40    0.45
  16  16   1    2.18    0.47
   0  17   0    0.20    0.21
   0 -17   0   -0.20    0.26
   0 -17   0   -0.10    0.15
   0 -17   1    3.53    0.48
   0  17  -1    3.92    0.40
   0 -17  -1    3.66    0.57
   0  17   1    3.84    0.55
   0 -17   1    4.06    0.63
   0  17  -2    0.18    0.29
   0 -17   2   -0.06    0.26
   0  17   2    0.19    0.35
   0 -17  -2   -0.17    0.23
   0  17  -3    0.48    0.33
   0 -17   3    0.84    0.40
   0  17   3    0.22    0.32
   0 -17  -3    0.66    0.29
   0 -17   4    0.18    0.32
   0 -17  -4   -0.23    0.17
   0  17  -4    0.16    0.20
   0  17   4    0.06    0.28
  -1  17   0    7.21    0.66
  -1 -17   0    8.32    0.81
   1  17   0    6.91    0.63
  -1 -17   0    8.43    0.62
   1 -17   0   10.02    0.88
   1 -17   0    9.04    0.57
  -1  17   1   10.56    0.89
   1 -17   1   10.18    0.77
   1 -17   1   10.73    0.98
  -1 -17  -1   10.91    0.92
  -1 -17   1   10.01    0.94
  -1  17  -1    8.65    0.68
   1  17   1   11.50    0.91
   1 -17  -1    9.71    0.92
  -1 -17   1   10.21    0.80
   1  17  -2   12.37    1.08
  -1 -17  -2   11.09    0.95
   1 -17   2   11.85    0.97
  -1  17   2   12.36    1.05
   1 -17  -2   13.26    1.04
  -1  17  -2   12.19    1.05
  -1 -17   2   11.79    0.99
   1  17   2   13.41    1.09
  -1 -17  -3    4.16    0.55
   1  17  -3    4.07    0.64
  -1  17   3    3.98    0.63
   1 -17   3    3.01    0.54
   1  17   3    3.31    0.63
  -1  17  -3    3.50    0.58
   1 -17  -3    3.18    0.54
  -1 -17   3    2.53    0.53
  -1  17   4    0.48    0.30
   1 -17   4   -0.17    0.30
   1  17  -4    0.43    0.25
  -1  17  -4    0.67    0.25
   1  17   4    0.80    0.36
  -1 -17   4    0.20    0.33
   1 -17  -4    0.18    0.20
   2  17   0   25.97    1.44
  -2 -17   0   26.89    1.62
  -2 -17   0   29.82    1.45
   2 -17   0   27.89    1.68
  -2  17   0   24.34    1.46
  -2 -17  -1    4.78    0.60
  -2  17   1    4.76    0.62
   2 -17   1    4.75    0.51
   2 -17   1    4.40    0.66
  -2 -17   1    4.76    0.66
  -2  17  -1    4.02    0.44
   2 -17  -1    3.75    0.60
   2  17   1    4.75    0.61
  -2 -17   1    5.44    0.59
   2  17  -2    3.15    0.57
  -2  17   2    3.56    0.61
   2 -17   2    2.56    0.47
  -2 -17  -2    3.02    0.47
  -2  17  -2    3.53    0.59
   2 -17  -2    2.22    0.49
  -2 -17   2    3.34    0.55
   2  17   2    3.21    0.60
  -2 -17  -3    2.89    0.45
  -2  17   3    3.35    0.58
   2 -17   3    2.65    0.52
   2  17  -3    2.98    0.57
   2  17   3    3.05    0.60
   2 -17  -3    2.79    0.51
  -2  17  -3    2.86    0.53
  -2 -17   3    2.83    0.55
   2  17  -4    1.02    0.39
  -2  17   4    0.62    0.33
   2 -17   4    1.58    0.46
   2  17   4    1.53    0.51
  -2  17  -4    0.86    0.29
  -2 -17   4    1.31    0.46
   2 -17  -4    1.63    0.33
  -3  17   0   12.32    0.96
   3 -17   0   14.90    1.13
  -3 -17   0   12.40    1.00
   3  17   0   13.69    0.92
  -3 -17   0   15.13    0.94
   3  17  -1    3.44    0.57
  -3  17   1    3.25    0.56
  -3 -17  -1    3.22    0.49
   3 -17   1    3.82    0.63
   3 -17   1    2.85    0.42
  -3  17  -1    2.95    0.43
   3  17   1    3.16    0.56
   3 -17  -1    3.47    0.58
  -3 -17   1    3.77    0.51
   3 -17   2    9.43    0.86
  -3 -17  -2   10.34    0.87
   3  17  -2   11.28    1.01
  -3  17   2   12.65    1.05
  -3  17  -2   11.83    1.00
   3  17   2   11.39    1.04
  -3 -17   2   10.61    0.96
   3 -17  -2    9.58    0.95
  -3 -17  -3    2.91    0.39
  -3  17   3    1.65    0.50
   3 -17   3    2.27    0.50
   3  17  -3    2.81    0.54
   3 -17  -3    2.17    0.48
  -3  17  -3    2.14    0.47
  -3 -17   3    1.62    0.48
   3  17   3    2.90    0.59
   3  17  -4    0.67    0.37
   3 -17   4    0.78    0.40
  -3  17   4    1.76    0.45
  -3 -17   4    1.44    0.50
  -3  17  -4    1.11    0.31
   3 -17  -4    1.48    0.34
   3  17   4    1.58    0.44
   4 -17   0    0.24    0.32
  -4 -17   0    0.32    0.23
  -4  17   0    0.17    0.29
   4  17   0   -0.02    0.22
  -4 -17   0    0.27    0.26
   4 -17   1   21.83    1.46
  -4 -17  -1   21.28    1.29
   4  17  -1   20.47    1.36
  -4 -17  -1   21.09    1.32
   4 -17   1   20.38    1.19
  -4  17   1   18.88    1.34
   4 -17  -1   20.91    1.45
   4  17   1   19.30    1.16
  -4  17  -1   19.74    1.24
  -4 -17   1   19.81    1.30
  -4  17   2    3.60    0.62
  -4 -17  -2    3.64    0.60
  -4 -17  -2    4.54    0.52
   4 -17   2    3.44    0.52
   4  17  -2    3.07    0.55
  -4 -17   2    3.83    0.63
   4 -17  -2    3.51    0.61
  -4  17  -2    4.21    0.57
  -4  17   3    1.25    0.43
   4  17  -3    0.73    0.33
   4 -17   3    0.85    0.37
  -4 -17   3    0.60    0.33
  -4  17  -3    1.20    0.42
   4 -17  -3    1.26    0.38
   4  17   3    1.44    0.55
  -4  17   4    0.61    0.28
   4  17  -4    0.79    0.41
   4 -17   4    0.92    0.40
   4  17   4    0.74    0.42
   4 -17  -4    0.12    0.22
  -5  17   0   25.26    1.51
  -5 -17   0   24.15    1.35
  -5 -17   0   24.69    1.49
  -5 -17   0   23.99    1.40
   5 -17   0   24.45    1.60
   5 -17   1   44.64    2.20
   5 -17   1   48.35    2.53
  -5  17   1   42.63    2.40
  -5 -17  -1   47.44    2.34
  -5 -17  -1   47.79    2.31
   5  17  -1   45.14    2.40
  -5 -17   1   45.85    2.38
  -5  17  -1   44.58    2.27
   5  17   1   45.42    2.24
   5 -17  -1   47.29    2.52
   5  17  -2    3.82    0.61
  -5 -17  -2    2.42    0.53
  -5  17   2    2.58    0.58
   5 -17   2    2.55    0.45
  -5 -17  -2    3.92    0.47
  -5 -17   2    3.71    0.62
   5 -17  -2    3.07    0.59
  -5  17  -2    2.68    0.48
   5 -17   3    1.43    0.39
  -5  17   3    1.66    0.49
  -5 -17  -3    1.70    0.40
   5  17  -3    2.62    0.46
   5 -17  -3    1.58    0.49
  -5  17  -3    1.76    0.39
  -5 -17   3    1.57    0.52
  -5  17   4    0.00    0.23
   5  17   4    0.37    0.38
  -6 -17   0    6.57    0.67
  -6  17   0    7.52    0.79
   6 -17   0    7.37    0.82
  -6 -17   0    6.83    0.62
  -6 -17   0    6.83    0.69
   6 -17   1   27.04    1.72
  -6  17   1   29.70    1.76
  -6 -17  -1   28.16    1.55
   6  17  -1   27.79    1.66
   6 -17   1   26.15    1.47
  -6 -17  -1   26.96    1.60
   6  17   1   26.27    1.54
  -6 -17   1   26.96    1.66
   6 -17  -1   25.97    1.72
  -6  17  -1   29.13    1.62
  -6 -17  -2   16.58    1.27
  -6  17   2   17.95    1.39
   6  17  -2   17.67    1.31
   6 -17   2   15.99    1.19
  -6  17  -2   19.12    1.29
   6 -17  -2   16.82    1.34
  -6 -17   2   16.96    1.35
   6 -17   3    0.32    0.27
   6  17  -3    0.93    0.32
  -6  17   3    0.93    0.35
  -6 -17  -3    0.63    0.25
   6 -17  -3    0.79    0.37
  -6  17  -3    0.44    0.19
  -6 -17   3    0.35    0.31
  -6  17   4    0.30    0.26
  -7 -17   0   28.33    1.67
   7 -17   0   28.76    1.83
  -7  17   0   30.56    1.81
  -7 -17   0   31.53    1.63
   7 -17   1    8.41    0.86
   7 -17   1    8.13    0.68
  -7  17   1    9.07    0.94
  -7 -17  -1    9.25    0.73
  -7 -17  -1    9.19    0.84
   7  17  -1    9.42    0.83
  -7  17  -1    8.62    0.83
   7 -17  -1    8.68    0.91
   7  17   1   10.14    0.79
  -7 -17   1    8.52    0.86
   7 -17   2    8.66    0.83
  -7  17   2    8.98    0.97
   7  17  -2    9.10    0.91
  -7 -17  -2    9.12    0.93
  -7 -17   2    9.89    0.99
  -7  17  -2    9.69    0.86
   7 -17  -2   10.50    1.00
  -7  17   3    2.13    0.47
   7  17  -3    1.35    0.33
   7 -17   3    1.39    0.44
  -7 -17  -3    2.60    0.44
   7 -17  -3    1.56    0.46
  -7 -17   3    1.52    0.51
  -7  17   4    1.55    0.30
  -8 -17   0   93.11    4.27
  -8  17   0   93.01    4.35
  -8 -17   0   94.32    4.09
   8 -17   0   91.86    4.43
   8  17   0   96.83    4.21
   8  17  -1    2.10    0.40
   8 -17   1    2.98    0.49
  -8  17   1    3.07    0.60
  -8 -17  -1    2.45    0.48
  -8 -17   1    3.10    0.56
   8 -17  -1    2.55    0.54
   8  17   1    2.72    0.42
  -8  17  -1    2.25    0.46
   8 -17   2    3.17    0.48
  -8  17   2    2.00    0.61
  -8 -17  -2    2.93    0.58
   8  17  -2    2.93    0.51
  -8 -17   2    2.65    0.60
  -8  17  -2    2.98    0.43
   8 -17  -2    3.48    0.60
  -8 -17  -3    3.00    0.46
   8 -17   3    2.05    0.42
  -8  17   3    2.53    0.51
   8  17  -3    2.71    0.48
   8 -17  -3    2.66    0.43
  -8 -17   3    2.76    0.62
   9 -17   0    5.39    0.67
  -9  17   0    5.34    0.74
  -9 -17   0    6.42    0.68
  -9 -17   0    5.38    0.57
   9 -17   1   12.80    1.02
  -9 -17  -1   10.76    0.93
   9  17  -1   10.32    0.87
  -9  17   1    9.93    1.03
  -9  17  -1   10.53    0.97
  -9 -17   1   10.64    1.01
   9  17   1   10.77    0.90
   9 -17  -1   10.47    0.99
  -9 -17  -2    4.95    0.68
  -9  17   2    4.65    0.73
   9  17  -2    5.47    0.67
   9 -17   2    5.27    0.62
   9 -17  -2    4.61    0.66
  -9 -17   2    5.30    0.74
  -9  17   3    4.00    0.60
   9 -17   3    2.11    0.44
  -9 -17  -3    1.80    0.37
   9  17  -3    2.46    0.42
   9 -17  -3    2.90    0.45
  -9 -17   3    2.59    0.56
 -10 -17   0   18.96    1.35
 -10 -17   0   19.17    1.22
  10 -17   0   20.42    1.42
 -10  17   0   19.78    1.46
  10  17  -1    7.51    0.71
 -10 -17  -1    7.77    0.79
 -10  17   1    7.84    0.94
 -10 -17   1    7.05    0.84
 -10  17  -1    7.94    0.84
  10  17   1    8.33    0.79
  10 -17  -1    8.50    0.86
  10 -17   2    0.55    0.28
  10  17  -2    0.71    0.26
 -10 -17  -2    0.58    0.31
 -10  17   2    0.63    0.39
 -10 -17   2   -0.22    0.34
  10 -17  -2    0.26    0.21
  10  17   2    0.14    0.20
 -10  17  -2    0.53    0.27
 -10  17   3    0.65    0.28
  10 -17   3    0.80    0.30
 -10 -17  -3    1.25    0.35
  10  17  -3    0.81    0.26
  10 -17  -3    1.23    0.33
 -10 -17   3    1.43    0.31
 -11  17   0    6.75    0.82
 -11 -17   0    6.02    0.60
 -11 -17   0    5.49    0.71
  11 -17   0    7.28    0.75
 -11 -17  -1    2.24    0.45
 -11  17   1    1.90    0.58
  11 -17  -1    1.66    0.46
  11  17   1    2.03    0.41
 -11  17  -1    1.22    0.43
 -11 -17   1    1.26    0.45
  11  17  -2    0.16    0.20
  11 -17   2    0.17    0.23
 -11  17   2    0.18    0.29
 -11 -17  -2   -0.14    0.23
  11  17   2    0.63    0.22
  11 -17  -2    0.46    0.24
 -11  17  -2   -0.10    0.20
 -11 -17   2    0.52    0.34
 -11 -17  -3    3.12    0.56
  11  17  -3    2.84    0.53
 -11  17   3    1.29    0.40
  11 -17   3    1.54    0.41
  11 -17  -3    2.14    0.47
  12  17   0    0.98    0.34
 -12  17   0    0.85    0.34
 -12  17   1   10.68    1.13
 -12 -17  -1   12.64    1.05
 -12  17  -1   13.59    1.15
 -12 -17   1   12.45    1.10
  12  17   1   12.31    1.05
  12 -17  -1   12.42    1.08
  12  17  -2    1.29    0.29
 -12  17   2    1.12    0.43
 -12 -17  -2    0.37    0.32
 -12  17  -2    0.02    0.26
 -12 -17   2    0.37    0.38
  12  17   2    1.00    0.23
  12 -17  -2    0.43    0.24
  12  17  -3    1.15    0.45
  12 -17   3    0.84    0.28
 -12  17   3    1.19    0.31
  13  17   0    0.48    0.27
 -13  17   0    0.47    0.29
 -13  17   1    1.29    0.50
 -13 -17  -1    1.62    0.38
 -13 -17   1    0.95    0.41
  13 -17  -1    1.25    0.27
 -13  17  -1    1.08    0.32
  13  17   1    1.04    0.32
 -13  17   2    0.81    0.42
 -13 -17  -2    0.58    0.32
 -13 -17   2    0.88    0.43
  13  17   2    1.10    0.31
  13 -17  -2    1.65    0.36
 -13  17  -2    0.82    0.28
  14  17   0    0.15    0.21
 -14  17   0    0.35    0.23
 -14 -17  -1    2.32    0.42
 -14  17   1    2.17    0.63
 -14  17  -1    2.71    0.47
 -14 -17   1    1.95    0.53
  14  17   1    1.68    0.36
 -14  17   2    6.17    0.78
 -14 -17  -2    4.49    0.67
  14  17   2    6.47    0.75
  14 -17  -2    6.79    0.81
 -14  17  -2    5.88    0.76
  15  17   0    7.91    0.84
 -15  17   0    6.45    0.79
 -15  17   1   -0.07    0.35
 -15 -17  -1    0.65    0.28
  15  17   1    0.36    0.26
 -15 -17   1    0.21    0.32
 -15  17  -1    0.57    0.33
 -15  17  -2    1.71    0.57
 -16  17   0    2.21    0.45
  16  17   0    2.64    0.49
 -16 -17  -1    0.47    0.24
   0 -18   0    7.01    0.76
   0 -18   0    6.58    0.52
   0  18   0    5.77    0.58
   0 -18   1    5.50    0.72
   0 -18   1    5.08    0.54
   0  18   1    5.35    0.66
   0 -18  -1    5.11    0.68
   0  18   2    6.77    0.78
   0 -18  -2    5.86    0.70
   0  18  -2    6.07    0.77
   0 -18   2    6.63    0.70
   0  18  -3    0.84    0.39
   0  18   3    0.78    0.35
   0 -18   3    0.70    0.33
   0 -18  -3    1.33    0.42
   0 -18   4   -0.41    0.29
   0 -18  -4    0.12    0.20
   0  18  -4    0.01    0.20
   0  18   4    0.42    0.28
   1 -18   0    0.35    0.33
   1  18   0    0.59    0.26
  -1 -18   0    0.68    0.23
  -1 -18   0    0.44    0.33
  -1  18   0    0.52    0.25
  -1 -18  -1    5.16    0.66
   1 -18   1    4.79    0.53
   1 -18   1    6.26    0.77
  -1  18   1    5.67    0.67
  -1 -18   1    5.57    0.59
  -1 -18   1    5.07    0.71
  -1  18  -1    4.95    0.49
   1 -18  -1    5.47    0.70
   1  18   1    5.69    0.68
  -1  18   2   13.69    1.14
   1 -18   2   11.93    0.99
   1  18  -2   14.17    1.17
  -1 -18  -2   13.95    1.07
  -1  18  -2   15.03    1.19
  -1 -18   2   13.12    1.05
   1 -18  -2   14.71    1.14
   1  18   2   14.82    1.17
  -1  18   3    2.70    0.54
   1  18  -3    2.00    0.46
  -1 -18  -3    2.39    0.44
   1 -18   3    1.68    0.50
  -1  18  -3    1.60    0.46
  -1 -18   3    2.43    0.47
   1 -18  -3    2.07    0.42
   1  18   3    2.20    0.51
   1 -18   4    1.37    0.45
   1  18  -4    1.06    0.38
  -1  18   4    0.91    0.28
   1  18   4    1.96    0.44
  -1 -18   4    2.41    0.53
   1 -18  -4    1.45    0.38
  -1  18  -4    1.63    0.34
  -2  18   0    0.20    0.21
   2 -18   0    0.06    0.29
   2  18   0    0.21    0.19
  -2 -18   0    0.42    0.31
  -2 -18   0    0.41    0.22
   2 -18   1    4.06    0.68
   2 -18   1    3.43    0.46
  -2 -18  -1    4.25    0.56
  -2  18   1    4.31    0.61
   2 -18  -1    4.13    0.64
  -2 -18   1    4.72    0.68
  -2  18  -1    3.08    0.40
  -2 -18   1    4.12    0.53
   2  18   1    3.75    0.57
  -2  18   2   14.02    1.14
   2  18  -2   14.06    1.17
  -2 -18  -2   13.20    1.03
   2 -18   2   12.57    0.99
  -2  18  -2   12.87    1.11
   2  18   2   14.14    1.15
  -2 -18   2   13.60    1.07
   2 -18  -2   13.16    1.10
  -2  18   3    0.61    0.32
  -2 -18  -3    0.60    0.27
   2  18  -3    0.14    0.27
   2 -18   3   -0.18    0.27
   2 -18  -3    0.56    0.30
  -2  18  -3    0.60    0.33
  -2 -18   3    0.27    0.28
   2  18   3    0.85    0.43
   2  18  -4    0.64    0.34
  -2  18   4    0.82    0.32
   2 -18   4    0.97    0.39
   2  18   4    0.62    0.33
  -2  18  -4    2.24    0.35
   2 -18  -4    0.91    0.26
   3 -18   0   69.19    3.47
  -3  18   0   71.64    3.28
  -3 -18   0   71.02    3.40
  -3 -18   0   76.25    3.24
   3  18   0   66.13    3.15
  -3 -18  -1   34.06    1.88
   3 -18   1   34.47    1.75
  -3  18   1   32.31    1.88
   3  18  -1   33.37    1.95
   3 -18   1   36.46    2.08
  -3 -18   1   32.94    1.84
  -3  18  -1   32.18    1.74
   3 -18  -1   34.15    2.02
   3  18   1   36.24    1.93
  -3 -18  -2    5.33    0.62
  -3  18   2    5.32    0.74
   3  18  -2    5.05    0.69
   3 -18   2    4.43    0.59
  -3 -18   2    5.18    0.69
   3 -18  -2    5.77    0.73
   3  18   2    5.37    0.76
  -3  18  -2    5.57    0.71
  -3 -18  -3    4.98    0.57
   3 -18   3    5.49    0.68
   3  18  -3    4.90    0.72
  -3  18   3    4.86    0.70
  -3  18  -3    6.38    0.73
  -3 -18   3    4.94    0.68
   3  18   3    6.29    0.83
   3 -18  -3    5.41    0.70
  -3  18   4    1.76    0.35
   3 -18  -4    1.04    0.33
   3  18   4    1.13    0.43
  -3  18  -4    0.88    0.27
  -4  18   0    1.51    0.43
   4  18   0    1.50    0.34
  -4 -18   0    1.40    0.33
  -4 -18   0    1.70    0.44
   4 -18   0    1.66    0.50
  -4  18   1   50.61    2.60
  -4 -18  -1   48.41    2.50
   4 -18   1   53.28    2.74
   4  18  -1   47.70    2.58
   4 -18   1   50.60    2.39
  -4 -18  -1   48.83    2.48
  -4  18  -1   49.72    2.44
   4 -18  -1   52.28    2.72
  -4 -18   1   49.24    2.51
  -4  18   2    7.76    0.86
  -4 -18  -2    8.28    0.74
   4 -18   2    7.83    0.75
  -4 -18  -2    7.68    0.83
   4  18  -2    8.18    0.87
  -4  18  -2    8.55    0.85
  -4 -18   2    8.40    0.87
   4 -18  -2    7.30    0.84
   4 -18   3    0.27    0.25
  -4  18   3    0.28    0.32
   4  18  -3    0.58    0.27
   4  18   3    0.26    0.43
   4 -18  -3    0.78    0.37
  -4  18  -3    0.53    0.27
  -4 -18   3    0.41    0.37
  -4  18   4    0.57    0.24
  -5  18   0   19.93    1.31
   5 -18   0   19.69    1.41
  -5 -18   0   18.61    1.19
  -5 -18   0   18.15    1.26
  -5 -18   0   18.66    1.14
   5 -18   1   34.04    2.05
   5 -18   1   33.73    1.74
   5  18  -1   34.15    1.95
  -5 -18  -1   34.59    1.87
  -5  18   1   34.97    2.01
  -5 -18  -1   32.43    1.82
  -5  18  -1   35.34    1.84
   5 -18  -1   34.08    2.05
   5  18   1   31.80    1.76
  -5 -18   1   32.85    1.89
  -5  18   2   15.14    1.25
  -5 -18  -2   15.35    1.20
  -5 -18  -2   15.24    1.06
   5  18  -2   16.21    1.24
   5 -18   2   14.28    1.10
  -5  18  -2   16.11    1.22
  -5 -18   2   15.75    1.25
   5 -18  -2   14.68    1.23
  -5  18   3    0.93    0.38
  -5 -18  -3    1.52    0.35
   5  18  -3    0.36    0.26
   5 -18   3    0.60    0.29
  -5 -18   3    0.50    0.32
  -5  18  -3    0.06    0.20
   5 -18  -3    0.58    0.34
  -5  18   4   -0.15    0.22
  -6 -18   0   45.87    2.40
  -6  18   0   45.11    2.42
  -6 -18   0   46.77    2.25
   6 -18   0   49.55    2.61
  -6 -18   0   45.13    2.34
  -6  18   1   28.27    1.81
   6  18  -1   28.50    1.74
  -6 -18  -1   29.69    1.71
  -6 -18  -1   31.48    1.68
   6 -18   1   29.13    1.85
   6  18   1   28.93    1.64
  -6  18  -1   30.68    1.71
   6 -18  -1   30.18    1.90
  -6 -18   1   28.39    1.74
  -6 -18  -2    0.09    0.30
  -6  18   2    0.63    0.42
   6 -18   2    0.50    0.29
   6  18  -2    0.02    0.27
  -6  18  -2    0.73    0.31
  -6 -18   2    0.60    0.38
   6 -18  -2   -0.07    0.28
  -6 -18  -3    0.04    0.23
  -6  18   3    0.81    0.31
   6 -18   3    0.30    0.31
   6  18  -3    0.62    0.24
  -6  18  -3    0.04    0.18
  -6 -18   3    0.46    0.35
   6 -18  -3    0.20    0.30
  -6  18   4   -0.02    0.22
  -7  18   0    1.27    0.47
   7 -18   0    2.72    0.53
  -7 -18   0    1.41    0.36
  -7 -18   0    1.44    0.38
  -7 -18   0    1.32    0.37
   7 -18   1   25.53    1.66
  -7  18   1   24.51    1.67
   7  18  -1   24.78    1.56
  -7 -18  -1   25.89    1.56
  -7 -18   1   22.82    1.57
  -7  18  -1   27.37    1.60
   7 -18  -1   24.41    1.69
   7  18   1   24.48    1.48
  -7 -18  -2    2.60    0.55
   7 -18   2    2.81    0.46
  -7  18   2    3.09    0.64
   7  18  -2    3.13    0.54
   7 -18  -2    3.88    0.64
  -7 -18   2    2.59    0.57
  -7  18  -2    3.10    0.48
   7  18  -3    3.94    0.56
  -7  18   3    3.29    0.57
   7 -18   3    3.51    0.52
  -7 -18  -3    2.77    0.47
  -7 -18   3    3.47    0.64
   7 -18  -3    3.25    0.59
  -8  18   0   41.91    2.33
   8  18   0   41.20    2.13
   8 -18   0   39.99    2.34
  -8 -18   0   38.81    2.17
  -8 -18   0   42.69    2.10
   8  18  -1    4.67    0.56
  -8 -18  -1    4.00    0.58
  -8  18   1    4.66    0.71
   8 -18   1    3.92    0.59
   8  18   1    4.65    0.54
  -8  18  -1    5.54    0.65
   8 -18  -1    4.74    0.71
  -8 -18   1    4.30    0.63
  -8  18   2    0.24    0.37
   8  18  -2    0.24    0.27
   8 -18   2   -0.04    0.21
  -8 -18  -2    0.02    0.27
  -8  18  -2   -0.23    0.17
  -8 -18   2    0.20    0.36
   8 -18  -2    0.37    0.27
   8 -18   3    0.29    0.29
  -8 -18  -3    0.25    0.17
   8  18  -3    0.32    0.24
  -8  18   3   -0.20    0.28
   8 -18  -3    0.16    0.20
  -8 -18   3    1.00    0.46
  -9  18   0    2.08    0.56
  -9 -18   0    2.06    0.36
   9 -18   0    2.46    0.46
  -9 -18   0    1.76    0.42
   9 -18   1   13.75    1.11
  -9 -18  -1   13.45    1.06
   9  18  -1   13.75    1.02
  -9  18   1   12.75    1.17
   9 -18  -1   13.36    1.17
   9  18   1   12.78    1.02
  -9  18  -1   13.66    1.11
  -9 -18   1   13.13    1.14
   9 -18   2    1.66    0.37
  -9  18   2    1.82    0.53
   9  18  -2    1.73    0.39
  -9 -18  -2    1.91    0.52
  -9 -18   2    2.07    0.48
   9 -18  -2    1.78    0.41
  -9  18   3    5.60    0.75
   9 -18   3    5.52    0.69
   9  18  -3    7.18    0.81
  -9 -18  -3    7.09    0.77
   9 -18  -3    7.40    0.82
  -9 -18   3    5.83    0.86
  10 -18   0    0.98    0.33
 -10 -18   0    0.25    0.27
 -10 -18   0   -0.18    0.16
 -10  18   0    0.02    0.32
 -10 -18  -1    2.56    0.48
  10  18  -1    2.35    0.37
 -10  18   1    1.88    0.54
  10 -18  -1    3.19    0.53
 -10  18  -1    2.81    0.52
  10  18   1    2.53    0.43
 -10 -18   1    2.35    0.53
 -10  18   2    1.16    0.49
 -10 -18  -2    0.24    0.28
  10  18  -2    0.55    0.27
  10 -18   2    0.63    0.28
  10 -18  -2    0.95    0.34
 -10 -18   2    1.17    0.45
 -10  18   3    2.74    0.48
 -10 -18  -3    2.23    0.60
  10 -18   3    2.51    0.45
  10  18  -3    3.22    0.54
  10 -18  -3    2.62    0.47
 -10 -18   3    2.37    0.55
  11 -18   0    6.09    0.70
 -11 -18   0    5.94    0.71
 -11  18   0    6.11    0.78
 -11 -18  -1    8.50    0.85
 -11  18   1    8.59    0.95
 -11  18  -1    9.38    0.93
 -11 -18   1    8.44    0.91
  11  18   1    8.22    0.81
  11 -18  -1    8.02    0.87
  11  18  -2    0.78    0.21
 -11  18   2    0.50    0.37
 -11 -18  -2    0.85    0.40
  11 -18  -2    0.77    0.32
 -11 -18   2    0.29    0.33
 -11  18   3    1.85    0.40
  11 -18   3    1.27    0.37
  11  18  -3    1.23    0.47
 -12  18   0   -0.22    0.22
  12  18   0   -0.02    0.23
 -12 -18  -1    3.00    0.49
 -12  18   1    2.63    0.61
  12 -18  -1    2.48    0.44
 -12 -18   1    2.53    0.51
 -12  18  -1    2.68    0.47
  12  18   1    3.02    0.47
 -12 -18  -2    1.26    0.40
 -12  18   2    1.52    0.50
  12  18  -2    2.38    0.42
 -12  18  -2    1.91    0.42
  12  18   2    2.59    0.39
  12 -18  -2    1.85    0.36
 -12 -18   2    2.33    0.56
  12 -18   3    1.30    0.30
 -13  18   0   -0.47    0.21
  13  18   0   -0.17    0.21
 -13  18   1    0.21    0.40
 -13 -18  -1   -0.06    0.21
 -13 -18   1    0.95    0.39
  13  18   1    0.66    0.28
 -13  18  -1    0.63    0.28
  13 -18  -1    0.34    0.21
 -13  18   2    3.20    0.59
 -13 -18  -2    2.25    0.45
  13 -18  -2    2.38    0.50
 -13 -18   2    2.13    0.62
  13  18   2    2.89    0.43
 -13  18  -2    2.87    0.52
 -14  18   0    1.67    0.37
  14  18   0    1.22    0.34
 -14 -18  -1   -0.20    0.20
 -14  18   1    0.27    0.36
  14  18   1    0.07    0.21
 -14 -18   1   -0.19    0.30
 -14  18  -1   -0.24    0.22
  14  18   2    1.49    0.41
 -14  18  -2    1.07    0.47
  14 -18  -2    1.20    0.43
 -15  18   0    2.35    0.45
  15  18   0    2.56    0.43
 -15  18   1    1.14    0.48
 -15 -18  -1    1.35    0.32
 -15 -18   1    1.38    0.46
 -15  18  -1    1.92    0.53
  15  18   1    2.09    0.45
 -16 -18  -1    4.73    0.53
   0  19   0    0.07    0.20
   0 -19   0   -0.05    0.28
   0 -19  -1   21.24    1.45
   0 -19   1   21.23    1.51
   0  19   1   20.41    1.37
   0 -19   1   20.84    1.27
   0 -19  -2    6.91    0.74
   0  19   2    6.78    0.80
   0  19  -2    6.05    0.77
   0 -19   2    4.73    0.62
   0 -19  -3    2.06    0.40
   0 -19   3    1.82    0.43
   0  19  -3    1.71    0.49
   0  19   3    2.58    0.55
   0 -19  -4    0.48    0.19
   0  19  -4   -0.10    0.22
   0  19   4   -0.01    0.28
  -1  19   0   -0.01    0.22
   1 -19   0    0.53    0.36
   1  19   0    0.29    0.22
  -1 -19   0    0.43    0.30
  -1 -19  -1    4.08    0.61
  -1  19   1    4.84    0.65
   1 -19   1    4.37    0.50
   1 -19   1    4.72    0.70
   1  19   1    4.77    0.62
   1 -19  -1    4.86    0.68
  -1 -19   1    4.35    0.68
  -1 -19   1    4.14    0.53
  -1  19   2   10.90    1.00
   1  19  -2    8.94    0.96
  -1 -19  -2    9.10    0.88
   1 -19   2    8.93    0.82
   1  19   2   12.05    1.05
  -1  19  -2    9.68    0.98
  -1 -19   2    8.86    0.86
   1 -19  -2    9.83    0.93
  -1 -19  -3    0.88    0.30
   1 -19   3    0.61    0.31
  -1  19   3    1.19    0.44
   1  19  -3    0.24    0.26
   1 -19  -3    1.03    0.34
   1  19   3    0.92    0.45
  -1  19  -3    1.20    0.39
  -1 -19   3    0.22    0.29
  -1  19   4    1.90    0.36
   1  19   4    0.91    0.37
   1 -19  -4    1.30    0.29
  -1  19  -4    0.81    0.28
  -2 -19   0   -0.08    0.18
  -2  19   0    0.62    0.30
   2  19   0    0.44    0.24
   2 -19   0    0.83    0.41
  -2 -19   0    0.49    0.33
  -2 -19  -1    4.95    0.62
   2 -19   1    4.34    0.70
  -2  19   1    4.97    0.67
   2 -19   1    3.70    0.49
  -2 -19   1    3.30    0.61
   2 -19  -1    5.43    0.71
  -2 -19   1    4.70    0.56
   2  19   1    4.48    0.64
  -2  19  -1    4.45    0.49
   2 -19   2    0.98    0.37
  -2 -19  -2    1.19    0.38
   2  19  -2    1.54    0.50
  -2  19   2    1.58    0.51
   2  19   2    1.34    0.57
  -2  19  -2    0.85    0.43
   2 -19  -2    1.21    0.47
  -2 -19   2    1.41    0.45
  -2  19   3    8.20    0.91
   2  19  -3    8.32    0.94
   2 -19   3    8.89    0.88
  -2 -19  -3    7.95    0.79
  -2 -19   3    7.62    0.85
  -2  19  -3    8.90    0.89
   2 -19  -3    7.66    0.83
   2  19   3    8.13    0.96
  -2  19   4    1.97    0.43
  -2  19  -4    2.53    0.41
   2 -19  -4    1.96    0.39
  -3 -19   0    7.34    0.63
  -3 -19   0    5.97    0.72
   3  19   0    5.83    0.60
  -3  19   0    5.86    0.65
   3 -19   0    6.87    0.82
   3 -19   1    9.20    0.93
   3 -19   1    7.33    0.66
   3  19  -1    8.15    0.84
  -3 -19  -1    8.04    0.77
  -3  19   1    7.78    0.80
  -3 -19   1    7.18    0.72
  -3  19  -1    6.72    0.65
   3 -19  -1    7.70    0.86
   3  19   1    8.38    0.82
  -3 -19  -2   12.82    1.02
  -3  19   2   13.27    1.16
   3 -19   2   11.93    0.98
   3  19  -2   12.89    1.13
  -3  19  -2   12.33    1.09
   3  19   2   14.20    1.17
  -3 -19   2   12.27    1.06
   3 -19  -2   12.62    1.10
  -3  19   3    2.33    0.59
   3 -19   3    2.30    0.45
   3  19  -3    2.14    0.50
   3  19   3    3.06    0.63
  -3  19  -3    2.03    0.42
  -3 -19   3    1.98    0.52
   3 -19  -3    2.62    0.49
  -3  19   4    3.22    0.48
  -3  19  -4    3.68    0.44
   4  19   0    7.79    0.69
  -4 -19   0    8.21    0.80
   4 -19   0    6.92    0.86
  -4  19   0    7.70    0.78
  -4 -19   0    9.62    0.74
   4 -19   1    7.46    0.66
   4  19  -1    9.15    0.88
   4 -19   1    9.52    0.97
  -4  19   1    9.15    0.89
  -4 -19  -1    8.63    0.78
  -4  19  -1    9.55    0.79
  -4 -19   1    7.12    0.74
   4  19   1    9.76    0.90
   4 -19  -1    8.60    0.94
  -4 -19  -2    0.29    0.19
  -4  19   2    0.55    0.39
   4 -19   2   -0.09    0.22
   4  19  -2   -0.34    0.24
   4  19   2   -0.05    0.36
   4 -19  -2    0.25    0.32
  -4 -19   2    0.49    0.32
  -4  19  -2    0.13    0.28
   4 -19   3    1.69    0.48
   4  19  -3    2.02    0.37
  -4  19   3    2.97    0.54
  -4  19  -3    2.17    0.42
   4  19   3    2.42    0.66
   4 -19  -3    1.89    0.51
  -4 -19   3    1.79    0.51
  -5 -19   0    3.77    0.56
   5  19   0    4.27    0.54
  -5  19   0    4.90    0.64
  -5 -19   0    4.50    0.54
   5 -19   0    4.32    0.69
   5  19  -1    4.60    0.64
   5 -19   1    4.79    0.71
  -5  19   1    5.41    0.74
  -5 -19  -1    5.24    0.59
  -5 -19  -1    5.41    0.64
  -5 -19   1    4.52    0.59
  -5  19  -1    5.52    0.59
   5 -19  -1    5.12    0.74
  -5 -19  -2    6.04    0.76
   5 -19   2    5.75    0.64
   5  19  -2    6.10    0.73
  -5  19   2    5.31    0.76
  -5  19  -2    5.67    0.70
   5 -19  -2    4.61    0.71
  -5 -19   2    6.25    0.75
   5  19  -3    6.10    0.73
   5 -19   3    5.20    0.68
  -5  19   3    6.71    0.81
  -5  19  -3    6.57    0.69
   5  19   3    7.37    0.99
  -5 -19   3    5.96    0.81
   5 -19  -3    7.08    0.82
   6 -19   0   97.24    4.65
  -6  19   0   97.66    4.45
  -6 -19   0   97.42    4.25
  -6 -19   0  100.60    4.40
  -6 -19   0   96.60    4.46
   6 -19   1    6.12    0.78
  -6 -19  -1    5.50    0.66
   6  19  -1    5.74    0.68
  -6 -19  -1    5.76    0.62
  -6  19   1    6.36    0.80
   6 -19  -1    6.59    0.82
  -6  19  -1    7.29    0.70
  -6 -19   1    6.89    0.73
   6 -19   2    1.13    0.37
   6  19  -2    1.43    0.45
  -6 -19  -2    1.81    0.51
  -6  19   2    1.16    0.50
   6 -19  -2    1.91    0.54
  -6 -19   2    1.42    0.49
  -6  19  -2    1.21    0.41
  -6 -19  -3    2.07    0.38
   6 -19   3    1.44    0.42
  -6  19   3    1.85    0.55
   6  19  -3    1.30    0.38
  -6 -19   3    0.53    0.42
   6 -19  -3    1.18    0.44
  -6  19  -3    0.84    0.26
  -7  19   0   11.14    1.00
   7 -19   0   10.95    1.03
  -7 -19   0   10.17    0.80
  -7 -19   0    9.40    0.84
  -7 -19   0   10.96    0.89
  -7  19   1    3.43    0.65
   7 -19   1    2.57    0.55
   7  19  -1    2.92    0.49
  -7 -19  -1    2.74    0.49
  -7  19  -1    3.90    0.53
  -7 -19   1    2.24    0.50
   7 -19  -1    3.34    0.63
   7  19   1    2.79    0.38
  -7 -19  -2    3.28    0.56
  -7  19   2    2.62    0.57
   7  19  -2    1.76    0.47
   7 -19   2    1.71    0.35
   7 -19  -2    1.97    0.47
  -7  19  -2    2.32    0.46
  -7 -19   2    1.56    0.47
  -7  19   3    0.70    0.37
   7 -19   3    0.33    0.28
   7  19  -3    0.72    0.22
  -7 -19  -3    1.23    0.25
  -7 -19   3    0.68    0.42
   7 -19  -3    0.50    0.34
   8  19   0    3.70    0.44
  -8 -19   0    2.54    0.39
  -8 -19   0    2.96    0.50
   8 -19   0    2.85    0.55
  -8  19   0    3.21    0.61
  -8 -19  -1   12.26    1.04
  -8  19   1   15.52    1.27
   8 -19   1   13.08    1.13
   8  19  -1   15.08    1.10
  -8 -19   1   13.31    1.14
  -8  19  -1   15.65    1.16
   8  19   1   14.04    1.04
   8 -19  -1   13.96    1.23
  -8 -19  -2    6.96    0.79
   8 -19   2    6.94    0.69
   8  19  -2    6.45    0.74
  -8  19   2    6.42    0.84
  -8  19  -2    7.19    0.72
   8 -19  -2    6.56    0.77
  -8 -19   2    6.58    0.80
   8 -19   3    3.61    0.52
   8  19  -3    5.27    0.69
  -8 -19  -3    4.50    0.58
  -8  19   3    5.69    0.75
  -8 -19   3    4.80    0.72
   8 -19  -3    3.50    0.52
   9 -19   0    2.58    0.51
  -9 -19   0    2.88    0.38
  -9  19   0    2.29    0.59
  -9 -19   0    2.35    0.45
   9 -19   1    6.33    0.73
  -9  19   1    6.87    0.85
   9  19  -1    6.76    0.66
  -9 -19  -1    5.32    0.68
  -9  19  -1    6.38    0.73
  -9 -19   1    6.04    0.76
   9  19   1    6.46    0.66
   9 -19  -1    6.99    0.82
  -9 -19  -2    2.70    0.48
  -9  19   2    2.08    0.58
   9  19  -2    1.52    0.35
   9 -19   2    1.57    0.32
   9 -19  -2    2.92    0.52
  -9 -19   2    2.20    0.57
  -9  19   3    3.24    0.53
  -9 -19  -3    3.04    0.57
   9 -19   3    2.25    0.45
   9  19  -3    4.04    0.61
  -9 -19   3    3.20    0.62
   9 -19  -3    3.73    0.54
  10 -19   0    0.39    0.27
 -10 -19   0    0.02    0.23
 -10  19   0   -0.07    0.28
  10 -19   1    0.31    0.27
 -10 -19  -1    0.10    0.27
 -10  19   1    0.19    0.27
  10  19  -1   -0.07    0.16
  10 -19  -1   -0.06    0.24
 -10 -19   1    0.27    0.30
  10  19   1    0.37    0.22
 -10  19  -1    0.40    0.27
 -10  19   2    0.21    0.34
  10  19  -2   -0.19    0.17
 -10 -19  -2    0.21    0.29
  10 -19  -2    0.18    0.21
 -10 -19   2   -0.24    0.29
  10  19  -3    4.92    0.74
 -10  19   3    2.92    0.48
 -11  19   0    3.07    0.53
  11 -19   0    1.98    0.45
 -11 -19   0    3.23    0.52
 -11 -19  -1    1.77    0.40
 -11  19   1    2.84    0.54
  11 -19  -1    1.94    0.40
 -11  19  -1    1.93    0.42
  11  19   1    1.70    0.36
 -11 -19   1    1.53    0.46
  11  19  -2   -0.19    0.17
 -11  19   2    0.68    0.43
 -11 -19  -2    0.28    0.27
 -11 -19   2    0.12    0.31
  11 -19  -2    0.03    0.24
  11 -19   3    0.96    0.23
  12  19   0    0.54    0.27
 -12  19   0    0.51    0.30
 -12  19   1    5.60    0.70
 -12 -19  -1    4.67    0.59
  12 -19  -1    4.17    0.54
  12  19   1    4.30    0.54
 -12  19  -1    4.08    0.57
 -12 -19   1    3.41    0.59
 -12 -19  -2    1.71    0.45
 -12  19   2    1.22    0.47
  12 -19  -2    1.05    0.31
 -12 -19   2    0.70    0.37
  13  19   0    0.91    0.30
 -13  19   0    0.62    0.26
 -13  19   1    9.34    1.08
 -13 -19  -1    9.71    0.91
 -13 -19   1    8.51    0.96
 -13  19  -1    9.21    0.94
  13  19   1   10.52    0.93
  13 -19  -1   12.29    1.04
 -13 -19  -2    0.47    0.31
 -13  19   2    0.91    0.38
  13 -19  -2    0.88    0.37
  14  19   0    7.04    0.77
 -14  19   0    6.55    0.80
 -14  19   1    2.11    0.64
 -14 -19  -1    3.26    0.47
 -14  19  -1    3.04    0.52
 -14 -19   1    1.75    0.53
  14  19   1    4.11    0.54
  14  19   2    0.80    0.53
  14 -19  -2    0.78    0.48
  15  19   0    4.62    0.64
 -15  19   0    3.78    0.62
 -15 -19  -1    1.34    0.29
  15  19   1    1.52    0.49
 -15  19  -1    1.56    0.51
   0  20   0    7.42    0.69
   0 -20   0    6.16    0.78
   0 -20  -1   32.69    1.97
   0 -20   1   34.53    2.06
   0 -20   1   30.67    1.74
   0  20   1   34.18    1.91
   0 -20   2    5.43    0.65
   0  20  -2    6.62    0.80
   0 -20  -2    5.25    0.69
   0  20   2    6.87    0.82
   0 -20  -3    1.09    0.34
   0  20   3    0.18    0.31
   0 -20   3    0.12    0.24
   0  20  -3    0.46    0.33
   0 -20  -4    0.40    0.19
   1  20   0   12.24    0.90
   1 -20   0   12.53    1.09
  -1  20   0   13.05    0.93
  -1 -20   0   12.87    1.09
   1 -20   1    5.21    0.55
  -1 -20  -1    5.57    0.69
  -1  20   1    4.76    0.65
   1 -20   1    5.96    0.80
   1  20   1    5.83    0.69
  -1 -20   1    4.63    0.72
  -1 -20   1    4.38    0.55
   1 -20  -1    4.99    0.71
  -1  20   2    9.28    0.95
   1 -20   2    7.63    0.79
   1  20  -2    8.58    0.95
  -1 -20  -2    8.65    0.86
  -1  20  -2   10.23    0.99
   1 -20  -2    9.00    0.90
   1  20   2    9.29    0.95
  -1 -20   2    8.75    0.84
  -1 -20  -3    2.88    0.48
  -1  20   3    3.96    0.63
   1  20  -3    3.23    0.58
   1 -20   3    1.77    0.47
   1 -20  -3    2.24    0.47
  -1  20  -3    2.91    0.56
   1  20   3    2.93    0.60
  -1 -20   3    2.34    0.46
   1 -20  -4    1.33    0.28
  -2  20   0   27.76    1.62
   2 -20   0   27.63    1.80
   2  20   0   28.57    1.57
  -2 -20   0   29.64    1.81
  -2 -20  -1    3.06    0.51
   2 -20   1    2.99    0.61
  -2  20   1    2.25    0.53
   2 -20   1    2.32    0.37
   2  20   1    2.48    0.50
  -2 -20   1    3.06    0.61
  -2 -20   1    1.79    0.38
   2 -20  -1    2.36    0.56
   2 -20   2    2.88    0.48
  -2  20   2    3.35    0.59
   2  20  -2    2.87    0.57
  -2 -20  -2    3.09    0.50
   2  20   2    3.62    0.65
  -2  20  -2    3.19    0.58
   2 -20  -2    2.40    0.51
  -2 -20   2    3.13    0.53
  -2 -20  -3    1.63    0.33
  -2  20   3    1.69    0.48
   2 -20   3    1.14    0.37
   2  20  -3    1.02    0.43
  -2 -20   3    1.39    0.44
   2  20   3    1.66    0.55
  -2  20  -3    1.29    0.41
   2 -20  -3    1.36    0.38
   3 -20   0    8.44    0.91
  -3 -20   0    6.65    0.79
  -3 -20   0    9.03    0.71
  -3  20   0    8.29    0.79
   3  20   0    7.85    0.70
   3  20  -1   10.40    0.96
  -3  20   1    8.75    0.88
   3 -20   1    9.89    1.02
  -3 -20  -1    9.08    0.84
  -3 -20   1    8.74    0.80
   3 -20  -1    8.76    0.94
   3  20   1   10.64    0.92
  -3  20  -1    8.89    0.76
   3  20  -2    3.36    0.59
  -3 -20  -2    3.70    0.57
  -3  20   2    3.85    0.65
   3 -20   2    3.01    0.49
   3  20   2    3.58    0.65
  -3 -20   2    3.03    0.53
  -3  20  -2    3.91    0.61
   3 -20  -2    3.53    0.61
   3  20  -3    2.21    0.52
   3 -20   3    1.51    0.46
  -3  20   3    2.21    0.50
   3  20   3    0.76    0.51
   3 -20  -3    1.39    0.49
  -3 -20   3    1.70    0.40
  -3  20  -3    1.01    0.36
  -3  20  -4    0.13    0.21
   4 -20   0   52.08    2.80
  -4 -20   0   48.89    2.64
  -4 -20   0   52.36    2.50
   4  20   0   50.81    2.46
  -4  20   0   49.67    2.58
   4 -20   1    3.82    0.68
   4  20  -1    3.44    0.59
  -4  20   1    3.05    0.59
  -4 -20  -1    4.38    0.55
   4  20   1    3.78    0.60
  -4  20  -1    3.94    0.49
   4 -20  -1    3.52    0.65
  -4 -20   1    3.76    0.53
   4 -20   2   14.13    1.08
   4  20  -2   15.56    1.27
  -4  20   2   15.58    1.27
  -4 -20  -2   14.25    1.10
  -4 -20   2   15.41    1.22
   4 -20  -2   15.15    1.26
  -4  20  -2   16.53    1.28
   4  20   2   14.71    1.27
  -4  20   3    2.11    0.49
   4  20  -3    3.12    0.45
   4 -20   3    1.96    0.41
  -4  20  -3    2.14    0.44
   4  20   3    2.25    0.65
  -4 -20   3    1.39    0.45
   4 -20  -3    2.17    0.48
  -5 -20   0   21.52    1.35
  -5  20   0   23.69    1.50
   5  20   0   21.84    1.34
   5 -20   0   22.42    1.59
  -5 -20   0   22.31    1.47
  -5 -20  -1    0.81    0.31
   5  20  -1    1.00    0.38
   5 -20   1    1.02    0.44
  -5 -20  -1    0.49    0.29
  -5  20   1    0.76    0.41
  -5  20  -1    0.79    0.29
  -5 -20   1    0.35    0.29
   5 -20  -1    0.10    0.35
   5  20  -2   12.36    1.07
  -5 -20  -2   11.43    1.03
   5 -20   2    9.86    0.88
  -5  20   2   11.16    1.09
   5 -20  -2   10.47    1.05
  -5  20  -2   12.43    1.08
  -5 -20   2   11.68    1.05
   5  20  -3    1.85    0.36
   5 -20   3    0.76    0.34
  -5  20   3    1.23    0.46
   5 -20  -3    1.15    0.42
  -5 -20   3    0.59    0.34
  -5  20  -3    1.02    0.31
   5  20   3    1.46    0.63
  -6 -20   0   27.31    1.60
  -6  20   0   25.27    1.68
   6 -20   0   26.56    1.81
   6  20   0   28.42    1.59
  -6 -20   0   29.41    1.71
   6 -20   1   51.46    2.85
  -6 -20  -1   52.75    2.64
   6  20  -1   53.50    2.74
  -6  20   1   52.52    2.80
  -6 -20  -1   47.86    2.58
   6 -20  -1   50.73    2.86
  -6  20  -1   53.92    2.63
  -6 -20   1   50.50    2.69
   6 -20   2   11.57    0.93
  -6  20   2   11.71    1.13
   6  20  -2   12.15    1.07
  -6 -20  -2   11.22    1.04
  -6 -20   2   10.09    1.02
   6 -20  -2   12.34    1.11
  -6  20  -2   11.95    1.05
  -6  20   3    6.40    0.81
  -6 -20  -3    6.52    0.71
   6  20  -3    6.67    0.76
   6 -20   3    5.64    0.69
  -6  20  -3    5.92    0.63
  -6 -20   3    6.15    0.83
   6 -20  -3    4.74    0.74
   7 -20   0    6.93    0.83
  -7 -20   0    7.72    0.72
  -7  20   0    6.24    0.76
  -7 -20   0    6.76    0.63
  -7 -20   0    6.10    0.68
   7  20  -1    3.97    0.57
   7 -20   1    3.45    0.60
  -7 -20  -1    4.01    0.56
  -7  20   1    4.25    0.68
  -7  20  -1    4.24    0.56
  -7 -20   1    3.31    0.55
   7 -20  -1    3.53    0.63
  -7  20   2   12.09    1.17
   7  20  -2   13.25    1.10
   7 -20   2   10.86    0.92
  -7 -20  -2   12.67    1.10
  -7  20  -2   13.54    1.10
  -7 -20   2   12.31    1.12
   7 -20  -2   12.05    1.11
  -7 -20  -3   -0.18    0.21
   7 -20   3   -0.15    0.23
   7  20  -3    0.32    0.21
  -7  20   3   -0.27    0.25
  -7 -20   3    0.39    0.34
   7 -20  -3    0.14    0.27
  -8  20   0    7.71    0.88
   8 -20   0    7.88    0.88
   8  20   0    8.45    0.73
  -8 -20   0    8.60    0.80
   8 -20   1   16.95    1.32
  -8  20   1   15.96    1.33
  -8 -20  -1   15.11    1.15
   8  20  -1   17.26    1.21
  -8  20  -1   16.61    1.22
   8 -20  -1   14.40    1.28
  -8 -20   1   14.52    1.21
  -8 -20  -2    1.08    0.39
  -8  20   2    1.53    0.55
   8  20  -2    1.35    0.32
   8 -20  -2    0.87    0.34
  -8 -20   2    1.08    0.40
  -8  20  -2    1.55    0.32
   8  20  -3    0.52    0.30
   8 -20   3    1.00    0.32
  -8 -20  -3    0.65    0.37
  -8  20   3    1.68    0.46
   8 -20  -3    0.65    0.23
  -8 -20   3    1.18    0.45
  -9  20   0    5.96    0.79
   9 -20   0    5.47    0.71
  -9 -20   0    5.39    0.65
   9  20  -1    7.17    0.69
  -9 -20  -1    5.67    0.69
  -9  20   1    5.72    0.78
   9 -20   1    4.35    0.64
  -9 -20   1    5.58    0.73
  -9  20  -1    6.89    0.74
   9 -20  -1    6.81    0.82
   9  20   1    6.83    0.67
  -9  20   2    0.93    0.42
   9  20  -2    0.80    0.28
  -9 -20  -2    0.92    0.38
   9 -20  -2    0.67    0.26
  -9 -20   2    1.05    0.45
  -9  20   3    4.59    0.65
   9  20  -3    4.05    0.66
   9 -20   3    3.61    0.49
 -10  20   0    9.75    0.99
 -10 -20   0   10.15    0.93
  10 -20   0    9.29    0.94
  10  20  -1    0.98    0.30
 -10 -20  -1    1.39    0.39
 -10  20   1    0.47    0.32
  10 -20   1    0.57    0.28
  10  20   1    0.94    0.32
 -10 -20   1    0.82    0.34
  10 -20  -1    0.47    0.27
 -10  20  -1    0.69    0.30
 -10 -20  -2    2.36    0.48
 -10  20   2    1.42    0.57
  10  20  -2    1.89    0.35
  10 -20  -2    2.45    0.46
 -10 -20   2    2.68    0.53
 -11  20   0    0.00    0.24
  11 -20   0    0.47    0.26
 -11 -20   0   -0.03    0.24
 -11 -20  -1    0.28    0.28
 -11  20   1    0.21    0.25
 -11 -20   1    0.50    0.34
 -11  20  -1    0.21    0.20
  11 -20  -1    0.50    0.23
  11  20   1    0.24    0.21
 -11 -20  -2    4.16    0.61
 -11  20   2    3.35    0.65
  11  20  -2    4.72    0.56
 -11 -20   2    2.97    0.63
  11 -20  -2    3.35    0.52
  12  20   0    2.76    0.48
 -12  20   0    2.54    0.48
 -12  20   1    2.24    0.45
 -12 -20  -1    3.13    0.50
  12  20   1    3.52    0.48
 -12  20  -1    2.58    0.47
 -12 -20   1    2.95    0.56
  12 -20  -1    2.74    0.48
 -12 -20  -2    0.34    0.29
 -12  20   2    0.76    0.42
 -12 -20   2    0.42    0.36
  12 -20  -2    0.80    0.34
 -13  20   0   -0.18    0.21
  13  20   0    0.11    0.20
 -13  20   1    1.05    0.33
 -13 -20  -1    0.76    0.31
  13 -20  -1    1.49    0.33
  13  20   1    1.14    0.32
 -13 -20   1    1.63    0.47
 -13  20  -1    1.06    0.37
  13 -20  -2    1.10    0.44
  14  20   0    0.03    0.26
 -14  20   0    0.10    0.26
 -14 -20  -1    3.37    0.44
 -14  20   1    3.76    0.67
 -14  20  -1    4.19    0.66
 -14 -20   1    4.17    0.63
  14  20   1    3.72    0.58
  15  20   0    5.02    0.73
 -15 -20  -1    0.79    0.23
  15  20   1    0.01    0.35
   0  21   0    0.17    0.20
   0 -21   0    0.44    0.34
   0 -21   1    3.15    0.63
   0  21   1    3.69    0.57
   0 -21  -1    3.74    0.62
   0 -21   1    4.17    0.49
   0  21   2    1.24    0.46
   0 -21   2    0.48    0.29
   0  21  -2    0.86    0.44
   0 -21  -2    0.31    0.29
   0 -21   3    3.04    0.51
   0  21  -3    3.94    0.63
   0  21   3    3.75    0.67
   0 -21  -3    3.12    0.50
   0 -21  -4    0.27    0.19
   1  21   0    8.75    0.73
  -1 -21   0    8.45    0.90
   1 -21   0    7.56    0.87
  -1  21   0    7.50    0.73
   1 -21   1    6.42    0.83
  -1 -21  -1    4.89    0.67
  -1  21   1    4.75    0.66
   1 -21   1    5.34    0.54
   1 -21  -1    5.23    0.73
  -1 -21   1    4.93    0.56
   1  21   1    6.03    0.71
  -1 -21   1    6.29    0.81
  -1 -21  -2    1.21    0.40
  -1  21   2    0.97    0.43
   1 -21   2    1.14    0.35
   1  21  -2    1.14    0.48
  -1 -21   2    1.27    0.42
   1 -21  -2    0.93    0.41
   1  21   2    0.99    0.46
  -1  21  -2    1.26    0.47
  -1 -21  -3    7.56    0.79
   1 -21   3    7.29    0.82
  -1  21   3    9.11    0.99
   1  21  -3    9.17    0.99
  -1 -21   3    8.41    0.88
   1 -21  -3    8.80    0.88
  -1  21  -3    8.21    0.92
   1  21   3    7.75    0.92
   2 -21   0   -0.08    0.32
  -2 -21   0    0.03    0.27
   2  21   0    0.19    0.23
  -2  21   0   -0.15    0.21
  -2 -21  -1   12.42    1.04
   2 -21   1   12.86    1.19
  -2  21   1   12.56    1.06
  -2 -21   1   12.66    1.15
   2 -21  -1   12.69    1.15
   2  21   1   13.07    1.05
  -2 -21   1   11.78    0.93
   2 -21   2    4.66    0.58
   2  21  -2    4.96    0.71
  -2  21   2    5.43    0.73
  -2 -21  -2    4.78    0.64
  -2 -21   2    4.88    0.63
  -2  21  -2    3.88    0.67
   2 -21  -2    4.17    0.66
   2  21   2    4.30    0.69
   2  21  -3    6.77    0.86
   2 -21   3    5.28    0.67
  -2  21   3    6.08    0.80
  -2 -21  -3    6.29    0.66
   2  21   3    6.74    0.90
  -2  21  -3    5.73    0.73
  -2 -21   3    6.62    0.78
   2 -21  -3    6.57    0.75
  -3  21   0   38.02    2.07
   3  21   0   37.81    1.96
  -3 -21   0   36.74    2.17
   3 -21   0   38.40    2.27
   3 -21   1   13.32    1.21
  -3  21   1   12.44    1.07
   3  21  -1   13.30    1.12
  -3 -21  -1   11.75    1.01
   3 -21  -1   13.37    1.20
  -3 -21   1   12.07    0.96
   3  21   1   13.28    1.07
   3 -21   2    7.96    0.78
  -3 -21  -2   10.15    0.88
   3  21  -2    8.16    0.90
  -3  21   2    9.29    0.94
  -3  21  -2    8.46    0.90
   3 -21  -2    7.61    0.88
  -3 -21   2    7.09    0.80
   3  21   2    9.41    0.97
  -3  21   3    2.03    0.58
   3  21  -3    2.03    0.61
   3 -21   3    1.62    0.38
  -3  21  -3    1.56    0.37
  -3 -21   3    1.89    0.50
   3 -21  -3    2.52    0.48
   3  21   3    1.91    0.61
   4  21   0    6.04    0.60
  -4 -21   0    5.30    0.67
  -4  21   0    3.97    0.58
  -4 -21   0    5.28    0.54
   4 -21   0    5.51    0.77
   4 -21   1    8.26    0.96
  -4 -21  -1    8.04    0.80
  -4  21   1    8.16    0.89
   4  21  -1    7.96    0.86
   4 -21  -1    8.80    0.97
  -4 -21   1    8.50    0.79
  -4  21  -1    9.51    0.79
   4  21   1    8.42    0.85
   4  21  -2    2.77    0.52
  -4 -21  -2    2.55    0.45
  -4  21   2    3.60    0.60
   4 -21   2    1.77    0.37
   4 -21  -2    2.78    0.56
  -4 -21   2    2.84    0.55
   4  21   2    3.61    0.64
  -4  21  -2    3.47    0.58
   4  21  -3    4.68    0.58
   4 -21   3    3.67    0.55
  -4  21   3    3.51    0.61
  -4  21  -3    3.87    0.56
  -4 -21   3    4.02    0.62
   4 -21  -3    3.18    0.57
   4  21   3    4.67    0.80
  -5 -21   0   45.29    2.47
   5  21   0   47.05    2.29
  -5 -21   0   45.61    2.30
   5 -21   0   43.40    2.58
  -5  21   0   44.21    2.41
  -5  21   1    1.19    0.48
  -5 -21  -1    1.46    0.35
   5 -21   1    2.00    0.57
   5  21  -1    2.03    0.45
  -5  21  -1    2.03    0.37
  -5 -21   1    1.73    0.42
   5  21   1    2.66    0.54
   5 -21  -1    1.93    0.57
  -5  21   2    0.28    0.32
   5 -21   2    0.22    0.24
   5  21  -2    0.07    0.21
   5  21   2    0.09    0.34
  -5 -21   2    0.28    0.27
   5 -21  -2   -0.03    0.24
  -5  21  -2    0.20    0.28
   5  21  -3    3.77    0.51
  -5  21   3    2.72    0.58
   5 -21   3    2.28    0.43
   5 -21  -3    2.41    0.54
  -5  21  -3    1.68    0.38
   5  21   3    2.76    0.78
  -5 -21   3    2.39    0.51
   6  21   0   16.01    1.10
  -6  21   0   15.84    1.21
  -6 -21   0   14.92    1.08
  -6 -21   0   15.63    1.18
   6 -21   0   14.95    1.30
  -6 -21  -1   16.66    1.20
   6 -21   1   17.10    1.38
   6  21  -1   16.76    1.27
  -6 -21  -1   16.29    1.21
  -6  21   1   17.59    1.36
  -6  21  -1   17.51    1.20
   6 -21  -1   16.21    1.39
  -6 -21   1   16.26    1.24
   6 -21   2   15.84    1.17
  -6  21   2   17.54    1.44
   6  21  -2   19.45    1.39
  -6 -21  -2   17.17    1.33
  -6  21  -2   17.86    1.39
   6 -21  -2   18.25    1.41
  -6 -21   2   16.98    1.34
  -6  21   3    0.20    0.33
   6  21  -3    0.14    0.18
   6 -21   3   -0.05    0.22
  -6  21  -3    0.35    0.19
  -6 -21   3    0.60    0.30
   6  21   3    0.48    0.35
   6 -21  -3    0.08    0.30
  -7  21   0   14.36    1.19
   7 -21   0   15.48    1.29
  -7 -21   0   14.82    1.12
  -7 -21   0   15.10    1.09
  -7 -21  -1   19.76    1.39
   7  21  -1   22.80    1.52
  -7  21   1   21.48    1.59
   7 -21   1   20.91    1.58
  -7  21  -1   22.05    1.44
  -7 -21   1   21.75    1.51
   7 -21  -1   22.44    1.63
   7  21  -2    3.01    0.47
  -7  21   2    2.57    0.59
  -7 -21  -2    3.13    0.53
  -7 -21   2    2.80    0.53
  -7  21  -2    2.61    0.50
   7 -21  -2    3.15    0.52
  -7 -21  -3    0.41    0.31
   7 -21   3    0.36    0.28
  -7  21   3    0.91    0.38
   7  21  -3    1.14    0.35
   7 -21  -3    0.23    0.33
  -7 -21   3    0.64    0.33
  -8 -21   0    2.24    0.42
   8  21   0    2.20    0.37
   8 -21   0    1.55    0.46
  -8  21   0    1.91    0.51
  -8  21   1   15.71    1.31
   8 -21   1   16.17    1.30
   8  21  -1   15.81    1.19
  -8 -21  -1   13.76    1.13
   8 -21  -1   14.39    1.28
  -8 -21   1   15.68    1.26
  -8  21  -1   16.44    1.21
  -8  21   2    1.44    0.52
   8  21  -2    0.54    0.24
  -8 -21  -2    0.87    0.37
  -8 -21   2    0.64    0.32
  -8  21  -2    0.88    0.30
   8 -21  -2    0.54    0.28
   8  21  -3    4.02    0.62
   8 -21   3    2.14    0.37
  -8  21   3    2.66    0.55
  -8 -21   3    2.29    0.52
  -9 -21   0    4.54    0.61
   9 -21   0    4.80    0.68
  -9  21   0    5.55    0.74
  -9 -21  -1    0.74    0.36
   9  21  -1    0.42    0.20
   9 -21   1    0.54    0.26
  -9  21   1    0.78    0.35
  -9  21  -1    0.65    0.32
  -9 -21   1    0.45    0.27
   9 -21  -1    0.52    0.28
  -9  21   2    3.21    0.67
   9  21  -2    2.65    0.44
  -9 -21  -2    2.60    0.50
   9 -21  -2    3.84    0.59
  -9 -21   2    2.74    0.57
   9 -21   3    0.14    0.21
  10 -21   0    4.50    0.64
 -10 -21   0    4.04    0.59
 -10  21   0    4.80    0.65
 -10  21   1    5.40    0.76
  10 -21   1    7.65    0.80
 -10 -21  -1    7.54    0.76
  10  21  -1    6.70    0.69
 -10  21  -1    6.94    0.76
 -10 -21   1    5.52    0.71
  10 -21  -1    8.04    0.86
 -10  21   2    6.81    0.93
  10  21  -2    6.58    0.71
 -10 -21  -2    5.46    0.73
  10 -21  -2    6.97    0.80
 -10 -21   2    5.24    0.76
 -11 -21   0   -0.27    0.21
 -11  21   0   -0.49    0.21
  11 -21   0    0.54    0.24
 -11 -21  -1    0.66    0.28
 -11  21   1    0.59    0.27
  11  21   1    1.19    0.29
 -11  21  -1    1.31    0.39
  11 -21  -1    1.36    0.32
 -11 -21   1    0.98    0.38
 -11 -21  -2    0.00    0.26
  11  21  -2    0.82    0.26
 -11  21   2    0.89    0.47
 -11 -21   2   -0.20    0.31
  11 -21  -2   -0.03    0.27
  12  21   0    1.94    0.35
 -12  21   0    1.07    0.39
 -12  21   1    0.62    0.30
 -12 -21  -1    1.18    0.35
  12 -21  -1    1.31    0.36
 -12  21  -1    1.45    0.37
  12  21   1    0.72    0.25
 -12 -21   1    1.50    0.41
 -12 -21  -2    0.82    0.30
  12 -21  -2    1.83    0.52
 -13  21   0    2.03    0.44
 -13 -21  -1   -0.20    0.18
 -13  21   1    0.47    0.24
  13  21   1    0.06    0.21
 -13 -21   1   -0.22    0.23
 -13  21  -1   -0.08    0.27
  13 -21  -1    0.41    0.26
  14  21   0   -0.03    0.26
 -14  21   0    0.75    0.36
  14  21   1    1.86    0.44
 -14  21  -1    1.96    0.60
   0  22   0    8.11    0.74
   0 -22   0    8.64    0.93
   0  22   1    1.85    0.50
   0 -22   1    2.47    0.59
   0 -22  -1    2.05    0.56
   0 -22  -2   22.52    1.58
   0  22  -2   23.75    1.67
   0 -22   2   20.65    1.45
   0  22   2   24.01    1.63
   0  22   3    0.02    0.33
   0  22  -3    0.40    0.32
   0 -22  -3    0.68    0.28
   0 -22   3    0.72    0.26
  -1 -22   0    5.01    0.73
  -1  22   0    4.51    0.55
   1 -22   0    4.97    0.74
   1  22   0    5.42    0.56
  -1  22   1    4.62    0.64
  -1 -22  -1    3.49    0.59
   1 -22   1    4.89    0.74
  -1 -22   1    3.44    0.68
  -1 -22   1    3.88    0.48
   1 -22  -1    4.52    0.68
   1  22   1    4.31    0.60
  -1  22   2    3.67    0.61
   1  22  -2    3.37    0.61
   1 -22   2    2.77    0.48
  -1 -22  -2    3.20    0.54
   1 -22  -2    3.15    0.55
   1  22   2    3.65    0.60
  -1  22  -2    3.86    0.64
  -1 -22   2    2.87    0.50
  -1 -22  -3    1.57    0.36
   1  22  -3    2.34    0.51
   1 -22   3    1.28    0.38
  -1  22   3    2.01    0.60
   1 -22  -3    1.49    0.45
  -1  22  -3    1.26    0.42
   1  22   3    2.01    0.60
  -1 -22   3    0.76    0.35
   2  22   0    3.85    0.46
  -2 -22   0    3.85    0.65
  -2  22   0    4.31    0.57
   2 -22   0    3.77    0.66
   2 -22   1    0.34    0.43
  -2  22   1    0.01    0.29
  -2 -22  -1    0.22    0.27
  -2 -22   1   -0.04    0.24
   2 -22  -1    0.27    0.35
  -2 -22   1    0.22    0.36
   2  22   1   -0.09    0.25
   2  22  -2    1.57    0.48
  -2 -22  -2    1.33    0.41
   2 -22   2    1.68    0.43
  -2  22   2    2.00    0.54
   2  22   2    2.07    0.47
  -2  22  -2    0.87    0.41
  -2 -22   2    1.99    0.41
   2 -22  -2    1.10    0.46
  -2  22   3    2.61    0.65
   2  22  -3    2.81    0.58
  -2 -22  -3    3.78    0.46
   2 -22   3    1.93    0.44
  -2 -22   3    1.67    0.46
   2 -22  -3    2.39    0.47
   2  22   3    3.16    0.68
  -2  22  -3    2.35    0.49
  -3 -22   0    0.50    0.32
   3 -22   0    0.29    0.33
   3  22   0    0.36    0.21
  -3  22   0    0.64    0.29
   3  22  -1   41.86    2.39
  -3 -22  -1   40.21    2.29
  -3  22   1   41.57    2.34
   3 -22   1   44.14    2.56
  -3 -22   1   39.47    2.18
   3  22   1   42.00    2.29
   3 -22  -1   40.97    2.45
   3 -22   2    3.41    0.49
  -3  22   2    2.98    0.55
  -3 -22  -2    4.22    0.58
   3  22  -2    4.18    0.61
   3  22   2    4.10    0.67
   3 -22  -2    3.15    0.59
  -3  22  -2    3.17    0.60
  -3 -22   2    3.85    0.60
  -3  22   3    5.63    0.81
   3  22  -3    5.51    0.84
   3 -22   3    4.93    0.67
  -3 -22   3    4.46    0.67
  -3  22  -3    6.04    0.74
   3  22   3    7.92    0.97
   3 -22  -3    6.09    0.73
   4 -22   0   -0.32    0.26
  -4  22   0    0.17    0.30
  -4 -22   0   -0.29    0.24
   4  22   0    0.01    0.18
   4 -22   1    3.31    0.65
   4  22  -1    3.31    0.58
  -4 -22  -1    2.99    0.51
  -4  22   1    3.42    0.61
  -4 -22   1    2.55    0.45
   4 -22  -1    4.13    0.68
   4  22   1    3.54    0.57
  -4 -22  -2    1.87    0.36
  -4  22   2    2.06    0.46
   4  22  -2    2.02    0.42
   4 -22   2    1.50    0.38
   4 -22  -2    2.18    0.49
  -4  22  -2    2.20    0.58
  -4 -22   2    1.76    0.50
   4  22   2    2.09    0.55
   4  22  -3    1.96    0.38
   4 -22   3    2.67    0.43
  -4  22   3    2.68    0.59
   4  22   3    2.65    0.78
  -4 -22   3    2.96    0.54
   4 -22  -3    2.59    0.53
  -4  22  -3    2.24    0.48
  -5  22   0   29.23    1.77
  -5 -22   0   26.05    1.74
   5 -22   0   27.37    1.89
   5  22   0   29.86    1.65
  -5  22   1   10.22    1.03
  -5 -22  -1   11.09    0.94
   5 -22   1   10.89    1.08
   5  22  -1   11.65    1.03
  -5  22  -1   11.93    0.95
   5 -22  -1   10.57    1.10
   5  22   1   10.12    0.97
  -5 -22   1   10.26    0.93
   5  22  -2    6.17    0.73
  -5  22   2    6.09    0.76
   5 -22  -2    5.63    0.78
  -5 -22   2    6.39    0.77
   5  22   2    6.70    0.83
  -5  22  -2    5.97    0.77
   5  22  -3    4.52    0.60
  -5  22   3    4.04    0.68
   5 -22   3    4.14    0.55
  -5 -22   3    3.75    0.62
   5  22   3    4.64    0.71
   5 -22  -3    4.38    0.67
  -5  22  -3    3.86    0.57
   6 -22   0    4.54    0.71
  -6  22   0    4.50    0.65
  -6 -22   0    4.99    0.54
  -6 -22   0    4.80    0.64
   6  22  -1    5.20    0.65
  -6  22   1    5.02    0.71
   6 -22   1    3.44    0.62
  -6 -22  -1    4.53    0.56
   6 -22  -1    4.14    0.68
  -6  22  -1    3.98    0.54
   6  22   1    4.23    0.66
  -6 -22   1    4.14    0.60
  -6  22   2    9.61    1.03
   6  22  -2   10.84    1.00
  -6  22  -2   10.12    1.00
  -6 -22   2    9.55    0.96
   6  22   2   10.42    1.08
   6 -22  -2    9.98    0.98
   6 -22   3    3.45    0.48
   6  22  -3    4.19    0.61
  -6  22   3    4.48    0.72
   6 -22  -3    3.78    0.64
  -6 -22   3    3.84    0.60
   6  22   3    4.48    0.77
  -6  22  -3    3.01    0.43
   7 -22   0    8.52    0.93
  -7  22   0    6.70    0.77
  -7 -22   0    6.34    0.68
  -7 -22   0    6.65    0.72
   7  22  -1   15.61    1.20
  -7  22   1   13.76    1.24
   7 -22   1   17.31    1.37
  -7 -22  -1   12.55    1.09
  -7  22  -1   15.31    1.14
  -7 -22   1   13.89    1.16
   7 -22  -1   15.59    1.32
  -7 -22  -2    1.54    0.46
  -7  22   2    0.69    0.46
   7  22  -2    1.17    0.39
  -7  22  -2    0.87    0.31
  -7 -22   2    1.05    0.40
   7 -22  -2    0.46    0.26
  -7  22   3    0.52    0.38
   7  22  -3    0.90    0.34
   7 -22   3    0.49    0.23
  -7 -22   3    1.01    0.37
   8  22   0    3.90    0.50
  -8  22   0    3.71    0.64
  -8 -22   0    3.14    0.48
   8 -22   0    5.03    0.72
  -8 -22  -1    0.08    0.30
   8  22  -1    1.38    0.32
  -8  22   1    0.60    0.31
   8 -22   1    1.01    0.38
  -8  22  -1    0.88    0.31
   8 -22  -1    0.68    0.31
  -8 -22   1    0.30    0.29
  -8 -22  -2    9.14    0.91
  -8  22   2    7.63    1.00
   8  22  -2    9.49    0.89
   8 -22  -2    7.60    0.85
  -8 -22   2    7.58    0.88
  -8  22  -2    8.94    0.85
   8 -22   3    1.28    0.26
   9 -22   0    1.21    0.39
  -9  22   0    1.90    0.41
  -9 -22   0    1.67    0.39
   9  22  -1    0.50    0.22
  -9  22   1    0.60    0.29
   9 -22   1   -0.02    0.20
  -9 -22  -1    0.76    0.30
   9 -22  -1    0.18    0.25
  -9  22  -1    0.32    0.24
  -9 -22   1    0.94    0.33
   9  22  -2    1.38    0.38
  -9  22   2    1.57    0.59
  -9 -22  -2    1.33    0.44
   9 -22  -2    1.32    0.39
  -9 -22   2    2.53    0.53
 -10 -22   0    2.40    0.44
 -10  22   0    2.14    0.46
  10 -22   0    2.57    0.49
  10 -22   1    0.36    0.22
 -10  22   1    0.62    0.28
 -10 -22  -1   -0.05    0.18
 -10  22  -1    0.56    0.21
  10 -22  -1   -0.01    0.24
 -10 -22   1    0.39    0.29
  10  22  -2    8.11    0.81
 -10 -22  -2    6.24    0.75
 -10  22   2    6.54    0.91
  10 -22  -2    6.76    0.82
 -10 -22   2    6.92    0.86
  11 -22   0    0.41    0.29
 -11  22   0    1.13    0.34
 -11 -22  -1    0.91    0.30
 -11  22   1    0.54    0.31
 -11  22  -1    0.22    0.22
 -11 -22   1    0.67    0.31
  11 -22  -1    0.79    0.29
 -11  22   2    0.38    0.40
  11  22  -2    0.20    0.29
 -11 -22  -2    0.58    0.26
  11 -22  -2    0.87    0.42
 -11 -22   2    1.05    0.39
  12  22   0    4.56    0.58
 -12  22   0    6.39    0.78
 -12  22   1    0.00    0.23
 -12 -22  -1    0.21    0.19
  12 -22  -1   -0.14    0.25
 -12 -22   1    0.25    0.25
 -12  22  -1    0.49    0.27
  13  22   0    0.47    0.28
 -13  22   0    0.61    0.33
 -13 -22  -1    1.40    0.29
 -13 -22   1    1.61    0.35
 -13  22  -1    0.43    0.37
  13 -22  -1    0.64    0.39
  13  22   1    1.06    0.39
  14  22   0    1.96    0.46
  14  22   1    8.23    0.97
   0  23   0   -0.32    0.16
   0 -23   0   -0.19    0.28
   0 -23  -1    8.86    0.95
   0  23   1   10.86    0.95
   0 -23   1    9.54    1.05
   0 -23  -2    1.36    0.42
   0  23   2    1.36    0.43
   0 -23   2    0.85    0.30
   0  23  -2    0.99    0.44
   0 -23   3    0.30    0.28
   0  23   3    1.29    0.47
   0  23  -3    1.29    0.44
  -1  23   0   14.15    1.05
   1 -23   0   14.42    1.26
  -1 -23   0   13.71    1.24
   1  23   0   14.25    1.03
   1 -23   1   10.11    1.09
  -1  23   1   10.65    1.00
  -1 -23  -1   10.25    1.00
  -1 -23   1   10.25    1.08
   1  23   1   10.07    0.93
   1 -23  -1   11.28    1.09
   1 -23   2    5.97    0.66
  -1  23   2    7.52    0.84
  -1 -23  -2    7.17    0.80
   1  23  -2    6.72    0.86
   1  23   2    6.08    0.77
  -1  23  -2    6.30    0.81
  -1 -23   2    5.22    0.66
   1 -23  -2    5.89    0.74
   1 -23   3    0.62    0.24
  -1 -23  -3    0.73    0.28
   1  23  -3    0.46    0.35
  -1  23   3    0.23    0.38
   1 -23  -3    0.29    0.28
  -1 -23   3    0.25    0.27
  -1  23  -3    0.64    0.27
   1  23   3    0.34    0.40
  -2 -23   0   22.73    1.61
   2  23   0   22.57    1.38
   2 -23   0   21.53    1.64
  -2  23   0   23.50    1.47
  -2  23   1    0.11    0.30
  -2 -23  -1    1.21    0.44
   2 -23   1    0.49    0.41
   2 -23  -1    1.40    0.48
  -2 -23   1    0.54    0.44
  -2 -23   1    0.79    0.25
   2  23   1   -0.01    0.26
  -2 -23  -2    4.90    0.68
   2  23  -2    5.92    0.73
   2 -23   2    4.69    0.55
  -2  23   2    5.13    0.69
  -2 -23   2    4.06    0.63
   2 -23  -2    5.04    0.68
  -2  23  -2    5.21    0.71
   2  23   2    6.26    0.74
  -2 -23  -3    5.76    0.63
   2  23  -3    6.19    0.82
  -2  23   3    6.75    0.88
   2 -23   3    3.82    0.56
  -2 -23   3    5.03    0.67
  -2  23  -3    5.59    0.72
   2 -23  -3    5.39    0.69
   2  23   3    6.20    0.87
  -3  23   0    6.31    0.71
  -3 -23   0    6.89    0.81
   3 -23   0    6.96    0.86
   3  23   0    7.25    0.67
   3  23  -1    1.84    0.56
  -3  23   1    2.32    0.49
  -3 -23  -1    2.43    0.46
   3 -23   1    2.93    0.60
   3 -23  -1    1.84    0.58
   3  23   1    2.74    0.48
  -3 -23   1    1.96    0.34
  -3 -23  -2    2.35    0.44
   3 -23   2    1.86    0.35
   3  23  -2    1.98    0.45
  -3  23   2    2.47    0.48
   3 -23  -2    2.22    0.48
  -3  23  -2    2.70    0.54
  -3 -23   2    2.61    0.51
   3  23   2    2.41    0.52
  -3  23   3    8.64    1.00
   3  23  -3   10.45    1.11
   3 -23   3    8.74    0.88
   3  23   3   11.28    1.15
   3 -23  -3   11.15    1.04
  -3 -23   3    7.69    0.89
  -3  23  -3   10.35    1.02
   4 -23   0    2.40    0.57
  -4  23   0    2.85    0.50
  -4 -23   0    2.89    0.52
  -4  23   1    8.71    0.94
  -4 -23  -1    8.62    0.87
   4 -23   1   10.14    1.06
   4  23  -1    9.82    0.96
   4 -23  -1    9.48    1.00
   4  23   1    9.30    0.91
  -4 -23   1    8.77    0.81
   4  23  -2    0.24    0.26
  -4 -23  -2    0.70    0.29
  -4  23   2    0.17    0.23
  -4 -23   2    0.51    0.29
  -4  23  -2    0.47    0.34
   4 -23  -2    0.61    0.34
   4  23   2    0.97    0.42
  -4  23   3    5.46    0.77
   4 -23   3    5.35    0.63
   4  23  -3    4.94    0.68
   4 -23  -3    5.69    0.76
  -4 -23   3    5.23    0.66
  -4  23  -3    4.30    0.64
   4  23   3    5.63    0.78
   5 -23   0   18.00    1.45
  -5 -23   0   17.43    1.33
  -5  23   0   17.74    1.31
   5  23  -1    7.79    0.81
  -5 -23  -1    5.40    0.68
  -5  23   1    6.75    0.82
   5 -23   1    7.39    0.89
  -5 -23   1    7.40    0.75
   5 -23  -1    6.61    0.83
   5  23   1    6.67    0.75
  -5  23   2    7.67    0.85
   5  23  -2    9.12    0.93
   5  23   2    9.85    1.00
  -5  23  -2    9.14    0.96
   5 -23  -2    7.76    0.94
  -5 -23   2    8.16    0.86
   5 -23   3    8.73    0.86
   5  23  -3   11.12    1.07
  -5  23   3   11.03    1.14
   5 -23  -3   10.71    1.09
  -5 -23   3   10.68    1.06
   5  23   3   13.37    1.26
  -5  23  -3   11.48    1.04
  -6  23   0    3.21    0.55
  -6 -23   0    3.80    0.57
   6 -23   0    3.16    0.59
   6 -23   1    0.34    0.32
  -6 -23  -1    0.70    0.26
   6  23  -1    0.62    0.34
  -6  23   1    0.82    0.39
  -6 -23   1    1.28    0.40
   6 -23  -1    1.16    0.42
   6  23   1    0.46    0.37
   6  23  -2   12.26    1.09
  -6  23   2   12.14    1.12
   6  23   2   13.58    1.23
  -6 -23   2   13.27    1.16
  -6  23  -2   12.12    1.13
   6 -23  -2   11.86    1.12
   6 -23   3    1.59    0.32
  -6 -23   3    0.22    0.29
   7 -23   0    0.48    0.34
  -7  23   0   -0.05    0.26
  -7 -23   0    0.33    0.21
  -7 -23   0    0.43    0.25
  -7  23   1    8.24    0.88
   7  23  -1    7.10    0.76
   7 -23   1    6.60    0.80
  -7 -23  -1    7.35    0.78
  -7  23  -1    7.41    0.76
  -7 -23   1    6.83    0.78
   7 -23  -1    6.10    0.79
   7  23  -2    5.84    0.69
  -7 -23  -2    5.56    0.73
  -7  23   2    5.28    0.76
   7 -23  -2    6.59    0.77
  -7  23  -2    6.97    0.77
  -7 -23   2    6.41    0.76
   8  23   0    0.77    0.23
   8 -23   0    0.10    0.27
  -8 -23   0    0.55    0.27
  -8  23   0    0.71    0.32
   8  23  -1   11.68    0.98
  -8 -23  -1    9.27    0.89
  -8  23   1   10.26    1.03
   8 -23   1   10.68    1.03
   8 -23  -1    9.36    1.02
  -8  23  -1   10.98    0.96
  -8 -23   1    9.94    0.96
  -8 -23  -2   10.28    1.01
   8  23  -2   10.96    1.01
  -8  23   2   10.46    1.16
   8 -23  -2   10.91    1.05
  -8 -23   2   10.21    1.02
  -8  23  -2    9.98    0.93
   9 -23   0    0.61    0.25
  -9 -23   0    0.58    0.29
  -9  23   0    0.31    0.31
   9  23  -1    1.41    0.28
  -9 -23  -1    1.78    0.37
   9 -23   1    1.81    0.38
  -9  23   1    1.74    0.47
   9 -23  -1    1.96    0.44
  -9 -23   1    1.72    0.42
  -9  23  -1    1.70    0.36
   9  23  -2    6.84    0.77
  -9 -23  -2    7.19    0.80
  -9  23   2    6.43    0.92
  -9 -23   2    6.08    0.76
   9 -23  -2    6.69    0.80
 -10 -23   0    0.71    0.22
 -10  23   0    0.97    0.31
  10 -23   0    0.22    0.24
 -10 -23  -1    0.19    0.20
 -10  23   1    0.96    0.31
  10 -23   1    0.75    0.29
  10 -23  -1    0.76    0.29
 -10 -23   1    0.90    0.32
 -10  23  -1    1.12    0.32
 -10 -23  -2    2.13    0.41
 -10  23   2    1.55    0.59
  10  23  -2    1.41    0.42
 -10 -23   2    1.42    0.41
  10 -23  -2    1.82    0.52
  11 -23   0    3.00    0.51
 -11  23   0    3.43    0.53
  11  23   0    2.34    0.40
 -11 -23  -1    1.45    0.38
 -11  23   1    1.96    0.39
  11 -23  -1    1.04    0.31
 -11  23  -1    1.56    0.37
 -11 -23   1    1.48    0.42
  11  23  -2   11.90    1.15
  12  23   0    0.93    0.30
 -12  23   0    0.97    0.39
 -12  23   1    1.39    0.45
 -12 -23  -1    2.32    0.37
  12 -23  -1    1.13    0.40
 -12 -23   1    1.21    0.33
 -12  23  -1    1.29    0.41
  13  23   0    0.24    0.27
 -13  23   0    0.17    0.32
 -13  23  -1    0.94    0.46
  13 -23  -1    0.27    0.45
   0 -24   0    4.78    0.76
   0  24   0    4.58    0.54
   0 -24   1    0.52    0.39
   0  24   1    0.35    0.31
   0 -24  -1    0.74    0.39
   0 -24  -2    5.06    0.69
   0  24  -2    5.98    0.80
   0 -24   2    5.50    0.65
   0  24   2    6.78    0.78
   0 -24   3    0.26    0.25
   0 -24  -3    0.62    0.26
   0  24   3    0.13    0.40
   0  24  -3    0.47    0.34
   1  24   0    6.24    0.65
  -1  24   0    6.31    0.66
  -1 -24   0    7.79    0.88
   1 -24   0    6.55    0.86
  -1  24   1    5.44    0.70
   1 -24   1    5.84    0.80
  -1 -24  -1    4.99    0.71
   1  24   1    5.17    0.67
   1 -24  -1    5.90    0.80
  -1 -24   1    5.88    0.82
   1  24  -2    4.21    0.67
  -1 -24  -2    4.13    0.61
  -1  24   2    3.77    0.56
   1 -24   2    2.70    0.46
   1 -24  -2    3.83    0.60
   1  24   2    4.51    0.63
  -1 -24   2    3.43    0.53
  -1  24  -2    4.38    0.68
  -1 -24  -3    1.25    0.27
  -1  24   3    1.20    0.49
   1  24  -3    0.74    0.37
   1 -24   3    0.28    0.31
   1  24   3    1.09    0.48
  -1  24  -3    1.40    0.47
   1 -24  -3    1.11    0.33
  -1 -24   3    0.84    0.31
  -2  24   0    0.73    0.30
   2  24   0    0.99    0.33
  -2 -24   0    0.85    0.40
   2 -24   0    0.92    0.47
  -2 -24  -1    3.10    0.55
  -2  24   1    2.23    0.48
   2 -24   1    3.37    0.63
   2  24   1    2.54    0.48
   2 -24  -1    3.35    0.62
  -2 -24   1    3.12    0.61
   2  24  -2    2.71    0.49
  -2  24   2    3.10    0.51
  -2 -24  -2    2.52    0.49
   2  24   2    2.58    0.50
  -2  24  -2    3.24    0.59
   2 -24  -2    2.52    0.52
  -2 -24   2    3.06    0.49
  -2  24   3    9.70    1.08
   2  24  -3    8.06    0.98
  -2 -24  -3    8.05    0.78
   2 -24   3    6.91    0.76
  -2  24  -3    8.01    0.90
   2  24   3    8.97    1.01
   2 -24  -3    8.78    0.88
  -2 -24   3    8.36    0.84
  -3 -24   0    8.96    0.94
  -3  24   0    8.80    0.83
   3 -24   0    8.37    0.97
   3  24  -1    3.87    0.59
  -3  24   1    3.08    0.54
  -3 -24  -1    2.37    0.48
   3 -24   1    2.56    0.60
   3  24   1    3.90    0.56
   3 -24  -1    2.92    0.60
  -3  24   2    0.13    0.21
  -3 -24  -2    0.30    0.22
   3  24  -2    0.76    0.25
   3 -24  -2    0.53    0.31
   3  24   2    0.44    0.33
  -3 -24   2    0.14    0.24
  -3  24  -2    0.07    0.27
  -3  24   3    0.55    0.38
   3 -24   3    0.50    0.26
   3  24  -3    0.48    0.34
   3 -24  -3    1.34    0.42
  -3  24  -3    0.93    0.29
   3  24   3   -0.28    0.29
  -3 -24   3    0.98    0.29
  -4 -24   0    8.93    0.95
   4 -24   0   11.98    1.15
  -4  24   0   10.25    0.94
  -4 -24  -1    4.10    0.59
   4  24  -1    3.42    0.58
  -4  24   1    3.34    0.58
   4 -24   1    4.99    0.72
  -4 -24   1    3.01    0.45
   4  24   1    4.15    0.59
   4 -24  -1    4.51    0.70
   4  24  -2    2.81    0.49
  -4 -24  -2    2.80    0.43
  -4  24   2    3.80    0.53
   4 -24  -2    3.36    0.62
   4  24   2    4.85    0.67
  -4 -24   2    2.97    0.49
  -4  24  -2    3.45    0.61
   4 -24   3   -0.16    0.20
  -4  24  -3    0.47    0.28
  -4 -24   3    1.06    0.30
   4 -24  -3    0.28    0.27
  -5 -24   0   -0.20    0.22
   5 -24   0   -0.44    0.21
  -5  24   0    0.06    0.23
  -5 -24  -1    3.42    0.55
  -5  24   1    3.46    0.58
   5 -24   1    3.59    0.62
   5  24  -1    4.62    0.59
   5 -24  -1    4.27    0.64
   5  24   1    4.77    0.61
  -5 -24   1    4.21    0.56
  -5  24   2    1.17    0.34
   5  24  -2    1.10    0.32
   5  24   2    0.96    0.43
   5 -24  -2    0.97    0.43
  -5 -24   2    0.90    0.34
  -5  24  -2    1.17    0.40
   5 -24   3    0.77    0.23
  -5  24  -3    0.87    0.31
  -5 -24   3    2.32    0.41
  -6 -24   0    1.07    0.39
   6 -24   0    1.50    0.49
  -6  24   0    1.83    0.43
   6 -24   1    7.56    0.87
  -6  24   1    5.99    0.77
  -6 -24  -1    5.31    0.63
   6  24  -1    7.51    0.79
   6 -24  -1    7.10    0.85
  -6 -24   1    6.31    0.74
   6  24   1    7.53    0.79
   6  24  -2    1.01    0.33
  -6  24   2    0.50    0.23
  -6 -24   2    0.79    0.34
  -6  24  -2    0.88    0.30
   6 -24  -2    0.80    0.26
   6  24   2    0.90    0.41
  -6  24  -3    0.05    0.20
   7 -24   0    7.03    0.84
  -7  24   0    8.32    0.85
  -7 -24   0    7.20    0.78
  -7  24   1    2.83    0.52
   7  24  -1    2.64    0.43
   7 -24   1    2.23    0.45
   7 -24  -1    2.54    0.49
   7  24   1    2.38    0.51
  -7 -24   1    3.05    0.51
   7  24  -2    3.56    0.54
  -7  24   2    3.11    0.47
  -7  24  -2    2.89    0.48
  -7 -24   2    1.82    0.43
   7  24   2    3.46    0.63
   7 -24  -2    2.75    0.44
   8 -24   0    0.47    0.33
  -8  24   0    1.06    0.35
   8  24  -1    2.56    0.38
   8 -24   1    3.65    0.57
  -8  24   1    3.37    0.56
  -8 -24  -1    2.94    0.45
   8 -24  -1    2.35    0.50
  -8 -24   1    2.69    0.46
  -8  24   2    4.26    0.65
  -8 -24  -2    3.72    0.57
   8  24  -2    4.63    0.61
  -8 -24   2    2.87    0.53
   8 -24  -2    4.30    0.62
  -8  24  -2    3.28    0.44
  -9 -24   0    1.61    0.31
  -9  24   0    2.08    0.42
   9 -24   0    0.83    0.33
   9 -24   1    5.82    0.70
   9  24  -1    6.36    0.66
  -9 -24  -1    4.97    0.59
  -9  24   1    5.52    0.70
  -9  24  -1    5.93    0.68
   9 -24  -1    5.76    0.70
  -9 -24   1    5.36    0.67
   9  24  -2    5.05    0.69
  -9  24   2    4.59    0.78
  -9 -24  -2    4.80    0.61
   9 -24  -2    5.31    0.73
  -9 -24   2    4.05    0.59
 -10 -24   0    2.89    0.41
  10 -24   0    3.28    0.52
 -10  24   0    3.75    0.58
 -10  24   1    2.49    0.44
  10 -24   1    2.48    0.46
 -10 -24  -1    1.45    0.31
  10 -24  -1    1.34    0.38
 -10  24  -1    2.03    0.39
 -10 -24   1    2.10    0.42
 -10 -24  -2    5.24    0.65
  10  24  -2    6.48    0.79
 -11  24   0    0.08    0.29
  11  24   0    0.29    0.24
  11 -24   0    0.33    0.25
 -11  24   1    6.63    0.82
 -11 -24  -1    4.91    0.55
 -11  24  -1    5.04    0.70
 -11 -24   1    4.25    0.62
  11 -24  -1    7.22    0.84
  11  24  -2    5.90    0.84
 -12  24   0    3.19    0.64
  12  24   0    4.46    0.62
 -12 -24   1    0.57    0.25
 -12  24  -1    0.73    0.40
  12 -24  -1    1.06    0.48
  13  24   0    0.81    0.44
  13 -24  -1    3.08    0.74
   0  25   0    0.03    0.18
   0 -25   0   -0.11    0.28
   0  25   1    0.34    0.30
   0 -25  -1    0.26    0.31
   0 -25   1    0.07    0.30
   0 -25  -2    0.60    0.31
   0  25  -2    0.58    0.37
   0  25   2    0.59    0.30
   0 -25   3    1.31    0.29
   0 -25  -3    1.45    0.38
   1  25   0    0.10    0.21
   1 -25   0    0.52    0.35
  -1 -25   0    0.51    0.38
  -1  25   0    0.56    0.24
  -1 -25  -1    4.92    0.68
  -1  25   1    3.28    0.54
   1 -25   1    3.58    0.60
  -1 -25   1    3.89    0.66
   1  25   1    4.20    0.59
   1 -25  -1    3.07    0.61
   1  25  -2    4.18    0.70
  -1  25   2    3.28    0.55
  -1 -25  -2    2.88    0.52
   1  25   2    3.13    0.54
  -1 -25   2    2.04    0.37
   1 -25  -2    3.52    0.58
  -1  25  -2    3.22    0.59
  -1 -25  -3    9.12    0.86
   1 -25   3    7.97    0.81
  -1 -25   3    9.11    0.88
  -1  25  -3    9.70    1.00
   1 -25  -3    9.70    0.93
  -2  25   0    0.17    0.20
   2 -25   0    0.28    0.28
  -2 -25   0    0.03    0.27
   2 -25   1    0.93    0.38
  -2  25   1    0.90    0.32
  -2 -25  -1    0.38    0.28
  -2 -25   1    0.31    0.34
   2  25   1    0.64    0.30
   2 -25  -1    0.42    0.33
  -2  25   2    1.17    0.36
   2  25  -2    0.54    0.22
  -2 -25  -2    0.65    0.27
   2 -25  -2    0.94    0.41
   2  25   2    1.29    0.42
  -2 -25   2    0.26    0.22
  -2  25  -2    0.30    0.30
   2 -25   3    0.38    0.23
  -2  25  -3    0.32    0.25
   2 -25  -3    0.28    0.25
  -2 -25   3    0.27    0.27
   3 -25   0    8.59    0.95
  -3  25   0    8.26    0.80
  -3 -25   0    6.87    0.84
   3 -25   1    2.46    0.51
  -3  25   1    2.08    0.41
  -3 -25  -1    1.67    0.40
   3  25  -1    1.95    0.42
   3  25   1    1.78    0.47
   3 -25  -1    2.12    0.52
   3  25  -2    3.03    0.48
  -3  25   2    3.07    0.52
  -3 -25  -2    2.83    0.44
  -3 -25   2    2.27    0.39
  -3  25  -2    3.74    0.64
   3 -25  -2    2.11    0.52
   3  25   2    2.49    0.63
   3 -25   3    1.95    0.28
  -3  25  -3    0.84    0.30
  -3 -25   3    1.50    0.36
   4 -25   0   -0.03    0.23
  -4  25   0    0.25    0.22
  -4 -25   0    0.07    0.28
   4  25  -1    8.68    0.92
  -4 -25  -1    9.26    0.92
  -4  25   1    7.83    0.87
   4 -25   1   10.39    1.07
   4 -25  -1    9.00    0.99
   4  25   1    9.38    0.88
   4  25  -2    1.15    0.33
  -4 -25  -2    0.86    0.21
  -4  25   2    1.26    0.36
   4  25   2    0.93    0.37
   4 -25  -2    0.89    0.44
  -4  25  -2    1.48    0.45
  -4 -25   2    1.31    0.42
  -4  25  -3    2.39    0.40
   5 -25   0    2.64    0.54
  -5  25   0    3.47    0.53
  -5 -25   0    3.76    0.58
  -5 -25  -1    7.07    0.80
  -5  25   1    6.85    0.80
   5 -25   1    8.38    0.94
   5  25  -1    7.98    0.84
   5 -25  -1    7.00    0.83
   5  25   1    7.28    0.78
  -5 -25   1    7.03    0.71
   5  25  -2    1.19    0.37
  -5  25   2    1.53    0.33
  -5 -25   2    0.63    0.32
   5  25   2    1.06    0.40
   5 -25  -2    1.46    0.48
  -5  25  -2    0.13    0.30
  -5  25  -3    1.19    0.32
  -6  25   0    1.63    0.37
   6 -25   0    0.60    0.34
  -6 -25   0    0.95    0.35
  -6  25   1    2.01    0.42
   6 -25   1    3.14    0.54
   6  25  -1    3.31    0.50
  -6 -25  -1    2.29    0.42
   6 -25  -1    2.85    0.52
  -6 -25   1    2.64    0.44
   6  25   1    3.17    0.51
  -6  25   2    5.49    0.71
   6  25  -2    6.31    0.76
  -6 -25   2    6.05    0.70
  -6  25  -2    6.47    0.77
   6 -25  -2    5.61    0.71
   6  25   2    5.48    0.78
  -7  25   0   -0.16    0.21
  -7 -25   0    0.05    0.21
   7 -25   0    0.21    0.24
   7 -25   1    2.96    0.52
  -7  25   1    1.99    0.42
   7  25  -1    2.72    0.42
   7  25   1    2.79    0.47
   7 -25  -1    1.87    0.44
  -7 -25   1    2.11    0.39
   7  25  -2    0.25    0.25
  -7  25   2    0.97    0.32
   7 -25  -2    0.89    0.31
   7  25   2    1.48    0.57
  -7 -25   2    0.49    0.28
  -7  25  -2    0.95    0.31
  -8  25   0    0.32    0.22
   8 -25   0    0.00    0.24
   8 -25   1   15.38    1.29
   8  25  -1   13.96    1.14
  -8  25   1   13.43    1.22
   8 -25  -1   13.06    1.25
   8  25   1   14.65    1.21
  -8 -25   1   14.56    1.16
  -8  25   2    4.32    0.67
   8  25  -2    3.36    0.58
   8  25   2    5.07    0.89
  -8 -25   2    2.74    0.46
  -8  25  -2    2.57    0.41
   8 -25  -2    3.95    0.59
   9 -25   0    0.85    0.32
  -9  25   0    1.52    0.44
  -9 -25  -1    5.11    0.59
   9 -25   1    5.60    0.69
   9  25  -1    6.81    0.70
  -9  25   1    5.79    0.77
   9 -25  -1    7.71    0.85
  -9 -25   1    4.89    0.63
  -9 -25  -2    9.25    0.91
   9  25  -2    9.56    1.03
  -9 -25   2    6.90    0.82
 -10  25   0    2.03    0.43
  10 -25   0    0.96    0.33
 -10  25   1    0.24    0.28
  10 -25   1    0.25    0.35
 -10 -25  -1    0.48    0.21
  10 -25  -1    0.92    0.31
 -10 -25   1    0.15    0.26
  10  25  -2    5.18    0.78
  11 -25   0    2.60    0.51
 -11  25   0    2.88    0.58
  11 -25  -1    6.34    0.86
 -11  25  -1    5.64    0.81
 -11 -25   1    3.93    0.53
 -12  25  -1    1.73    0.67
   0 -26   0    4.46    0.72
   0  26   0    6.17    0.64
   0 -26  -1    0.37    0.30
   0  26   1    0.85    0.34
   0 -26   1    0.39    0.33
   0  26  -2    0.53    0.37
   0 -26  -2    0.29    0.29
   0  26   2   -0.05    0.19
   0 -26  -3    0.96    0.26
   0 -26   3    1.44    0.28
   1 -26   0    0.28    0.30
  -1  26   0    0.15    0.24
  -1 -26   0   -0.22    0.26
   1 -26   1    0.49    0.30
  -1 -26  -1    1.52    0.46
  -1  26   1    1.45    0.40
   1  26   1    1.11    0.36
   1 -26  -1    0.91    0.44
  -1 -26   1    1.63    0.54
  -1  26   2    0.56    0.26
  -1 -26  -2    0.68    0.29
   1  26  -2    0.14    0.36
   1  26   2    0.62    0.28
   1 -26  -2    0.92    0.36
  -1  26  -2    0.75    0.37
   1 -26   3    0.22    0.21
  -1 -26  -3    0.37    0.20
  -1 -26   3    1.19    0.28
  -2 -26   0    1.54    0.51
  -2  26   0    2.60    0.43
   2 -26   0    2.34    0.54
  -2  26   1    2.48    0.42
  -2 -26  -1    1.47    0.45
   2 -26   1    1.62    0.48
   2 -26  -1    1.90    0.59
  -2 -26   1    2.00    0.60
   2  26   1    2.32    0.43
  -2 -26  -2   -0.13    0.21
  -2  26   2    0.12    0.22
   2  26  -2    0.30    0.21
   2 -26  -2    0.66    0.33
   2  26   2    0.58    0.27
  -2  26  -2    0.35    0.32
  -2 -26   2    0.46    0.20
   2 -26   3    0.31    0.21
  -3  26   0    0.20    0.24
   3 -26   0    0.70    0.34
  -3 -26   0    0.10    0.23
   3  26  -1    0.44    0.30
   3 -26   1    0.98    0.34
  -3  26   1    0.10    0.20
  -3 -26  -1    0.58    0.29
   3  26   1   -0.02    0.20
   3 -26  -1    0.19    0.31
  -3 -26  -2    4.02    0.55
  -3  26   2    5.39    0.66
   3  26  -2    4.28    0.58
  -3  26  -2    4.49    0.67
  -3 -26   2    3.97    0.51
   3  26   2    4.00    0.60
   3 -26  -2    4.11    0.70
   4 -26   0    2.32    0.48
  -4  26   0    2.26    0.41
  -4 -26   0    2.17    0.49
   4  26  -1    1.18    0.40
  -4  26   1    0.89    0.41
  -4 -26  -1    2.38    0.42
   4 -26   1    1.69    0.52
   4 -26  -1    2.15    0.63
   4  26   1    1.74    0.37
   4  26  -2    3.48    0.50
  -4  26   2    2.59    0.48
  -4  26  -2    2.87    0.56
  -4 -26   2    2.46    0.43
   4 -26  -2    2.52    0.57
   4  26   2    3.32    0.57
   5 -26   0   -0.14    0.20
  -5  26   0    0.39    0.23
  -5 -26   0    0.39    0.29
   5 -26   1    5.20    0.71
   5  26  -1    5.29    0.64
  -5 -26  -1    5.73    0.68
  -5  26   1    5.52    0.69
   5 -26  -1    4.49    0.64
   5  26   1    5.03    0.61
   5  26  -2    6.83    0.78
  -5  26   2    7.06    0.82
  -5 -26   2    6.69    0.76
   5  26   2    8.59    0.95
   5 -26  -2    7.66    0.95
  -5  26  -2    6.58    0.82
  -6 -26   0    0.91    0.31
  -6  26   0    0.92    0.31
   6 -26   0    0.88    0.31
  -6  26   1    1.42    0.41
   6  26  -1    0.68    0.25
   6 -26   1    0.55    0.29
   6  26   1    0.66    0.27
   6 -26  -1    0.76    0.29
   6  26  -2    2.39    0.47
  -6  26   2    2.77    0.48
  -6  26  -2    1.98    0.42
  -6 -26   2    1.57    0.35
   6 -26  -2    2.09    0.56
   6  26   2    2.36    0.65
  -7  26   0    1.83    0.37
   7 -26   0    2.07    0.42
  -7  26   1    0.90    0.32
   7 -26   1    0.44    0.29
   7  26  -1    1.33    0.28
  -7 -26   1    0.27    0.22
   7 -26  -1    0.25    0.23
   7  26   1    0.59    0.28
   7  26  -2    3.29    0.59
  -7  26  -2    3.59    0.51
   7  26   2    4.48    0.83
  -7 -26   2    2.34    0.43
  -8  26   0    5.54    0.67
   8 -26   0    4.22    0.66
   8  26  -1    7.31    0.79
  -8  26   1   10.53    1.04
   8 -26   1    8.98    0.95
   8 -26  -1    6.26    0.83
  -8 -26   1    7.90    0.80
   8  26   1    8.10    0.89
   8  26  -2    2.47    0.55
   8  26   2    4.07    0.93
  -8  26  -2    3.53    0.45
  -9  26   0    0.77    0.33
   9 -26   0    1.74    0.41
  -9  26   1    9.33    1.01
   9 -26   1    9.42    0.98
   9  26  -1    8.50    0.86
  -9 -26   1    7.25    0.76
   9 -26  -1    9.13    1.04
 -10  26   0    0.82    0.34
  10 -26   0    0.11    0.26
  10 -26   1    0.52    0.38
 -10 -26   1    0.32    0.25
  10 -26  -1   -0.49    0.35
  11 -26   0    1.03    0.42
 -11  26   0    0.33    0.40
 -11 -26   1    4.39    0.53
   0 -27   0   -0.07    0.25
   0 -27  -1    9.55    1.00
   0  27   1    8.50    0.88
   0 -27   1   10.61    1.16
   0 -27  -2    1.12    0.32
   0  27  -2    0.38    0.39
   0  27   2    0.49    0.26
   1 -27   0    0.30    0.31
  -1 -27   0    0.47    0.31
  -1 -27  -1    2.31    0.50
   1 -27   1    2.17    0.45
  -1  27   1    2.35    0.42
  -1 -27   1    2.22    0.63
   1 -27  -1    2.33    0.52
   1  27   1    2.78    0.43
   1  27  -2    4.90    0.77
  -1 -27  -2    5.46    0.69
  -1  27   2    4.92    0.69
  -1  27  -2    4.62    0.75
   1  27   2    5.12    0.73
   1 -27  -2    4.63    0.67
  -2  27   0    0.74    0.24
   2 -27   0   -0.06    0.31
  -2 -27   0   -0.11    0.28
  -2  27   1    0.91    0.30
  -2 -27  -1    0.82    0.33
   2 -27   1    0.99    0.37
   2  27   1    1.35    0.31
  -2 -27   1    1.07    0.39
   2 -27  -1    0.34    0.35
  -2 -27  -2    5.71    0.70
  -2  27   2    7.14    0.81
   2  27  -2    5.93    0.74
  -2  27  -2    6.21    0.86
   2 -27  -2    5.57    0.77
   2  27   2    6.52    0.82
  -3  27   0    7.34    0.76
  -3 -27   0    8.08    0.90
   3 -27   0    7.64    0.88
  -3  27   1    2.55    0.45
  -3 -27  -1    1.72    0.48
   3 -27   1    2.25    0.45
   3  27  -1    1.85    0.44
   3 -27  -1    2.60    0.58
   3  27   1    1.36    0.31
  -3  27   2    4.69    0.61
   3  27  -2    3.45    0.57
  -3 -27  -2    3.09    0.46
   3 -27  -2    3.83    0.61
   3  27   2    3.27    0.61
  -3  27  -2    2.38    0.54
   4 -27   0    0.19    0.20
  -4 -27   0    0.02    0.27
  -4  27   0    0.29    0.21
  -4 -27  -1    2.18    0.46
   4  27  -1    2.05    0.42
   4 -27   1    2.04    0.48
  -4  27   1    2.51    0.48
   4  27   1    1.92    0.37
   4 -27  -1    2.63    0.58
  -4  27   2    3.67    0.61
   4  27  -2    3.94    0.58
   4  27   2    4.52    0.69
   4 -27  -2    4.83    0.75
  -4  27  -2    3.63    0.61
  -4 -27   2    4.72    0.55
   5 -27   0    0.40    0.25
  -5  27   0    0.92    0.30
  -5 -27   0    1.00    0.35
   5 -27   1    1.60    0.44
  -5  27   1    1.32    0.36
  -5 -27  -1    0.82    0.32
   5  27   1    1.29    0.40
   5 -27  -1    1.54    0.35
  -5  27   2    2.17    0.50
   5  27  -2    2.65    0.51
   5  27   2    2.22    0.63
  -5 -27   2    2.05    0.35
  -5  27  -2    0.86    0.35
   5 -27  -2    1.92    0.60
  -6 -27   0    0.85    0.31
  -6  27   0    1.45    0.34
   6 -27   0    0.40    0.25
   6  27  -1    1.14    0.32
   6 -27   1    0.96    0.35
  -6  27   1    0.74    0.34
   6 -27  -1    1.59    0.34
   6  27   1    0.99    0.37
   6  27  -2    2.23    0.50
  -6  27  -2    1.03    0.30
  -6 -27   2    2.24    0.35
   6  27   2    1.88    0.73
  -7  27   0   13.65    1.17
   7  27   0   12.28    1.06
   7 -27   0   12.02    1.20
   7  27  -1    4.12    0.54
  -7  27   1    3.24    0.59
   7 -27   1    4.14    0.63
   7 -27  -1    2.92    0.49
   7  27   1    3.42    0.60
  -7 -27   2    7.01    0.74
  -7  27  -2    6.46    0.72
   8 -27   0    1.92    0.41
  -8  27   1    0.76    0.39
   8  27  -1    0.38    0.26
   8 -27  -1    0.78    0.32
  -8  27  -2    4.42    0.52
  -9  27   0    0.44    0.33
   9 -27   0    0.22    0.27
   9  27  -1    1.60    0.46
   9 -27   1    2.20    0.59
   9 -27  -1    2.20    0.50
 -10  27   0    0.57    0.43
  10 -27   0    1.15    0.42
  10 -27   1    2.23    0.76
 -10 -27   1    1.47    0.30
  11 -27   0    3.83    0.76
   0 -28   0    0.63    0.41
   0 -28   1    0.23    0.46
   0 -28  -1    0.11    0.30
   0  28   1   -0.17    0.20
   0  28   2    4.60    0.69
   0 -28  -2    3.80    0.56
   0  28  -2    5.31    0.80
   1 -28   0    0.73    0.39
  -1 -28   0    0.47    0.34
   1 -28   1    1.03    0.31
  -1 -28  -1    1.31    0.42
  -1  28   1    1.58    0.34
   1 -28  -1    0.95    0.41
  -1 -28   1    1.39    0.55
   1  28   1    1.13    0.34
  -1 -28  -2    0.65    0.32
   1  28  -2    1.52    0.50
  -1  28   2    0.70    0.38
   1 -28  -2    1.39    0.46
   1  28   2    1.03    0.43
  -1  28  -2    0.04    0.33
   2 -28   0    0.60    0.44
  -2 -28   0    1.41    0.46
  -2 -28  -1    1.10    0.37
   2 -28   1    0.56    0.26
  -2  28   1    0.55    0.27
  -2 -28   1    1.04    0.46
   2 -28  -1    1.69    0.49
   2  28   1    0.96    0.28
   2  28  -2    9.23    1.00
  -2  28   2    9.44    0.99
  -2 -28  -2    8.93    0.90
  -2  28  -2    7.84    0.98
   2 -28  -2    7.05    0.91
   2  28   2    9.15    1.02
  -3  28   0    0.26    0.24
   3 -28   0    0.81    0.27
  -3 -28   0    0.36    0.28
  -3 -28  -1    3.48    0.58
   3  28  -1    3.80    0.60
  -3  28   1    4.81    0.64
   3 -28   1    4.70    0.64
   3 -28  -1    4.62    0.76
   3  28   1    3.63    0.53
  -3  28   2    3.39    0.60
  -3 -28  -2    4.25    0.54
   3  28   2    4.15    0.74
   3 -28  -2    4.68    0.71
  -3  28  -2    4.55    0.69
  -4  28   0    5.13    0.62
  -4 -28   0    5.09    0.70
   4 -28   0    6.26    0.76
  -4 -28  -1    5.98    0.75
   4 -28   1    6.86    0.84
   4  28  -1    7.40    0.84
  -4  28   1    5.03    0.69
   4 -28  -1    6.08    0.88
   4  28   1    5.43    0.65
   4  28   2    2.96    0.70
  -4  28  -2    3.38    0.57
  -5  28   0    0.85    0.28
   5 -28   0    0.69    0.26
  -5 -28   0    1.21    0.39
  -5 -28  -1   -0.18    0.20
   5 -28   1    0.42    0.31
   5  28  -1    0.22    0.26
  -5  28   1    0.28    0.30
   5 -28  -1    0.57    0.27
   5  28   1    0.08    0.23
   6 -28   0    0.11    0.23
  -6 -28   0    0.38    0.27
  -6  28   0    0.32    0.24
  -6  28   1    0.64    0.34
   6 -28   1   -0.37    0.32
   6  28  -1    0.47    0.28
   6 -28  -1    0.90    0.36
   6  28   1    0.30    0.32
  -6 -28   2    0.79    0.23
   7 -28   0    0.78    0.30
   7  28   0    0.63    0.30
  -7  28   0    0.79    0.32
   7  28  -1    1.08    0.39
   7 -28   1    0.59    0.41
  -7  28   1    1.19    0.47
   7 -28  -1    0.74    0.34
   8 -28   0    1.55    0.54
  -8  28   0    2.65    0.50
   8  28  -1    1.34    0.45
   8 -28   1    1.13    0.51
  -9  28   0   17.98    1.55
   9 -28   0   16.43    1.55
   9 -28   1   -0.36    0.43
   0 -29   0   -0.35    0.26
   0 -29   1    0.96    0.50
   0  29   1    1.02    0.33
   0 -29  -1    0.24    0.30
   0 -29  -2    1.67    0.43
  -1 -29   0   -0.31    0.27
   1 -29   0   -0.17    0.29
  -1  29   1    2.58    0.45
  -1 -29  -1    2.92    0.53
   1 -29   1    2.47    0.45
   1 -29  -1    2.52    0.57
  -1 -29   1    3.02    0.62
   1  29   1    3.21    0.47
  -1 -29  -2    0.02    0.23
  -2 -29   0    2.09    0.47
   2 -29   0    3.97    0.76
   2 -29   1    3.64    0.56
  -2  29   1    2.75    0.50
   2  29  -1    3.19    0.52
  -2 -29  -1    3.47    0.54
   2 -29  -1    3.37    0.63
   2  29   1    2.62    0.42
  -2 -29  -2    1.77    0.36
  -3 -29   0    0.07    0.31
   3 -29   0    0.64    0.28
  -3  29   1    5.69    0.74
  -3 -29  -1    6.20    0.72
   3 -29   1    5.87    0.77
   3  29  -1    5.27    0.71
   3  29   1    5.50    0.67
   3 -29  -1    5.15    0.82
  -3 -29  -2    0.21    0.19
  -4 -29   0    1.28    0.36
   4 -29   0    0.45    0.22
   4 -29   1    6.02    0.78
  -4 -29  -1    4.71    0.63
  -4  29   1    5.40    0.72
   4  29  -1    4.72    0.72
   4  29   1    3.51    0.59
   4 -29  -1    5.87    0.87
  -5  29   0    0.20    0.29
   5 -29   0    0.03    0.21
  -5 -29   0    0.63    0.29
  -5  29   1    0.69    0.44
   5  29  -1    2.27    0.50
   5 -29   1    1.42    0.53
  -5 -29  -1    2.29    0.35
   5 -29  -1    2.73    0.49
   5  29   1    1.65    0.50
   6 -29   0   -0.26    0.25
  -6  29   0    0.00    0.30
  -6 -29   0    0.03    0.22
  -6  29   1    1.20    0.52
   6 -29   1    1.70    0.62
   6  29  -1    1.25    0.44
  -7  29   0    1.55    0.51
   7 -29   0    1.84    0.56
   7  29  -1    3.80    0.70
  -8  29   0    0.60    0.46
   8  29  -1    0.25    0.36
   0 -30   0   18.51    1.60
   0  30   1   -0.03    0.25
   0 -30   1   -0.24    0.36
   0 -30  -1    0.03    0.26
   1 -30   0    0.01    0.32
  -1 -30   0    1.27    0.42
   1 -30   1    1.30    0.39
  -1 -30  -1    1.61    0.37
  -1  30   1    2.00    0.41
   1 -30  -1    1.27    0.44
  -1 -30   1    1.32    0.50
   1  30   1    1.52    0.48
  -2 -30   0    0.94    0.37
   2 -30   0    1.02    0.51
  -2  30   1    1.82    0.50
   2 -30   1    1.15    0.36
  -2 -30  -1    1.40    0.39
   2  30  -1    1.38    0.43
   2 -30  -1    1.78    0.53
   2  30   1    1.37    0.42
   3 -30   0    0.70    0.32
  -3 -30   0    1.30    0.38
   3  30  -1    7.74    0.95
  -3 -30  -1    8.18    0.87
  -3  30   1    8.04    0.98
   3  30   1    8.73    0.94
   4 -30   0    1.10    0.34
  -4 -30   0    0.95    0.29
   4  30  -1    1.69    0.58
  -4 -30  -1    1.58    0.33
  -4  30   1    1.59    0.52
  -5 -30   0    7.24    0.83
  -5  30   1    0.96    0.47
  -5 -30  -1    0.43    0.21
  -6 -30   0    4.94    0.60
  -7  30   0    0.47    0.54
   0 -31   0    0.38    0.31
   0  31   1   -0.59    0.33
  -1 -31   0    3.16    0.60
  -1  31   1    1.25    0.55
   1  31   1    1.56    0.53
  -2 -31   0    0.74    0.38
  -2  31   1    2.98    0.67
   2  31   1    4.18    0.79
  -3 -31   0    3.05    0.52
  -3  31   1    0.06    0.44
  -3 -31  -1    0.12    0.22
  -4 -31   0    0.61    0.24
  -4 -31  -1    0.28    0.20
  -5 -31   0    2.04    0.36
   0   0   0    0.00    0.00
;
_shelx_res_checksum     76126
_iucr_refine_instructions_details
;
TITL jtm380_1m in P2(1)2(1)2
CELL 0.71073  15.0686  24.3270   3.8986  90.000  90.000  90.000
ZERR    4.00   0.0016   0.0026   0.0004   0.000   0.000   0.000
LATT -1
SYMM -X, -Y, Z
SYMM 0.5-X, 0.5+Y, -Z
SYMM 0.5+X, 0.5-Y, -Z
SFAC C  H  N  O
UNIT 76  56  8  4
L.S. 4
ACTA 55
BOND $H
FMAP 2
PLAN 5
HTAB
SIZE 0.06 0.11 0.22
TEMP -173
MPLA C8 C9 C10 C11 C12 C13
MPLA C1 C2 C3 C4 C5 N1
MPLA C14 C15 C16 C17 C18 C19
CONF
WGHT    0.032500    0.477000
FVAR       0.23264
MOLE 1
O1    4    0.430175    0.120533    0.058902    11.00000    0.01906    0.02013 =
         0.03883    0.00002   -0.00330   -0.00359
N1    3    0.575176    0.113175    0.241522    11.00000    0.02035    0.01942 =
         0.02409   -0.00180    0.00082   -0.00072
N2    3    0.388847    0.244953   -0.303791    11.00000    0.02363    0.02694 =
         0.03447   -0.00021   -0.00475    0.00059
C1    1    0.656577    0.136599    0.275286    11.00000    0.01928    0.02011 =
         0.01718   -0.00318    0.00125    0.00110
C2    1    0.672687    0.190497    0.176203    11.00000    0.01834    0.02014 =
         0.01969   -0.00318   -0.00027   -0.00044
AFIX  43
H2    2    0.730247    0.205762    0.204661    11.00000   -1.20000
AFIX   0
C3    1    0.604878    0.222451    0.034961    11.00000    0.02081    0.01991 =
         0.01605   -0.00239    0.00195    0.00119
C4    1    0.521802    0.197665   -0.008404    11.00000    0.01836    0.01993 =
         0.02104   -0.00243   -0.00028    0.00185
C5    1    0.511983    0.142860    0.103573    11.00000    0.01722    0.02133 =
         0.02372   -0.00374    0.00179   -0.00158
C6    1    0.417627    0.066233    0.195558    11.00000    0.02536    0.02238 =
         0.04512    0.00209   -0.00313   -0.00586
AFIX 137
H6A   2    0.455695    0.040262    0.071956    11.00000   -1.50000
H6B   2    0.355390    0.055386    0.168346    11.00000   -1.50000
H6C   2    0.433238    0.066014    0.439577    11.00000   -1.50000
AFIX   0
C7    1    0.447935    0.224424   -0.169731    11.00000    0.02058    0.01981 =
         0.02411   -0.00134    0.00166   -0.00175
C8    1    0.726803    0.101154    0.425039    11.00000    0.02067    0.01941 =
         0.01816   -0.00298   -0.00020    0.00072
C9    1    0.704566    0.050360    0.568938    11.00000    0.02246    0.02138 =
         0.02410   -0.00099    0.00196   -0.00074
AFIX  43
H9    2    0.644167    0.039224    0.576155    11.00000   -1.20000
AFIX   0
C10   1    0.769451    0.016067    0.701106    11.00000    0.02959    0.02006 =
         0.02536    0.00170    0.00213    0.00186
AFIX  43
H10   2    0.753395   -0.018383    0.797628    11.00000   -1.20000
AFIX   0
C11   1    0.858056    0.031958    0.692816    11.00000    0.02684    0.02524 =
         0.02486    0.00187   -0.00053    0.00564
AFIX  43
H11   2    0.902783    0.008452    0.782133    11.00000   -1.20000
AFIX   0
C12   1    0.880431    0.082480    0.552792    11.00000    0.02259    0.02858 =
         0.02769   -0.00098   -0.00365    0.00045
AFIX  43
H12   2    0.940862    0.093573    0.547270    11.00000   -1.20000
AFIX   0
C13   1    0.816006    0.116850    0.421354    11.00000    0.02486    0.01942 =
         0.02591    0.00030   -0.00120   -0.00147
AFIX  43
H13   2    0.832416    0.151437    0.327669    11.00000   -1.20000
AFIX   0
C14   1    0.622835    0.280467   -0.062694    11.00000    0.02069    0.01913 =
         0.01722   -0.00088   -0.00313    0.00040
C15   1    0.562251    0.322393    0.011663    11.00000    0.02094    0.02240 =
         0.02220   -0.00163   -0.00046   -0.00063
AFIX  43
H15   2    0.507730    0.314030    0.122334    11.00000   -1.20000
AFIX   0
C16   1    0.582173    0.376269   -0.077020    11.00000    0.02636    0.02007 =
         0.02455   -0.00132   -0.00326    0.00240
AFIX  43
H16   2    0.541318    0.404794   -0.024463    11.00000   -1.20000
AFIX   0
C17   1    0.660933    0.388757   -0.241107    11.00000    0.03311    0.02021 =
         0.02381    0.00204   -0.00551   -0.00418
AFIX  43
H17   2    0.673651    0.425703   -0.302875    11.00000   -1.20000
AFIX   0
C18   1    0.721409    0.347546   -0.315802    11.00000    0.02332    0.02682 =
         0.02215    0.00075   -0.00091   -0.00449
AFIX  43
H18   2    0.775292    0.356089   -0.430528    11.00000   -1.20000
AFIX   0
C19   1    0.702851    0.293784   -0.222200    11.00000    0.02114    0.02250 =
         0.02029   -0.00322   -0.00134    0.00087
AFIX  43
H19   2    0.745094    0.265707   -0.267189    11.00000   -1.20000
AFIX   0
HKLF 4
REM  jtm380_1m in P2(1)2(1)2
REM R1 =  0.0404 for    2982 Fo > 4sig(Fo)  and  0.0481 for all    3344 data
REM    200 parameters refined using      0 restraints
END
WGHT      0.0323      0.4787
REM No hydrogen bonds found for HTAB generation
REM Highest difference peak  0.199,  deepest hole -0.213,  1-sigma level  0.042
Q1    1   0.6904  0.1126  0.2819  11.00000  0.05    0.20
Q2    1   0.6380  0.1985  0.0174  11.00000  0.05    0.20
Q3    1   0.8162  0.0278  0.8345  11.00000  0.05    0.20
Q4    1   0.7726  0.1085  0.2936  11.00000  0.05    0.18
Q5    1   0.6649  0.1634  0.2201  11.00000  0.05    0.18
;
data_global
_journal_date_recd_electronic     2014-01-11
_journal_date_accepted     2014-01-23
_journal_name_full     'Acta Crystallographica, Section E'
_journal_year     2014
_journal_volume     70
_journal_issue      2
_journal_page_first     o228
_journal_page_last     o228
_journal_paper_category     QO
_journal_paper_doi     10.1107/S1600536814001755
_journal_coeditor_code     LH5683
_publ_contact_author_name     'Joel T. Mague'
_publ_contact_author_address
;
Department of Chemistry
Tulane University
New Orleans, LA 70118
USA
;
_publ_contact_author_email     joelt@tulane.edu
_publ_contact_author_fax     504-865-5596
_publ_contact_author_phone     504-862-3585
_publ_section_title
;
2-Methoxy-4,6-diphenylnicotinonitrile
;
loop_
    _publ_author_name
    _publ_author_footnote
    _publ_author_address
    'Mague, Joel T. '
;
;
;
Department of Chemistry
Tulane University
New Orleans, LA 70118
USA
;
    'Abdel-Aziz, Alaa A.-M. '
;
Additional correspondence author, e-mail: alaa_moenes@yahoo.com.
;
;
Department of Pharmaceutical Chemistry
College of Pharmacy
King Saud University
Riyadh 11451
Saudi Arabia
Department of Medicinal Chemistry
Faculty of Pharmacy
University of Mansoura
Mansoura 35516
Egypt
;
    'El-Azab, Adel S. ' ?
;
Department of Pharmaceutical Chemistry
College of Pharmacy
King Saud University
Riyadh 11451
Saudi Arabia
Department of Medicinal Chemistry
Faculty of Pharmacy
University of Mansoura
Mansoura 35516
Egypt
;
    'Al-Swaidan, Ibrahim A. ' ?
;
Department of Pharmaceutical Chemistry
College of Pharmacy
King Saud University
Riyadh 11451
Saudi Arabia
;
