# Supplementary material for: 2-Meth­oxy-4,6-di­phenyl­nicotino­nitrile
Source: Acta Crystallogr Sect E Struct Rep Online. 2014 Jan 31;70(Pt 2):o228. doi: 10.1107/S1600536814001755 (PMC3998366; doi:10.1107/S1600536814001755)
Supplement: Supplementary file 2 [file e-70-0o228-Isup2.hkl]

# 
# h,k,l, Fc-squared, Fo-squared, sigma(Fo-squared) and status flag 
# 
data_I
_shelx_title ' jtm380_1m in P2(1)2(1)2' 
_shelx_refln_list_code          4 
_shelx_F_calc_maximum      134.27 
_exptl_crystal_F_000       600.00 
_reflns_d_resolution_high  0.7458 
 
loop_ 
 _symmetry_equiv_pos_as_xyz 
 'x, y, z' 
 '-x, -y, z' 
 '-x+1/2, y+1/2, -z' 
 'x+1/2, -y+1/2, -z' 
 
_cell_length_a    15.0686 
_cell_length_b    24.3270 
_cell_length_c     3.8986 
_cell_angle_alpha  90.000 
_cell_angle_beta   90.000 
_cell_angle_gamma  90.000 
 
_shelx_F_squared_multiplier     1.000 
 
loop_ 
 _refln_index_h 
 _refln_index_k 
 _refln_index_l 
 _refln_F_squared_calc 
 _refln_F_squared_meas 
 _refln_F_squared_sigma 
 _refln_observed_status 
   2   0   0       67.31       57.75      2.85 o 
   4   0   0     2138.43     2267.84     52.05 o 
   6   0   0     1781.08     1881.09     44.47 o 
   8   0   0      503.49      546.01     15.71 o 
  10   0   0       52.28       43.13      6.01 o 
  12   0   0       54.50       54.18      6.73 o 
  14   0   0      333.65      308.60     23.93 o 
  16   0   0        5.69        6.77      4.06 o 
  18   0   0      122.72      132.89     10.49 o 
   1   1   0      728.46      687.97     19.51 o 
   2   1   0     4892.95     4887.22    113.16 o 
   3   1   0     3176.15     3189.96     50.96 o 
   4   1   0     1904.48     1858.10     33.38 o 
   5   1   0        0.10        0.33      1.36 o 
   6   1   0      990.53     1043.27     18.36 o 
   7   1   0      815.64      899.39     16.40 o 
   8   1   0        0.29        0.70      1.39 o 
   9   1   0       72.21       69.29      3.19 o 
  10   1   0      145.74      150.07      5.66 o 
  11   1   0      219.92      196.73      8.08 o 
  12   1   0        4.85        6.17      2.81 o 
  13   1   0      164.50      154.08      7.57 o 
  14   1   0      519.84      488.24     15.23 o 
  15   1   0       26.42       33.17      3.98 o 
  16   1   0       98.84       88.52      5.89 o 
  17   1   0       48.11       47.18      4.25 o 
  18   1   0        2.11        2.25      2.30 o 
  19   1   0        1.86        1.82      3.25 o 
   0   2   0     3098.21     3140.07     86.00 o 
   1   2   0      782.68      755.41     22.99 o 
   2   2   0     2951.24     2840.25     55.93 o 
   3   2   0     1967.14     1880.80     30.56 o 
   4   2   0      109.58      125.36      3.57 o 
   5   2   0     2470.22     2418.88     43.42 o 
   6   2   0       50.91       61.50      2.81 o 
   7   2   0      198.34      218.99      5.56 o 
   8   2   0        5.76        8.35      1.64 o 
   9   2   0      653.23      711.01     13.98 o 
  10   2   0      191.69      200.67      6.68 o 
  11   2   0      516.71      511.65     14.77 o 
  12   2   0      116.65      117.50      6.51 o 
  13   2   0      381.46      377.16     12.54 o 
  14   2   0      348.28      326.42     11.79 o 
  15   2   0        2.04        2.80      2.83 o 
  16   2   0       39.31       31.83      3.95 o 
  17   2   0        2.32        2.86      2.88 o 
  18   2   0      180.39      202.71      9.49 o 
  19   2   0       16.85       11.58      2.94 o 
  20   2   0        4.43        6.47      3.88 o 
   1   3   0     1865.01     1846.06     42.38 o 
   2   3   0      951.53      840.43     23.26 o 
   3   3   0      722.47      689.62     12.67 o 
   4   3   0       94.67       84.97      3.32 o 
   5   3   0        5.62        5.10      1.46 o 
   6   3   0      459.67      517.21     10.15 o 
   7   3   0      949.31     1045.49     18.77 o 
   8   3   0        2.57       -0.66      1.27 o 
   9   3   0        7.06       13.74      2.61 o 
  10   3   0        0.19        2.98      2.02 o 
  11   3   0        1.71        2.06      2.55 o 
  12   3   0      194.38      178.58      7.98 o 
  13   3   0      273.93      240.46      9.67 o 
  14   3   0      164.94      162.68      7.94 o 
  15   3   0      168.97      161.65      8.05 o 
  16   3   0       11.12       13.22      3.18 o 
  17   3   0       22.16       22.41      3.42 o 
  18   3   0      132.19      124.20      7.03 o 
  19   3   0        9.22        3.41      3.95 o 
  20   3   0       19.04       22.73      4.99 o 
   0   4   0     5198.56     5111.60    114.47 o 
   1   4   0     4044.54     3984.50     84.04 o 
   2   4   0      351.88      335.72     12.50 o 
   3   4   0      818.71      758.61     14.50 o 
   4   4   0      160.93      163.27      4.89 o 
   5   4   0      306.29      337.46      7.18 o 
   6   4   0       20.70       26.76      2.17 o 
   7   4   0      486.92      554.40     11.05 o 
   8   4   0     2460.24     2674.40     44.68 o 
   9   4   0        8.40       18.15      2.05 o 
  10   4   0       67.88       67.20      3.99 o 
  11   4   0      181.65      205.62      8.28 o 
  12   4   0     1481.33     1471.51     33.94 o 
  13   4   0     1835.37     1777.19     40.40 o 
  14   4   0      615.45      598.53     17.58 o 
  15   4   0       87.81       99.01      6.36 o 
  16   4   0        5.65        4.95      2.75 o 
  17   4   0        0.41        4.03      2.28 o 
  18   4   0        5.18        3.47      2.37 o 
  19   4   0        0.09        7.27      2.99 o 
   1   5   0        0.29        0.76      1.31 o 
   2   5   0     6097.83     6148.22    119.98 o 
   3   5   0       42.66       30.37      2.24 o 
   4   5   0     1573.35     1532.68     28.30 o 
   5   5   0      134.90      138.22      4.00 o 
   6   5   0       29.69       23.52      2.10 o 
   7   5   0     2538.46     2783.60     46.19 o 
   8   5   0       78.18       98.29      3.70 o 
   9   5   0      204.29      211.19      5.91 o 
  10   5   0       30.89       22.64      2.88 o 
  11   5   0      464.76      429.58     13.02 o 
  12   5   0      268.81      245.62      9.46 o 
  13   5   0      833.28      757.29     20.47 o 
  14   5   0      366.03      337.54     12.04 o 
  15   5   0      446.51      443.47     14.63 o 
  16   5   0        1.23       -0.14      2.21 o 
  17   5   0        7.78        9.67      2.85 o 
  18   5   0       14.14       16.73      2.78 o 
  19   5   0       19.22       22.52      3.64 o 
   0   6   0     1695.10     1727.13     40.23 o 
   1   6   0      104.93      111.64      4.79 o 
   2   6   0      408.49      384.83     13.05 o 
   3   6   0       15.87       10.10      1.75 o 
   4   6   0     4438.37     4439.64     78.04 o 
   5   6   0       28.87       29.46      2.27 o 
   6   6   0     1398.56     1425.17     29.45 o 
   7   6   0       77.33       81.28      3.64 o 
   8   6   0        3.54        7.40      1.53 o 
   9   6   0        2.12        6.99      1.56 o 
  10   6   0      207.68      180.70      6.47 o 
  11   6   0        8.15        6.05      2.72 o 
  12   6   0      112.93      127.43      6.59 o 
  13   6   0       50.99       44.66      4.41 o 
  14   6   0      110.18       93.14      7.73 o 
  15   6   0      137.12      126.40      7.06 o 
  16   6   0       31.93       31.23      3.83 o 
  17   6   0       24.53       13.15      2.58 o 
  18   6   0        0.38        0.00      2.69 o 
  19   6   0        0.44       -3.51      3.51 o 
   1   7   0      303.34      297.24      7.08 o 
   2   7   0      196.44      206.36      6.16 o 
   3   7   0       28.89       28.10      2.25 o 
   4   7   0       23.70       24.34      2.28 o 
   5   7   0       26.13       29.90      2.34 o 
   6   7   0      917.09      970.62     22.14 o 
   7   7   0     1628.94     1724.06     29.71 o 
   8   7   0        3.24        6.34      1.80 o 
   9   7   0        7.68        9.05      1.70 o 
  10   7   0       21.27       21.09      2.82 o 
  11   7   0        0.19       -0.09      2.04 o 
  12   7   0      480.11      415.54     13.06 o 
  13   7   0       18.51       22.96      3.74 o 
  14   7   0      602.87      513.81     15.86 o 
  15   7   0      392.80      345.95     12.43 o 
  16   7   0       24.11       16.88      3.00 o 
  17   7   0        5.44       -1.94      2.96 o 
  18   7   0       41.26       33.56      4.64 o 
  19   7   0        3.46       12.19      4.06 o 
   0   8   0     3225.49     3225.24     73.82 o 
   1   8   0      364.34      326.52      6.87 o 
   2   8   0        1.92        0.35      1.47 o 
   3   8   0      117.11      110.95      3.65 o 
   4   8   0      454.28      483.16     11.97 o 
   5   8   0      923.29     1072.83     20.48 o 
   6   8   0      895.21      953.89     25.60 o 
   7   8   0      530.83      578.42     11.74 o 
   8   8   0        1.38        2.16      1.29 o 
   9   8   0      183.23      199.15      5.82 o 
  10   8   0       53.76       50.86      3.60 o 
  11   8   0       22.55       28.86      3.72 o 
  12   8   0      375.66      344.81     11.56 o 
  13   8   0       91.02       62.75      4.77 o 
  14   8   0       26.44       15.84      3.16 o 
  15   8   0        5.46        4.85      2.59 o 
  16   8   0        1.17        3.05      2.79 o 
  17   8   0       27.28       29.24      4.67 o 
  18   8   0       35.59       27.01      7.66 o 
  19   8   0       81.13       54.32      7.02 o 
   1   9   0      419.07      400.62      8.17 o 
   2   9   0      775.60      837.88     17.52 o 
   3   9   0     2394.24     2575.38     47.00 o 
   4   9   0      130.99      126.05      7.11 o 
   5   9   0     1238.25     1311.99     30.06 o 
   6   9   0      385.09      473.61     13.50 o 
   7   9   0      677.65      738.90     14.47 o 
   8   9   0        6.18        8.53      1.71 o 
   9   9   0       46.74       41.37      2.74 o 
  10   9   0       14.51       13.09      2.50 o 
  11   9   0      297.66      291.23      8.97 o 
  12   9   0        0.54        1.52      2.22 o 
  13   9   0      117.36       93.73      5.68 o 
  14   9   0       34.13       25.23      4.93 o 
  15   9   0        0.23        2.75      2.77 o 
  16   9   0       56.92       47.21      5.55 o 
  17   9   0      111.23       85.80      6.90 o 
  18   9   0       34.55       27.53      8.49 o 
   0  10   0      880.18      942.99     26.75 o 
   1  10   0       71.53       77.74      3.14 o 
   2  10   0        9.72        7.97      1.79 o 
   3  10   0      291.73      338.99      7.58 o 
   4  10   0       99.41      121.68      4.27 o 
   5  10   0        3.40        2.90      1.60 o 
   6  10   0       17.32       15.60      2.04 o 
   7  10   0        0.12        1.55      1.39 o 
   8  10   0      310.69      316.10      8.65 o 
   9  10   0        0.41        2.52      1.43 o 
  10  10   0       63.23       58.34      3.82 o 
  11  10   0       37.85       41.65      3.43 o 
  12  10   0       37.20       41.34      3.94 o 
  13  10   0       57.33       51.16      5.52 o 
  14  10   0       50.92       39.35      5.03 o 
  15  10   0      174.74      151.90      9.05 o 
  16  10   0       16.00       10.03      3.63 o 
  17  10   0        1.07        0.93      2.72 o 
  18  10   0        1.22        0.44      4.26 o 
   1  11   0     2434.47     2540.31     42.11 o 
   2  11   0     2007.87     2125.63     39.32 o 
   3  11   0      200.35      228.16      5.86 o 
   4  11   0      331.14      327.82      7.62 o 
   5  11   0      162.24      164.44      6.84 o 
   6  11   0      508.39      572.04     12.33 o 
   7  11   0       92.16      103.36      4.04 o 
   8  11   0      105.41       96.76      3.99 o 
   9  11   0       31.48       28.76      2.50 o 
  10  11   0        1.68       -0.15      1.77 o 
  11  11   0        1.88        5.39      2.66 o 
  12  11   0      312.88      295.27     12.68 o 
  13  11   0        1.40        4.36      3.09 o 
  14  11   0       66.28       53.21      5.44 o 
  15  11   0       42.99       35.63      4.59 o 
  16  11   0        3.22        1.65      3.97 o 
  17  11   0       16.34       19.38      4.92 o 
   0  12   0     4589.91     4907.59    112.25 o 
   1  12   0     1683.88     1817.31     31.03 o 
   2  12   0       24.99       23.15      2.28 o 
   3  12   0       29.81       36.06      2.56 o 
   4  12   0       46.23       54.73      2.98 o 
   5  12   0      458.20      475.56     15.08 o 
   6  12   0      239.84      240.09      7.40 o 
   7  12   0      135.70      127.18      4.55 o 
   8  12   0      933.11      912.09     18.00 o 
   9  12   0        0.70       -0.82      1.38 o 
  10  12   0        1.24        1.91      2.22 o 
  11  12   0        2.27        2.65      2.45 o 
  12  12   0       94.60       90.60      7.16 o 
  13  12   0       12.78       25.41      5.94 o 
  14  12   0      177.04      166.86      9.40 o 
  15  12   0        2.33        1.03      2.20 o 
  16  12   0        0.66        0.22      2.27 o 
  17  12   0        0.10        3.63      5.27 o 
   1  13   0        0.05        2.94      1.45 o 
   2  13   0      917.18      971.93     21.79 o 
   3  13   0        7.37       12.34      1.96 o 
   4  13   0      752.26      817.52     32.67 o 
   5  13   0       35.44       30.81      2.55 o 
   6  13   0      375.34      370.44     11.86 o 
   7  13   0      274.83      265.71      7.16 o 
   8  13   0       27.77       32.22      3.15 o 
   9  13   0       85.95       72.75      4.19 o 
  10  13   0      806.71      741.87     19.90 o 
  11  13   0      131.20      138.13      6.99 o 
  12  13   0      395.59      375.91     14.92 o 
  13  13   0       25.61       28.12      4.41 o 
  14  13   0        0.34       -0.52      3.84 o 
  15  13   0        2.57        6.74      2.53 o 
  16  13   0       18.95       14.04     11.09 o 
  17  13   0       33.07       28.55      5.61 o 
   0  14   0       45.05       38.84      4.61 o 
   1  14   0        0.98        1.14      1.39 o 
   2  14   0       19.69       27.62      2.39 o 
   3  14   0      272.48      287.43      9.16 o 
   4  14   0       98.38       72.78      3.56 o 
   5  14   0       84.07       80.27      3.61 o 
   6  14   0       17.38       16.07      2.75 o 
   7  14   0      848.52      795.97     17.96 o 
   8  14   0      399.40      408.33     11.40 o 
   9  14   0       85.87       88.96      4.75 o 
  10  14   0      221.79      233.93      9.34 o 
  11  14   0      103.14      107.02      6.19 o 
  12  14   0       86.07       87.09      6.70 o 
  13  14   0       16.60        8.79      2.83 o 
  14  14   0       11.81        8.18      2.66 o 
  15  14   0       42.77       54.96      6.39 o 
  16  14   0       21.51       27.25      4.38 o 
  17  14   0        4.01        1.18      3.35 o 
   1  15   0      466.71      487.43     12.50 o 
   2  15   0        6.38        8.35      1.83 o 
   3  15   0        0.22        1.46      1.39 o 
   4  15   0       10.79        7.44      1.66 o 
   5  15   0       42.68       49.35      3.66 o 
   6  15   0      190.74      192.52      6.99 o 
   7  15   0      641.48      643.62     15.50 o 
   8  15   0       41.50       38.74      3.46 o 
   9  15   0      296.20      296.09     10.70 o 
  10  15   0      163.48      177.77      8.07 o 
  11  15   0       10.76        5.09      3.17 o 
  12  15   0      259.55      233.97     11.34 o 
  13  15   0      182.78      198.48     10.22 o 
  14  15   0       22.76        6.89      3.60 o 
  15  15   0        0.09       -2.55      2.55 o 
  16  15   0        0.01       -1.39      6.19 o 
   0  16   0      249.92      244.56     11.56 o 
   1  16   0       11.33       10.02      1.82 o 
   2  16   0      402.31      400.98      9.34 o 
   3  16   0      706.14      713.44     16.35 o 
   4  16   0       89.92      105.75      5.07 o 
   5  16   0        7.18        2.31      2.02 o 
   6  16   0       23.90       23.03      3.09 o 
   7  16   0       47.76       48.63      3.83 o 
   8  16   0     1106.02     1063.53     23.29 o 
   9  16   0      925.91      928.55     23.82 o 
  10  16   0       29.47       42.07      4.19 o 
  11  16   0      114.29      119.89      6.65 o 
  12  16   0      812.98      749.54     24.33 o 
  13  16   0       80.41       72.40      7.68 o 
  14  16   0        0.61        3.48      5.08 o 
  15  16   0        3.85       -2.02      2.66 o 
  16  16   0        9.53        3.81     10.16 o 
   1  17   0      160.17      153.98      6.95 o 
   2  17   0      521.03      500.26     14.02 o 
   3  17   0      249.29      254.11      9.93 o 
   4  17   0        1.86        3.52      2.12 o 
   5  17   0      444.58      452.41     12.08 o 
   6  17   0      121.07      128.96      5.84 o 
   7  17   0      561.26      552.34     15.97 o 
   8  17   0     1800.46     1735.26     35.24 o 
   9  17   0      106.51      104.42      6.06 o 
  10  17   0      362.69      361.18     12.50 o 
  11  17   0      129.13      117.75      6.72 o 
  12  17   0       12.64       16.91      4.44 o 
  13  17   0        4.70        8.78      3.65 o 
  14  17   0        4.02        4.54      2.87 o 
  15  17   0      146.83      133.21     13.49 o 
  16  17   0       30.86       44.82      6.12 o 
   0  18   0      125.12      118.59      6.37 o 
   1  18   0        4.02        9.82      2.24 o 
   2  18   0        3.07        4.77      1.91 o 
   3  18   0     1349.22     1311.65     27.29 o 
   4  18   0       30.01       28.32      3.25 o 
   5  18   0      352.50      350.42     10.34 o 
   6  18   0      875.75      858.10     19.79 o 
   7  18   0       30.17       30.51      4.13 o 
   8  18   0      764.97      757.45     18.24 o 
   9  18   0       38.13       38.81      4.00 o 
  10  18   0        0.39        3.25      3.71 o 
  11  18   0      114.58      111.68      7.76 o 
  12  18   0        1.10       -2.26      2.94 o 
  13  18   0        0.70       -2.77      2.77 o 
  14  18   0       21.26       27.00      4.63 o 
  15  18   0       50.16       45.53      5.74 o 
   1  19   0        4.35        5.08      2.38 o 
   2  19   0        6.83        6.95      2.46 o 
   3  19   0      114.86      118.39      5.55 o 
   4  19   0      149.09      151.53      6.69 o 
   5  19   0       83.21       80.51      4.84 o 
   6  19   0     1841.81     1809.60     36.66 o 
   7  19   0      186.37      193.50      7.43 o 
   8  19   0       50.53       57.01      3.96 o 
   9  19   0       49.48       48.21      4.29 o 
  10  19   0        0.50        2.04      2.74 o 
  11  19   0       55.63       51.77      6.61 o 
  12  19   0        9.46        9.71      3.71 o 
  13  19   0       11.32       13.96      3.63 o 
  14  19   0      121.74      125.89     10.25 o 
  15  19   0       54.31       78.13      8.23 o 
   0  20   0      123.06      127.93     11.64 o 
   1  20   0      234.06      234.07      9.15 o 
   2  20   0      545.26      524.67     15.61 o 
   3  20   0      131.84      150.53      6.36 o 
   4  20   0      934.81      938.53     21.38 o 
   5  20   0      363.63      412.37     11.91 o 
   6  20   0      496.04      508.09     13.82 o 
   7  20   0      136.15      125.37      5.90 o 
   8  20   0      137.94      151.96      7.53 o 
   9  20   0       99.68      103.11      7.57 o 
  10  20   0      191.41      180.07     10.16 o 
  11  20   0        7.36        2.55      2.78 o 
  12  20   0       58.07       49.05      6.27 o 
  13  20   0        0.27       -0.58      2.68 o 
  14  20   0        0.08        1.20      3.40 o 
  15  20   0       67.43       92.75     13.49 o 
   1  21   0      156.53      149.84      7.36 o 
   2  21   0        0.00       -0.03      2.29 o 
   3  21   0      690.41      697.47     19.47 o 
   4  21   0      104.18       97.47      5.11 o 
   5  21   0      813.49      835.87     19.85 o 
   6  21   0      279.35      286.26      9.64 o 
   7  21   0      270.86      275.94     10.76 o 
   8  21   0       34.68       37.93      3.98 o 
   9  21   0       84.11       91.19      7.15 o 
  10  21   0       89.08       82.09      6.67 o 
  11  21   0        0.77       -1.85      5.23 o 
  12  21   0       34.26       30.59      8.04 o 
  13  21   0       17.05       37.51      8.13 o 
  14  21   0        3.29        5.49      7.21 o 
   0  22   0      155.13      153.79     10.70 o 
   1  22   0       99.03       92.30      5.79 o 
   2  22   0       56.53       73.17      5.23 o 
   3  22   0        1.78        8.18      2.53 o 
   4  22   0        0.89       -1.99      2.15 o 
   5  22   0      505.53      522.54     16.23 o 
   6  22   0       76.53       87.82      5.78 o 
   7  22   0      120.10      128.58      7.33 o 
   8  22   0       75.46       71.63      5.55 o 
   9  22   0       22.87       30.21      4.23 o 
  10  22   0       38.42       43.89      4.93 o 
  11  22   0       29.48       14.04      6.65 o 
  12  22   0       87.18       99.02     16.91 o 
  13  22   0        5.08        9.87      3.94 o 
  14  22   0       18.00       36.21      8.50 o 
   1  23   0      292.74      261.39     10.44 o 
   2  23   0      452.44      418.51     13.99 o 
   3  23   0      136.81      127.01      6.94 o 
   4  23   0       52.24       50.84      5.63 o 
   5  23   0      326.29      327.24     14.50 o 
   6  23   0       73.92       63.11      6.07 o 
   7  23   0        0.43        5.36      2.34 o 
   8  23   0        9.01       10.04      2.47 o 
   9  23   0        8.88        9.42      2.99 o 
  10  23   0       11.55       11.38      3.68 o 
  11  23   0       47.17       53.31      5.25 o 
  12  23   0       18.72       17.50      4.39 o 
  13  23   0        4.94        3.84      3.81 o 
   0  24   0       88.66       85.90      8.13 o 
   1  24   0      115.21      122.72      6.84 o 
   2  24   0       12.47       16.00      3.31 o 
   3  24   0      176.29      161.32      9.68 o 
   4  24   0      178.36      190.96     13.65 o 
   5  24   0        0.04       -2.34      2.34 o 
   6  24   0       26.50       27.68      4.60 o 
   7  24   0      127.70      139.25      8.76 o 
   8  24   0       15.16       14.00      5.45 o 
   9  24   0       34.80       28.99      5.62 o 
  10  24   0       65.33       59.93      5.20 o 
  11  24   0        8.16        4.46      2.75 o 
  12  24   0       69.23       72.98     11.73 o 
  13  24   0       12.46       14.97      8.13 o 
   1  25   0        6.97        7.22      2.49 o 
   2  25   0        0.37        2.95      2.58 o 
   3  25   0      158.27      146.65      9.14 o 
   4  25   0        0.06        1.86      2.55 o 
   5  25   0       79.40       61.69      5.85 o 
   6  25   0       25.01       20.71      5.23 o 
   7  25   0        2.69        0.47      2.33 o 
   8  25   0        0.03        3.08      3.00 o 
   9  25   0       16.25       21.35      6.19 o 
  10  25   0       23.87       28.55      9.89 o 
  11  25   0       25.98       50.43      7.08 o 
   0  26   0      115.11      102.52     15.80 o 
   1  26   0        0.58        1.16      2.81 o 
   2  26   0       48.66       42.52      5.19 o 
   3  26   0        7.22        5.37      3.01 o 
   4  26   0       43.49       41.64      4.86 o 
   5  26   0        4.55        3.38      3.21 o 
   6  26   0       21.14       16.69      3.31 o 
   7  26   0       35.91       35.89      5.13 o 
   8  26   0       88.32       91.64     12.19 o 
   9  26   0       25.69       23.77      8.96 o 
  10  26   0        0.75        7.72      6.56 o 
  11  26   0        8.01       12.41      6.47 o 
   1  27   0       10.65        7.11      4.05 o 
   2  27   0        8.45        4.31      4.98 o 
   3  27   0      141.58      141.49      8.95 o 
   4  27   0        0.19        3.30      2.36 o 
   5  27   0        9.25       13.67      3.40 o 
   6  27   0       14.84       16.85      4.84 o 
   7  27   0      203.34      234.15     12.14 o 
   8  27   0        7.72       35.48      7.58 o 
   9  27   0        1.31        5.89      3.86 o 
  10  27   0        4.06       15.95      5.55 o 
  11  27   0       37.15       70.77     14.04 o 
   0  28   0       14.43       11.64      7.58 o 
   1  28   0       14.18       10.92      4.74 o 
   2  28   0       14.91       18.48      7.48 o 
   3  28   0        9.64        8.67      2.87 o 
   4  28   0      104.60      101.11      7.32 o 
   5  28   0       11.45       16.33      3.16 o 
   6  28   0       19.60        4.87      2.61 o 
   7  28   0       13.55       13.53      3.27 o 
   8  28   0       40.04       41.97     10.16 o 
   9  28   0      253.30      318.54     20.25 o 
   1  29   0        2.16       -3.65      3.65 o 
   2  29   0       35.62       53.23     17.37 o 
   3  29   0       12.95        6.83      5.27 o 
   4  29   0       18.51       14.76      7.67 o 
   5  29   0        0.40        4.76      2.86 o 
   6  29   0        1.06       -1.41      2.67 o 
   7  29   0       20.71       31.30      6.97 o 
   8  29   0        0.28       11.09      8.50 o 
   0  30   0      282.20      342.00     29.56 o 
   1  30   0        7.71       10.30     11.64 o 
   2  30   0       10.45       17.99      5.53 o 
   3  30   0       31.82       18.36      5.54 o 
   4  30   0       20.46       18.82      4.08 o 
   5  30   0      135.88      133.77     15.34 o 
   6  30   0       55.67       91.28     11.09 o 
   7  30   0        9.25        8.68      9.98 o 
   1  31   0       42.03       58.39     11.09 o 
   2  31   0        7.99       13.67      7.02 o 
   3  31   0       44.24       56.35      9.61 o 
   4  31   0        3.45       11.27      4.43 o 
   5  31   0       37.48       37.69      6.65 o 
   0   0   1     3213.57     3005.10    104.86 o 
   1   0   1      994.10      896.84     15.42 o 
   2   0   1    15958.91    15441.18    242.75 o 
   3   0   1      251.65      244.01      7.99 o 
   4   0   1       71.97       83.76      3.19 o 
   5   0   1      482.52      446.35     12.76 o 
   6   0   1      452.24      453.09     10.56 o 
   7   0   1       40.29       50.56      3.17 o 
   8   0   1      235.06      222.13      7.14 o 
   9   0   1      116.61      117.45      6.96 o 
  10   0   1       17.03       12.64      2.51 o 
  11   0   1       18.81       21.95      3.04 o 
  12   0   1      316.28      304.89     10.60 o 
  13   0   1     1087.17      975.65     24.81 o 
  14   0   1       21.71       24.37      3.85 o 
  15   0   1        5.51        6.89      3.03 o 
  16   0   1       50.78       50.87      4.91 o 
  17   0   1        0.26        4.50      2.11 o 
  18   0   1        4.24        5.83      2.25 o 
  19   0   1      154.54      184.43     15.43 o 
 -19   1   1       68.09       53.29      5.99 o 
 -18   1   1       79.12       72.67      5.27 o 
 -17   1   1       71.54       73.55      5.36 o 
 -16   1   1       25.11       22.99      4.85 o 
 -15   1   1      114.35      118.07      6.75 o 
 -14   1   1       35.12       39.65      4.42 o 
 -13   1   1      160.83      172.81      8.04 o 
 -12   1   1     1221.26     1187.42     28.21 o 
 -11   1   1       86.87       75.47      4.40 o 
 -10   1   1      136.30      134.14      5.58 o 
  -9   1   1       49.65       53.32      3.63 o 
  -8   1   1      916.59      933.93     20.87 o 
  -7   1   1      306.31      337.18      8.72 o 
  -6   1   1      394.10      395.44      9.47 o 
  -5   1   1       92.32       87.74      4.30 o 
  -4   1   1      445.55      457.35     12.66 o 
  -3   1   1     1392.03     1376.44     23.17 o 
  -2   1   1     4222.03     4104.17     65.75 o 
  -1   1   1     1040.03      983.93     18.47 o 
   0   1   1     4170.88     3862.48     67.98 o 
   1   1   1     1040.51      975.21     18.42 o 
   2   1   1     4223.66     4121.71     65.70 o 
   3   1   1     1391.74     1379.34     23.15 o 
   4   1   1      445.03      437.44     11.77 o 
   5   1   1       92.26       89.49      4.54 o 
   6   1   1      394.72      386.00      9.75 o 
   7   1   1      306.32      329.10      9.00 o 
   8   1   1      916.70      938.72     19.59 o 
   9   1   1       49.75       58.54      3.76 o 
  10   1   1      136.16      132.02      5.58 o 
  11   1   1       86.97       80.37      4.59 o 
  12   1   1     1221.08     1173.62     23.05 o 
  13   1   1      160.49      165.96      7.80 o 
  14   1   1       35.10       39.06      4.22 o 
  15   1   1      114.62      115.38      6.67 o 
  16   1   1       25.01       22.71      3.68 o 
  17   1   1       71.54       69.37      5.31 o 
  18   1   1       79.06       86.13      6.21 o 
 -19   2   1        6.84       11.34      2.87 o 
 -18   2   1       13.92       16.17      4.83 o 
 -17   2   1       33.10       34.14      4.66 o 
 -16   2   1       23.21       15.40      3.13 o 
 -15   2   1       51.77       49.39      4.77 o 
 -14   2   1      209.20      195.83      8.89 o 
 -13   2   1      345.55      328.36     13.68 o 
 -12   2   1      314.36      292.69     10.38 o 
 -11   2   1      624.67      607.21     16.57 o 
 -10   2   1       50.18       54.01      3.56 o 
  -9   2   1      958.12      953.17     20.37 o 
  -8   2   1       82.18       88.18      4.25 o 
  -7   2   1      400.21      428.64     10.33 o 
  -6   2   1       53.88       53.71      3.30 o 
  -5   2   1      806.03      804.77     22.46 o 
  -4   2   1      732.36      704.50     17.53 o 
  -3   2   1     2090.99     2028.47     33.26 o 
  -2   2   1     4393.02     4337.62     70.04 o 
  -1   2   1     7180.92     7094.62    145.39 o 
   0   2   1     9935.67     9581.55    154.05 o 
   1   2   1     7181.02     7022.93    111.61 o 
   2   2   1     4392.67     4425.70     69.95 o 
   3   2   1     2090.64     2009.50     33.18 o 
   4   2   1      732.13      705.89     12.89 o 
   5   2   1      805.36      802.99     14.63 o 
   6   2   1       53.91       55.24      2.60 o 
   7   2   1      400.29      419.64     10.35 o 
   8   2   1       82.18       88.12      4.37 o 
   9   2   1      957.82      919.01     19.91 o 
  10   2   1       50.15       47.72      3.65 o 
  11   2   1      625.44      610.13     13.56 o 
  12   2   1      314.40      294.41      8.48 o 
  13   2   1      345.38      353.57     10.72 o 
  14   2   1      209.21      202.85      8.77 o 
  15   2   1       51.80       47.04      4.26 o 
  16   2   1       23.19       29.39      3.83 o 
  17   2   1       33.07       29.21      5.03 o 
  18   2   1       13.93        9.20     10.90 o 
 -19   3   1        1.45       -1.21      2.34 o 
 -18   3   1        8.10        5.27      2.32 o 
 -17   3   1       66.16       58.46      4.80 o 
 -16   3   1       50.39       43.54      4.28 o 
 -15   3   1       28.43       26.17      4.00 o 
 -14   3   1      147.37      137.17      7.43 o 
 -13   3   1       26.21       18.11      4.16 o 
 -12   3   1       96.89       99.01      6.96 o 
 -11   3   1      194.99      186.89      7.47 o 
 -10   3   1       78.83       76.53      4.87 o 
  -9   3   1       11.28       12.62      2.46 o 
  -8   3   1      388.74      394.13     11.20 o 
  -7   3   1      106.60      105.24      7.53 o 
  -6   3   1      164.62      174.95      5.62 o 
  -5   3   1      986.97     1033.05     22.68 o 
  -4   3   1        1.93        2.43      1.42 o 
  -3   3   1     2178.44     2093.32     34.28 o 
  -2   3   1     4455.57     4549.85     77.25 o 
  -1   3   1     1633.70     1575.05     29.47 o 
   0   3   1    18028.23    17955.11    282.33 o 
   1   3   1     1632.68     1540.82     28.47 o 
   2   3   1     4458.51     4490.75     79.59 o 
   3   3   1     2177.82     2069.23     34.19 o 
   4   3   1        1.94        2.89      1.46 o 
   5   3   1      986.83     1021.72     18.21 o 
   6   3   1      164.33      173.17      5.29 o 
   7   3   1      106.24      100.85      4.60 o 
   8   3   1      389.13      384.35     10.06 o 
   9   3   1       11.32        9.37      2.45 o 
  10   3   1       78.78       76.63      4.37 o 
  11   3   1      195.20      173.45      6.12 o 
  12   3   1       97.08       88.00      4.47 o 
  13   3   1       26.18       21.57      3.14 o 
  14   3   1      147.54      138.57      7.17 o 
  15   3   1       28.58       27.91      4.27 o 
  16   3   1       50.47       35.54      3.79 o 
  17   3   1       66.24       59.26      7.77 o 
  18   3   1        8.03        5.30      4.11 o 
 -19   4   1       29.60       49.79      5.82 o 
 -18   4   1       60.76       67.33      4.94 o 
 -17   4   1        5.78        3.84      2.41 o 
 -16   4   1        3.63        3.19      2.43 o 
 -15   4   1      202.58      198.76     12.00 o 
 -14   4   1      315.14      309.56     13.57 o 
 -13   4   1      159.78      137.62      8.36 o 
 -12   4   1      346.50      304.74     12.93 o 
 -11   4   1      379.65      370.94     11.83 o 
 -10   4   1       54.37       50.27      4.26 o 
  -9   4   1       19.18       28.85      3.46 o 
  -8   4   1      326.11      324.95      7.75 o 
  -7   4   1       70.57       71.13      3.19 o 
  -6   4   1      797.25      806.71     15.09 o 
  -5   4   1      738.74      749.40     17.86 o 
  -4   4   1      109.29      120.32      5.86 o 
  -3   4   1      698.21      661.20     16.84 o 
  -2   4   1     2887.92     2831.09     49.45 o 
  -1   4   1     4246.21     4235.85     67.89 o 
   0   4   1       53.25       54.27      2.44 o 
   1   4   1     4248.92     4219.57     74.44 o 
   2   4   1     2886.95     2787.23     50.24 o 
   3   4   1      698.15      651.89     13.46 o 
   4   4   1      109.16      120.11      5.26 o 
   5   4   1      738.76      739.91     15.37 o 
   6   4   1      798.38      805.96     16.77 o 
   7   4   1       70.61       64.65      3.75 o 
   8   4   1      325.66      315.99      8.84 o 
   9   4   1       19.15       29.76      3.13 o 
  10   4   1       54.31       55.18      3.42 o 
  11   4   1      379.95      371.77      9.60 o 
  12   4   1      346.46      315.19      8.86 o 
  13   4   1      159.96      141.28      6.37 o 
  14   4   1      315.18      322.30     11.55 o 
  15   4   1      202.72      199.47     12.05 o 
  16   4   1        3.61        0.90      2.84 o 
  17   4   1        5.77        3.21      7.02 o 
  18   4   1       60.78       58.57      7.73 o 
 -19   5   1       15.04       15.45      9.61 o 
 -18   5   1        0.41        3.80      2.61 o 
 -17   5   1      199.47      203.44     11.01 o 
 -16   5   1      126.75      122.92      7.12 o 
 -15   5   1      574.04      531.67     19.61 o 
 -14   5   1      153.10      136.38      8.64 o 
 -13   5   1       72.75       84.36      7.33 o 
 -12   5   1      329.38      311.23     13.19 o 
 -11   5   1      100.32      101.00      5.76 o 
 -10   5   1      477.29      451.22     13.38 o 
  -9   5   1      158.49      172.56      7.04 o 
  -8   5   1      173.42      161.81      5.57 o 
  -7   5   1      266.36      264.79      8.17 o 
  -6   5   1     1863.03     1964.32     33.28 o 
  -5   5   1      932.57     1023.07     16.84 o 
  -4   5   1       69.33       62.29      2.58 o 
  -3   5   1      121.39      123.65      3.70 o 
  -2   5   1      470.82      440.32      8.75 o 
  -1   5   1      816.20      772.42     13.92 o 
   0   5   1     5181.06     5183.48     86.09 o 
   1   5   1      815.01      773.85     16.85 o 
   2   5   1      471.41      454.44      9.80 o 
   3   5   1      121.65      119.01      4.24 o 
   4   5   1       69.25       61.81      3.12 o 
   5   5   1      931.92     1001.52     20.03 o 
   6   5   1     1861.68     1948.21     36.64 o 
   7   5   1      266.96      250.41      7.43 o 
   8   5   1      173.27      158.63      5.85 o 
   9   5   1      158.60      164.35      8.44 o 
  10   5   1      477.65      467.66     10.92 o 
  11   5   1      100.30      106.25      4.67 o 
  12   5   1      329.13      337.33      9.20 o 
  13   5   1       72.70       76.48      4.65 o 
  14   5   1      153.12      145.52      6.43 o 
  15   5   1      573.99      523.45     34.92 o 
  16   5   1      126.82      122.53     10.44 o 
  17   5   1      199.40      204.93     21.16 o 
  18   5   1        0.40        2.47      5.82 o 
 -19   6   1       50.72       47.81      5.10 o 
 -18   6   1       16.65       14.90      3.02 o 
 -17   6   1       49.65       59.23      4.88 o 
 -16   6   1      123.99      118.87     11.49 o 
 -15   6   1       45.62       50.18      4.94 o 
 -14   6   1      439.89      404.33     16.14 o 
 -13   6   1      382.93      346.28     14.29 o 
 -12   6   1       38.72       29.19      4.87 o 
 -11   6   1      127.09      124.56      6.37 o 
 -10   6   1      126.27      127.49      6.32 o 
  -9   6   1      276.11      273.58      9.33 o 
  -8   6   1        2.59        3.96      1.64 o 
  -7   6   1      614.58      639.62     14.24 o 
  -6   6   1       67.64       63.86      2.63 o 
  -5   6   1      244.07      262.88      5.74 o 
  -4   6   1      399.66      428.52      9.81 o 
  -3   6   1     1008.68      993.31     17.80 o 
  -2   6   1       61.89       57.54      3.37 o 
  -1   6   1      542.27      566.78     13.50 o 
   0   6   1     1124.30     1161.99     33.11 o 
   1   6   1      541.76      561.16     18.73 o 
   2   6   1       61.94       58.29      3.06 o 
   3   6   1     1009.28      990.53     28.88 o 
   4   6   1      399.65      413.11      9.49 o 
   5   6   1      243.64      257.56      7.02 o 
   6   6   1       67.61       61.90      3.46 o 
   7   6   1      614.58      637.90     12.87 o 
   8   6   1        2.59        2.38      1.61 o 
   9   6   1      275.75      275.69      7.47 o 
  10   6   1      126.21      137.49      5.17 o 
  11   6   1      127.10      127.91      5.18 o 
  12   6   1       38.77       34.36      3.14 o 
  13   6   1      382.39      353.83     10.68 o 
  14   6   1      439.65      424.64     13.96 o 
  15   6   1       45.64       50.81      6.98 o 
  16   6   1      123.90      104.79      9.65 o 
  17   6   1       49.44       52.02     10.44 o 
  18   6   1       16.65        8.52      4.63 o 
 -19   7   1        5.28       10.90      4.80 o 
 -18   7   1      106.10      103.73      6.38 o 
 -17   7   1        9.74       15.45      3.57 o 
 -16   7   1        1.96       -2.16      2.16 o 
 -15   7   1      148.07      135.54      8.73 o 
 -14   7   1       70.89       67.90      6.31 o 
 -13   7   1      175.12      172.97      9.67 o 
 -12   7   1      443.00      414.57     15.68 o 
 -11   7   1      138.71      138.01      6.65 o 
 -10   7   1       88.92       78.79      5.00 o 
  -9   7   1       28.81       34.15      4.39 o 
  -8   7   1      139.47      148.65      7.94 o 
  -7   7   1      353.12      360.69      8.05 o 
  -6   7   1      663.11      705.44     13.55 o 
  -5   7   1      952.81     1051.18     21.44 o 
  -4   7   1      440.26      443.88     11.51 o 
  -3   7   1      124.26      123.10      4.13 o 
  -2   7   1      682.58      678.90     14.90 o 
  -1   7   1     1423.46     1499.33     27.82 o 
   0   7   1      177.15      168.15      4.34 o 
   1   7   1     1424.48     1442.22     31.23 o 
   2   7   1      681.76      676.66     15.63 o 
   3   7   1      124.33      119.69      5.54 o 
   4   7   1      440.12      428.49      9.90 o 
   5   7   1      952.52     1012.27     23.55 o 
   6   7   1      662.31      683.20     13.45 o 
   7   7   1      353.48      335.22      8.14 o 
   8   7   1      139.40      151.53      7.19 o 
   9   7   1       28.84       35.18      2.88 o 
  10   7   1       88.63       80.39      4.00 o 
  11   7   1      138.78      134.91      5.24 o 
  12   7   1      442.84      418.59     11.85 o 
  13   7   1      174.83      184.29      8.27 o 
  14   7   1       70.97       79.05      6.89 o 
  15   7   1      148.21      142.71     36.31 o 
  16   7   1        2.00        3.69      3.21 o 
  17   7   1        9.76       20.14      9.05 o 
  18   7   1      105.91      106.64      9.84 o 
 -18   8   1       10.75        9.63      3.91 o 
 -17   8   1       52.69       44.85      4.41 o 
 -16   8   1       20.79       17.15      3.26 o 
 -15   8   1       97.49       92.99      7.10 o 
 -14   8   1      328.18      326.36     14.08 o 
 -13   8   1      164.74      153.66     15.17 o 
 -12   8   1       36.47       37.10      5.02 o 
 -11   8   1      123.55      124.20      6.40 o 
 -10   8   1       95.41       90.81      5.35 o 
  -9   8   1       53.25       65.20      4.59 o 
  -8   8   1       36.97       36.13      3.05 o 
  -7   8   1      174.86      192.99      5.44 o 
  -6   8   1      476.79      492.60     10.52 o 
  -5   8   1      327.04      329.01      7.71 o 
  -4   8   1      353.95      412.42     12.46 o 
  -3   8   1      272.62      269.35      6.66 o 
  -2   8   1      657.65      673.99     13.15 o 
  -1   8   1      333.30      347.44      7.87 o 
   0   8   1        3.66        6.91      1.45 o 
   1   8   1      333.65      331.43     13.43 o 
   2   8   1      658.20      674.20     22.56 o 
   3   8   1      272.46      263.84      8.67 o 
   4   8   1      354.15      412.04     11.18 o 
   5   8   1      327.02      322.67     11.37 o 
   6   8   1      476.45      500.01     10.33 o 
   7   8   1      175.03      183.66      5.43 o 
   8   8   1       37.17       33.22      2.80 o 
   9   8   1       53.09       60.10      3.39 o 
  10   8   1       95.56       91.37      4.26 o 
  11   8   1      123.44      126.49      5.81 o 
  12   8   1       36.60       32.69      3.48 o 
  13   8   1      164.51      157.16      9.46 o 
  14   8   1      327.59      328.95     14.50 o 
  15   8   1       97.36       98.59      7.18 o 
  16   8   1       20.68       25.19      8.59 o 
  17   8   1       52.72       59.23     20.60 o 
  18   8   1       10.76       12.31      4.80 o 
 -18   9   1       47.30       33.28      4.83 o 
 -17   9   1       11.41       10.09      2.65 o 
 -16   9   1        4.73        7.08      2.62 o 
 -15   9   1       49.44       43.67      6.30 o 
 -14   9   1      120.14      103.29      7.71 o 
 -13   9   1       67.34       59.85      5.93 o 
 -12   9   1       25.43       17.87      4.27 o 
 -11   9   1      185.58      167.48      7.49 o 
 -10   9   1       20.64       19.18      3.14 o 
  -9   9   1      348.94      350.52      9.91 o 
  -8   9   1      193.97      189.37      6.58 o 
  -7   9   1      465.80      520.32     14.21 o 
  -6   9   1       98.77       94.16      3.99 o 
  -5   9   1      124.93      131.15      5.46 o 
  -4   9   1      449.28      462.86     11.81 o 
  -3   9   1      766.30      771.62     13.47 o 
  -2   9   1      373.05      391.23     10.78 o 
  -1   9   1      511.90      510.81      9.61 o 
   0   9   1      684.14      718.90     17.92 o 
   1   9   1      512.25      504.90     13.47 o 
   2   9   1      372.63      393.24     12.59 o 
   3   9   1      766.05      773.01     18.40 o 
   4   9   1      449.26      465.58     11.42 o 
   5   9   1      124.70      135.40      4.80 o 
   6   9   1       99.03       87.72      4.10 o 
   7   9   1      466.25      507.57     13.70 o 
   8   9   1      194.37      186.77      5.64 o 
   9   9   1      348.71      359.04     10.08 o 
  10   9   1       20.53       22.91      2.94 o 
  11   9   1      185.69      177.34      8.21 o 
  12   9   1       25.33       29.11      3.83 o 
  13   9   1       67.17       76.45      7.98 o 
  14   9   1      120.40      117.31     10.24 o 
  15   9   1       49.44       47.01      5.32 o 
  16   9   1        4.77       -0.05      6.19 o 
  17   9   1       11.35        7.80      8.04 o 
 -18  10   1       29.41       33.67      4.97 o 
 -17  10   1      164.86      184.48     10.68 o 
 -16  10   1       38.02       38.33      4.12 o 
 -15  10   1       62.52       60.44      5.62 o 
 -14  10   1       59.11       47.54      5.22 o 
 -13  10   1       11.13       10.69      3.48 o 
 -12  10   1      220.26      210.42     10.55 o 
 -11  10   1      189.34      169.14      7.58 o 
 -10  10   1        8.62        5.32      2.47 o 
  -9  10   1      290.52      277.24      8.62 o 
  -8  10   1       74.80       71.04      4.05 o 
  -7  10   1      776.84      819.84     15.97 o 
  -6  10   1        8.55       11.49      1.99 o 
  -5  10   1       97.61       95.89      4.02 o 
  -4  10   1      267.71      256.42      6.78 o 
  -3  10   1       11.42       11.55      1.73 o 
  -2  10   1     2175.87     2285.35     36.19 o 
  -1  10   1      403.46      412.92      8.39 o 
   0  10   1      603.02      608.22     13.23 o 
   1  10   1      403.05      424.53     10.69 o 
   2  10   1     2175.26     2307.45     47.21 o 
   3  10   1       11.30        8.81      2.53 o 
   4  10   1      267.89      252.43      9.45 o 
   5  10   1       97.35       95.51      4.05 o 
   6  10   1        8.52       12.30      2.16 o 
   7  10   1      776.91      793.34     20.71 o 
   8  10   1       74.77       71.32      4.05 o 
   9  10   1      290.10      288.18      8.79 o 
  10  10   1        8.64        8.57      2.76 o 
  11  10   1      189.61      187.41      8.71 o 
  12  10   1      220.23      221.84      9.51 o 
  13  10   1       11.13        4.58      2.56 o 
  14  10   1       59.06       58.24      5.79 o 
  15  10   1       62.42       67.36      5.69 o 
  16  10   1       37.98       38.07      5.16 o 
  17  10   1      165.13      192.64     13.00 o 
 -18  11   1        6.23        4.25      3.70 o 
 -17  11   1       37.03       33.14     10.82 o 
 -16  11   1       22.74       18.06      4.35 o 
 -15  11   1        1.38        2.22      2.58 o 
 -14  11   1       53.85       46.47      5.12 o 
 -13  11   1      118.52      109.71      7.56 o 
 -12  11   1      209.41      188.49      9.89 o 
 -11  11   1       75.91       63.53      4.58 o 
 -10  11   1       23.86       24.56      3.49 o 
  -9  11   1      270.71      242.39      8.09 o 
  -8  11   1      119.51      112.76      5.22 o 
  -7  11   1      182.09      183.65      5.71 o 
  -6  11   1       28.08       26.63      2.50 o 
  -5  11   1      419.68      418.47      9.72 o 
  -4  11   1      384.57      401.70      9.89 o 
  -3  11   1      564.74      570.06     18.37 o 
  -2  11   1      111.44      120.12      3.86 o 
  -1  11   1      214.50      204.86      7.47 o 
   0  11   1      147.16      150.04      6.62 o 
   1  11   1      214.61      207.32      5.96 o 
   2  11   1      111.34      116.77      6.64 o 
   3  11   1      564.78      558.89     14.28 o 
   4  11   1      384.45      399.19      9.64 o 
   5  11   1      419.42      433.06     15.57 o 
   6  11   1       28.13       24.29      2.57 o 
   7  11   1      182.24      175.55      6.27 o 
   8  11   1      119.70      131.32      5.47 o 
   9  11   1      270.84      263.85      9.97 o 
  10  11   1       24.00       30.04      4.29 o 
  11  11   1       75.88       71.86      5.51 o 
  12  11   1      209.52      179.17      8.56 o 
  13  11   1      118.58      105.35      6.60 o 
  14  11   1       53.83       44.56      5.08 o 
  15  11   1        1.41        4.48      2.26 o 
  16  11   1       22.77       23.55     10.72 o 
  17  11   1       36.99       44.90      5.75 o 
 -17  12   1       14.70       11.95      6.72 o 
 -16  12   1       15.84       19.12      4.68 o 
 -15  12   1       14.72       18.70      4.61 o 
 -14  12   1      121.34      123.08      8.07 o 
 -13  12   1       77.34       59.13      5.80 o 
 -12  12   1       56.84       43.40      5.03 o 
 -11  12   1       23.57       39.08      3.77 o 
 -10  12   1      208.15      216.09      8.76 o 
  -9  12   1       16.06       15.04      2.59 o 
  -8  12   1      224.09      195.16      7.09 o 
  -7  12   1      194.55      181.62      5.79 o 
  -6  12   1      467.73      444.36     10.51 o 
  -5  12   1      547.00      547.77     13.85 o 
  -4  12   1      256.36      263.08      6.78 o 
  -3  12   1        6.02       11.34      1.70 o 
  -2  12   1      799.86      802.33     18.42 o 
  -1  12   1      326.48      326.46     11.88 o 
   0  12   1     1524.15     1591.24     30.66 o 
   1  12   1      327.00      333.19      7.79 o 
   2  12   1      800.34      821.07     23.07 o 
   3  12   1        5.99        7.09      2.46 o 
   4  12   1      256.55      268.86      8.76 o 
   5  12   1      546.48      548.77     22.97 o 
   6  12   1      467.82      449.23     16.25 o 
   7  12   1      194.78      172.98      7.61 o 
   8  12   1      224.36      211.84      8.65 o 
   9  12   1       16.04       16.71      3.60 o 
  10  12   1      208.29      228.01      9.46 o 
  11  12   1       23.50       31.24      5.01 o 
  12  12   1       56.71       49.31      4.85 o 
  13  12   1       77.40       71.52      5.35 o 
  14  12   1      121.69      127.60      8.24 o 
  15  12   1       14.76       11.87      2.61 o 
  16  12   1       15.93       13.29      3.60 o 
  17  12   1       14.66        8.80      5.91 o 
 -17  13   1       29.83       28.83      4.95 o 
 -16  13   1       37.85       39.08      8.41 o 
 -15  13   1        8.40        6.26      3.77 o 
 -14  13   1      143.13      139.09     10.92 o 
 -13  13   1       17.45       18.64      5.31 o 
 -12  13   1      196.27      176.57      9.65 o 
 -11  13   1      177.82      166.47      8.56 o 
 -10  13   1      192.42      175.56      7.76 o 
  -9  13   1      787.73      782.74     20.20 o 
  -8  13   1      568.77      558.67     16.14 o 
  -7  13   1      181.62      164.14      6.66 o 
  -6  13   1       75.91       84.01      3.99 o 
  -5  13   1      123.02      121.43      4.77 o 
  -4  13   1      137.21      129.03      4.24 o 
  -3  13   1       80.15       76.07      3.26 o 
  -2  13   1       76.73       77.95      3.30 o 
  -1  13   1       36.91       38.48      2.85 o 
   0  13   1      701.12      652.02     15.80 o 
   1  13   1       37.15       35.05      2.47 o 
   2  13   1       76.72       74.69      4.07 o 
   3  13   1       80.18       73.73      4.31 o 
   4  13   1      137.12      127.24      5.78 o 
   5  13   1      122.79      117.68      5.41 o 
   6  13   1       76.08       82.61      6.13 o 
   7  13   1      182.08      154.46      7.21 o 
   8  13   1      569.17      555.31     16.18 o 
   9  13   1      788.12      748.52     20.62 o 
  10  13   1      192.46      175.83      8.33 o 
  11  13   1      177.86      169.67      8.26 o 
  12  13   1      196.41      182.75      8.62 o 
  13  13   1       17.35       19.69      4.53 o 
  14  13   1      143.34      142.77      8.99 o 
  15  13   1        8.35       10.28      2.93 o 
  16  13   1       37.89       40.24      5.58 o 
  17  13   1       29.90       15.50      4.55 o 
 -17  14   1        6.59       20.69      4.80 o 
 -16  14   1       31.85       30.87      8.87 o 
 -15  14   1      129.61      139.95     12.29 o 
 -14  14   1       46.47       43.42     10.53 o 
 -13  14   1        5.39        4.08      3.86 o 
 -12  14   1       65.14       64.33      7.79 o 
 -11  14   1      210.21      171.63      9.38 o 
 -10  14   1      493.37      473.12     14.50 o 
  -9  14   1      796.09      784.76     20.60 o 
  -8  14   1      431.72      423.23     13.00 o 
  -7  14   1      347.91      350.73      9.87 o 
  -6  14   1       80.22       87.79      4.14 o 
  -5  14   1       67.50       71.58      3.78 o 
  -4  14   1       64.55       67.46      3.70 o 
  -3  14   1       60.20       61.06      3.41 o 
  -2  14   1       94.53       80.85      3.69 o 
  -1  14   1       94.38       93.34      5.75 o 
   0  14   1      349.66      378.72     10.97 o 
   1  14   1       94.26       92.87      3.80 o 
   2  14   1       94.54       84.20      4.03 o 
   3  14   1       60.26       66.97      4.09 o 
   4  14   1       64.52       69.29      4.43 o 
   5  14   1       67.77       66.95      4.61 o 
   6  14   1       80.15       84.27      8.72 o 
   7  14   1      347.82      349.46     11.74 o 
   8  14   1      431.85      419.01     13.45 o 
   9  14   1      795.62      784.70     21.31 o 
  10  14   1      493.16      481.81     15.31 o 
  11  14   1      210.66      195.65      8.93 o 
  12  14   1       65.09       73.56      7.17 o 
  13  14   1        5.46        7.60      2.93 o 
  14  14   1       46.42       45.93      5.00 o 
  15  14   1      129.60      144.19      9.06 o 
  16  14   1       31.80       48.77      4.79 o 
 -17  15   1       14.14       24.94      5.54 o 
 -16  15   1       13.11       10.01      4.20 o 
 -15  15   1       14.18       14.54      4.27 o 
 -14  15   1       42.51       45.29      7.48 o 
 -13  15   1       20.34       18.19      5.36 o 
 -12  15   1       12.64       11.92      5.05 o 
 -11  15   1       74.97       84.98      8.74 o 
 -10  15   1      280.69      259.11      9.84 o 
  -9  15   1       51.67       49.68      3.83 o 
  -8  15   1      143.06      152.90      6.41 o 
  -7  15   1      194.46      197.48      6.46 o 
  -6  15   1      181.55      182.99      6.18 o 
  -5  15   1      124.94      127.92      5.07 o 
  -4  15   1      194.64      203.28      6.53 o 
  -3  15   1      119.94      133.68      5.19 o 
  -2  15   1      170.65      159.72      5.79 o 
  -1  15   1      615.05      591.62     15.87 o 
   0  15   1     1064.02     1120.31     23.23 o 
   1  15   1      615.24      602.38     17.54 o 
   2  15   1      170.62      163.93      5.42 o 
   3  15   1      119.83      124.76      5.75 o 
   4  15   1      195.11      199.32      8.27 o 
   5  15   1      124.98      122.00      8.11 o 
   6  15   1      181.46      175.22      7.72 o 
   7  15   1      194.71      191.43      8.64 o 
   8  15   1      142.93      152.09      7.49 o 
   9  15   1       51.70       59.24      5.01 o 
  10  15   1      280.75      257.04     10.45 o 
  11  15   1       75.02       88.30      5.99 o 
  12  15   1       12.71        5.67      2.61 o 
  13  15   1       20.30       16.93      2.94 o 
  14  15   1       42.56       42.65      4.93 o 
  15  15   1       14.13       16.31      4.58 o 
  16  15   1       13.13       17.73      4.27 o 
 -16  16   1       17.00       12.29      4.39 o 
 -15  16   1       43.87       28.95      5.61 o 
 -14  16   1      205.36      206.02     14.02 o 
 -13  16   1       46.13       42.98      6.35 o 
 -12  16   1      145.50      128.62     10.62 o 
 -11  16   1        0.37        2.60      4.43 o 
 -10  16   1      179.91      181.02     10.53 o 
  -9  16   1      161.30      154.66      7.53 o 
  -8  16   1      116.45      105.76      5.30 o 
  -7  16   1      647.95      654.92     14.56 o 
  -6  16   1      289.87      308.44      8.58 o 
  -5  16   1      354.61      333.98      9.01 o 
  -4  16   1      690.76      666.76     14.55 o 
  -3  16   1       11.92       13.08      2.46 o 
  -2  16   1       42.46       36.22      4.06 o 
  -1  16   1      262.79      281.63      8.46 o 
   0  16   1      197.33      193.09      6.74 o 
   1  16   1      262.85      279.61      8.60 o 
   2  16   1       42.36       39.09      3.45 o 
   3  16   1       11.88       12.18      2.62 o 
   4  16   1      690.64      665.33     17.58 o 
   5  16   1      354.53      324.78     10.91 o 
   6  16   1      290.20      300.14     11.17 o 
   7  16   1      647.50      659.16     18.41 o 
   8  16   1      116.33      102.99      6.32 o 
   9  16   1      161.23      162.25      7.94 o 
  10  16   1      180.01      195.38      8.88 o 
  11  16   1        0.38       -0.93      2.20 o 
  12  16   1      145.42      144.99      7.69 o 
  13  16   1       46.16       47.30      4.15 o 
  14  16   1      205.31      221.03     11.72 o 
  15  16   1       43.99       31.75      4.91 o 
  16  16   1       16.96       34.34      7.21 o 
 -16  17   1        6.77        8.68      4.43 o 
 -15  17   1        2.20        6.10      6.65 o 
 -14  17   1       45.08       42.05      6.46 o 
 -13  17   1       19.08       27.81      5.59 o 
 -12  17   1      235.60      218.27     18.11 o 
 -11  17   1       31.34       39.26      6.57 o 
 -10  17   1      148.96      141.91      8.51 o 
  -9  17   1      195.74      203.19     10.09 o 
  -8  17   1       50.66       48.27      4.41 o 
  -7  17   1      145.64      164.35      6.03 o 
  -6  17   1      522.70      509.73     12.20 o 
  -5  17   1      876.63      850.69     17.78 o 
  -4  17   1      397.34      381.80      9.95 o 
  -3  17   1       63.43       60.24      4.28 o 
  -2  17   1       98.42       86.73      5.44 o 
  -1  17   1      183.42      195.08      8.12 o 
   0  17   1       62.98       70.31      4.18 o 
   1  17   1      183.11      183.66      6.86 o 
   2  17   1       98.52       83.92      4.87 o 
   3  17   1       63.48       61.54      4.71 o 
   4  17   1      397.15      367.06     11.78 o 
   5  17   1      876.06      844.85     21.66 o 
   6  17   1      522.17      501.65     15.07 o 
   7  17   1      146.07      168.07      7.80 o 
   8  17   1       50.69       49.13      4.48 o 
   9  17   1      195.92      196.06      8.91 o 
  10  17   1      149.03      147.81      7.68 o 
  11  17   1       31.40       29.97      4.03 o 
  12  17   1      235.36      234.32     10.10 o 
  13  17   1       18.94       20.59      2.95 o 
  14  17   1       45.26       39.37      5.27 o 
  15  17   1        2.24        6.96      3.18 o 
 -16  18   1       97.63       87.39      9.79 o 
 -15  18   1       31.97       23.70      4.92 o 
 -14  18   1        4.38       -0.59      4.34 o 
 -13  18   1        8.68        0.61      3.44 o 
 -12  18   1       53.11       52.96      7.06 o 
 -11  18   1      157.28      157.80     11.70 o 
 -10  18   1       45.34       43.05      4.76 o 
  -9  18   1      245.08      248.83     10.03 o 
  -8  18   1       85.10       79.84      5.57 o 
  -7  18   1      446.39      465.64     14.87 o 
  -6  18   1      545.35      545.39     14.50 o 
  -5  18   1      620.01      627.40     14.31 o 
  -4  18   1      948.65      921.87     19.17 o 
  -3  18   1      666.87      630.41     15.69 o 
  -2  18   1       78.58       73.27      5.17 o 
  -1  18   1       90.97       99.51      5.91 o 
   0  18   1       97.59       96.78      5.90 o 
   1  18   1       90.73       98.32      5.08 o 
   2  18   1       78.59       71.05      4.42 o 
   3  18   1      667.50      625.03     17.31 o 
   4  18   1      948.81      930.07     27.19 o 
   5  18   1      619.83      619.20     17.33 o 
   6  18   1      545.42      545.79     16.08 o 
   7  18   1      446.32      459.26     14.59 o 
   8  18   1       85.18       89.19      5.76 o 
   9  18   1      244.78      244.23     10.21 o 
  10  18   1       45.24       50.50      4.59 o 
  11  18   1      157.17      157.19      8.10 o 
  12  18   1       53.01       49.76      4.35 o 
  13  18   1        8.70       11.06      2.50 o 
  14  18   1        4.35       -2.03      2.50 o 
  15  18   1       31.98       34.10      5.08 o 
 -15  19   1       23.25       24.76      5.36 o 
 -14  19   1       46.79       54.74     10.62 o 
 -13  19   1      192.42      176.63     12.86 o 
 -12  19   1       67.23       94.19      8.59 o 
 -11  19   1       48.15       41.96      9.89 o 
 -10  19   1        1.60        1.90      2.06 o 
  -9  19   1      107.95      117.03      6.65 o 
  -8  19   1      247.63      258.23     14.03 o 
  -7  19   1       50.08       53.54      4.94 o 
  -6  19   1      112.54      108.29      5.77 o 
  -5  19   1       84.43       94.45      5.43 o 
  -4  19   1      158.80      159.77      6.72 o 
  -3  19   1      146.00      148.13      6.48 o 
  -2  19   1       80.90       82.09      5.56 o 
  -1  19   1       83.59       82.82      5.55 o 
   0  19   1      375.65      386.34     12.85 o 
   1  19   1       83.54       83.31      5.71 o 
   2  19   1       80.69       83.50      4.86 o 
   3  19   1      145.87      137.25      6.92 o 
   4  19   1      158.90      162.32      9.57 o 
   5  19   1       84.41       93.90      6.71 o 
   6  19   1      112.50      128.78      7.95 o 
   7  19   1       50.01       57.07      5.89 o 
   8  19   1      247.55      263.82     10.50 o 
   9  19   1      107.99      119.42      6.80 o 
  10  19   1        1.57        4.47      2.33 o 
  11  19   1       48.12       33.20      3.74 o 
  12  19   1       67.43       74.65      5.16 o 
  13  19   1      192.27      189.20     13.57 o 
  14  19   1       46.77       60.29     11.25 o 
  15  19   1       23.20       28.44      6.53 o 
 -15  20   1        3.67       14.60      4.25 o 
 -14  20   1       64.58       64.61      6.80 o 
 -13  20   1       28.28       16.72      4.17 o 
 -12  20   1       50.91       50.12      8.22 o 
 -11  20   1        6.15        4.49      3.45 o 
 -10  20   1       16.78       15.61      3.55 o 
  -9  20   1      122.53      108.32      8.41 o 
  -8  20   1      263.97      301.60     11.51 o 
  -7  20   1       69.72       72.55      5.52 o 
  -6  20   1      954.47      953.73     22.45 o 
  -5  20   1       14.68       14.64      2.91 o 
  -4  20   1       70.73       69.51      5.52 o 
  -3  20   1      166.21      175.52      8.47 o 
  -2  20   1       50.73       48.45      4.43 o 
  -1  20   1       86.81       98.55      6.05 o 
   0  20   1      628.23      608.34     17.64 o 
   1  20   1       86.96       91.48      6.05 o 
   2  20   1       50.56       43.55      4.51 o 
   3  20   1      166.54      170.95      7.80 o 
   4  20   1       70.76       69.91      5.15 o 
   5  20   1       14.64        7.99      3.36 o 
   6  20   1      954.37      957.81     29.03 o 
   7  20   1       69.65       69.21      6.15 o 
   8  20   1      264.28      282.06     13.18 o 
   9  20   1      122.64      121.41      6.78 o 
  10  20   1       16.77       13.24      2.81 o 
  11  20   1        6.11        6.33      2.13 o 
  12  20   1       50.79       55.23      4.56 o 
  13  20   1       28.31       24.62      3.33 o 
  14  20   1       64.50       74.21      6.62 o 
  15  20   1        3.68        0.18      6.47 o 
 -13  21   1        3.92        1.61      6.19 o 
 -12  21   1       19.84       16.53      5.17 o 
 -11  21   1       16.42       11.54      3.59 o 
 -10  21   1      123.53      127.67      8.24 o 
  -9  21   1        6.36       10.80      2.48 o 
  -8  21   1      272.81      283.23     11.32 o 
  -7  21   1      383.45      392.21     13.98 o 
  -6  21   1      283.16      311.30     10.56 o 
  -5  21   1       39.02       30.93      4.08 o 
  -4  21   1      133.69      149.57      8.05 o 
  -3  21   1      262.66      233.88     10.12 o 
  -2  21   1      248.90      232.72     11.64 o 
  -1  21   1       97.43       98.19      6.03 o 
   0  21   1       55.75       69.99      5.25 o 
   1  21   1       97.06      102.53      6.31 o 
   2  21   1      249.17      231.09      9.77 o 
   3  21   1      263.06      237.21     11.34 o 
   4  21   1      133.54      163.45      7.77 o 
   5  21   1       39.18       38.54      4.19 o 
   6  21   1      283.41      309.21     13.54 o 
   7  21   1      383.67      407.69     16.22 o 
   8  21   1      273.08      287.99     13.32 o 
   9  21   1        6.30        9.87      3.07 o 
  10  21   1      123.47      126.27     11.44 o 
  11  21   1       16.43       22.67      3.12 o 
  12  21   1       19.79       22.47      3.04 o 
  13  21   1        3.97        0.68      2.21 o 
  14  21   1       22.01       35.04      6.56 o 
 -13  22   1       23.31       25.87      5.36 o 
 -12  22   1        0.15        2.12      2.71 o 
 -11  22   1       14.77       13.47      3.98 o 
 -10  22   1        1.31        4.83      3.35 o 
  -9  22   1       11.01        7.67      2.80 o 
  -8  22   1       15.79       14.93      4.56 o 
  -7  22   1      263.04      272.92     17.63 o 
  -6  22   1       74.88       85.06      6.00 o 
  -5  22   1      197.30      203.13      9.39 o 
  -4  22   1       72.52       59.87      5.36 o 
  -3  22   1      807.33      773.75     22.07 o 
  -2  22   1        3.62        3.20      3.32 o 
  -1  22   1       74.47       79.91      7.38 o 
   0  22   1       41.81       39.20      5.82 o 
   1  22   1       74.34       74.95      5.46 o 
   2  22   1        3.66        1.15      2.63 o 
   3  22   1      807.66      753.63     24.52 o 
   4  22   1       72.47       61.31      7.85 o 
   5  22   1      196.98      199.22      9.07 o 
   6  22   1       74.75       75.94      5.66 o 
   7  22   1      263.17      275.65     12.79 o 
   8  22   1       15.86       11.32      3.23 o 
   9  22   1       11.11        8.09      3.82 o 
  10  22   1        1.30        5.93      2.78 o 
  11  22   1       14.86        9.69      3.12 o 
  12  22   1        0.15        3.56      2.99 o 
  13  22   1       23.23       19.03      4.27 o 
  14  22   1      119.18      152.06     17.92 o 
 -12  23   1       27.32       37.91      8.59 o 
 -11  23   1       25.29       32.09      5.03 o 
 -10  23   1       15.05       10.56      4.13 o 
  -9  23   1       28.30       30.52      3.29 o 
  -8  23   1      166.61      193.77      9.03 o 
  -7  23   1      121.95      135.26      7.40 o 
  -6  23   1       14.31       11.37      2.93 o 
  -5  23   1      100.60      125.82      8.08 o 
  -4  23   1      168.12      171.64      8.78 o 
  -3  23   1       28.95       44.66      4.79 o 
  -2  23   1       11.00        9.90      4.99 o 
  -1  23   1      199.12      191.31     10.96 o 
   0  23   1      186.54      181.85     10.46 o 
   1  23   1      199.09      194.13     10.93 o 
   2  23   1       11.01       11.06      4.43 o 
   3  23   1       28.97       40.86      5.01 o 
   4  23   1      168.12      168.92      9.56 o 
   5  23   1      100.49      128.06      8.26 o 
   6  23   1       14.28       17.69      4.45 o 
   7  23   1      121.99      126.36      8.28 o 
   8  23   1      166.78      187.84     10.44 o 
   9  23   1       28.28       32.99      4.29 o 
  10  23   1       15.04       17.21      3.30 o 
  11  23   1       25.33       25.02      3.82 o 
  12  23   1       27.19       22.37      4.00 o 
  13  23   1       12.61       11.11      6.19 o 
 -11  24   1       87.29      102.73     15.89 o 
 -10  24   1       24.06       38.64      6.22 o 
  -9  24   1       90.81      104.82      6.08 o 
  -8  24   1       56.61       56.32      4.34 o 
  -7  24   1       43.47       47.47      4.93 o 
  -6  24   1      120.92      120.78     10.05 o 
  -5  24   1       77.47       70.68      5.39 o 
  -4  24   1       59.36       73.13      6.21 o 
  -3  24   1       53.63       55.86      5.39 o 
  -2  24   1       47.68       53.29      5.90 o 
  -1  24   1       98.99      100.02      7.82 o 
   0  24   1       13.99        9.64      3.81 o 
   1  24   1       99.05      103.63      8.04 o 
   2  24   1       47.84       54.76      5.95 o 
   3  24   1       53.52       64.91      9.05 o 
   4  24   1       59.31       69.68      8.18 o 
   5  24   1       77.54       81.72      6.41 o 
   6  24   1      120.87      129.02      8.42 o 
   7  24   1       43.46       49.58      5.37 o 
   8  24   1       56.62       47.03      6.25 o 
   9  24   1       90.81      105.11      7.29 o 
  10  24   1       24.06       34.53      4.22 o 
  11  24   1       87.11      101.06     14.81 o 
  12  24   1       14.67       13.59      3.58 o 
  13  24   1       49.20       56.91     13.67 o 
 -10  25   1        3.26        6.37      2.80 o 
  -9  25   1       92.04      107.70      6.26 o 
  -8  25   1      216.46      263.25     12.93 o 
  -7  25   1       41.76       47.50      4.87 o 
  -6  25   1       50.36       49.75      5.73 o 
  -5  25   1      129.89      139.47      7.76 o 
  -4  25   1      172.10      166.32      8.65 o 
  -3  25   1       35.53       37.53      3.97 o 
  -2  25   1       13.01       13.11      3.40 o 
  -1  25   1       71.24       72.46      8.63 o 
   0  25   1        2.49        4.12      3.23 o 
   1  25   1       71.26       69.96      6.59 o 
   2  25   1       13.00        8.57      3.43 o 
   3  25   1       35.53       35.99      6.44 o 
   4  25   1      172.14      170.28     12.15 o 
   5  25   1      129.64      131.27      8.20 o 
   6  25   1       50.36       53.19      5.18 o 
   7  25   1       41.58       42.19      4.76 o 
   8  25   1      216.61      261.65     12.85 o 
   9  25   1       92.24      114.53     26.05 o 
  10  25   1        3.27        9.26      7.11 o 
  11  25   1       65.21       93.58     13.00 o 
  12  25   1       43.02       31.96     12.38 o 
 -10  26   1        0.84        9.61      7.02 o 
  -9  26   1      119.76      167.13     10.06 o 
  -8  26   1      135.57      163.29     14.64 o 
  -7  26   1        6.79       17.91      4.18 o 
  -6  26   1       12.05       15.51      4.48 o 
  -5  26   1       98.61      100.56      6.27 o 
  -4  26   1       29.45       31.03      5.33 o 
  -3  26   1        7.60        8.60      2.72 o 
  -2  26   1       35.34       37.10      6.09 o 
  -1  26   1       18.88       20.39      6.00 o 
   0  26   1       16.49        9.76      3.43 o 
   1  26   1       18.79       21.87      4.57 o 
   2  26   1       35.41       39.67      5.56 o 
   3  26   1        7.66        1.15      3.11 o 
   4  26   1       29.43       34.41      5.89 o 
   5  26   1       98.41       88.47      8.16 o 
   6  26   1       12.05       13.09      3.65 o 
   7  26   1        6.74        6.55      2.55 o 
   8  26   1      135.35      138.46      9.78 o 
   9  26   1      119.69      147.92     17.37 o 
  10  26   1        0.82       -0.32      7.48 o 
  11  26   1       53.17       81.11      9.79 o 
 -10  27   1       22.94       41.20     14.04 o 
  -9  27   1       24.80       34.61      6.70 o 
  -8  27   1        6.19        9.83      4.00 o 
  -7  27   1       56.20       71.77      6.22 o 
  -6  27   1       10.14       17.78      3.58 o 
  -5  27   1       16.68       22.81      3.88 o 
  -4  27   1       44.65       40.65      4.23 o 
  -3  27   1       37.05       39.76      4.20 o 
  -2  27   1       18.05       16.70      3.52 o 
  -1  27   1       53.55       42.14      4.83 o 
   0  27   1      173.39      174.39     10.61 o 
   1  27   1       53.51       46.94      5.42 o 
   2  27   1       17.94       18.35      4.73 o 
   3  27   1       37.12       33.22     11.46 o 
   4  27   1       44.66       40.17      6.56 o 
   5  27   1       16.66       26.65      4.87 o 
   6  27   1       10.15       25.27      5.54 o 
   7  27   1       56.17       58.00      7.01 o 
   8  27   1        6.16       14.41      5.91 o 
   9  27   1       24.81       40.65      9.24 o 
  10  27   1       22.85       27.16      5.54 o 
  -9  28   1        0.29       -6.65      7.94 o 
  -8  28   1        6.47       22.94      6.23 o 
  -7  28   1       14.45       17.46      4.47 o 
  -6  28   1        9.54        4.61      5.36 o 
  -5  28   1        3.13        2.68      2.36 o 
  -4  28   1       93.59      116.48      8.67 o 
  -3  28   1       61.97       78.12      5.95 o 
  -2  28   1       21.77       12.91      3.09 o 
  -1  28   1       26.51       24.60      3.72 o 
   0  28   1        0.43        0.03      2.89 o 
   1  28   1       26.57       20.96      4.37 o 
   2  28   1       21.85       21.79      3.97 o 
   3  28   1       62.08       74.06      9.15 o 
   4  28   1       93.53      104.88      9.66 o 
   5  28   1        3.10        5.64      4.53 o 
   6  28   1        9.51       10.76      5.54 o 
   7  28   1       14.45       13.67      6.28 o 
  -8  29   1       12.71        4.62      6.65 o 
  -7  29   1       52.07       70.21     12.93 o 
  -6  29   1       14.16       25.10      5.46 o 
  -5  29   1       30.82       34.96      6.53 o 
  -4  29   1       88.98       96.08      6.52 o 
  -3  29   1       81.92      106.64      6.78 o 
  -2  29   1       49.96       60.42      4.88 o 
  -1  29   1       54.15       48.82      5.04 o 
   0  29   1       16.00       12.90      4.54 o 
   1  29   1       54.03       55.11      5.78 o 
   2  29   1       49.89       53.45      6.93 o 
   3  29   1       82.05       99.13      9.59 o 
   4  29   1       88.97       83.81     21.80 o 
   5  29   1       30.71       43.11      9.98 o 
  -5  30   1        5.92       10.97      4.90 o 
  -4  30   1       25.70       29.65      4.64 o 
  -3  30   1      113.71      147.85      9.92 o 
  -2  30   1       28.16       26.26      3.80 o 
  -1  30   1       19.77       30.89      4.15 o 
   0  30   1        0.01       -1.17      2.98 o 
   1  30   1       19.74       25.32      5.03 o 
   2  30   1       28.13       28.72      6.08 o 
   3  30   1      113.90      161.30     17.37 o 
  -4  31   1       12.81        5.17      3.70 o 
  -3  31   1        1.75        1.85      3.64 o 
  -2  31   1       62.19       55.06     12.38 o 
  -1  31   1       17.73       23.10     10.16 o 
   0  31   1        4.97       -6.10      6.10 o 
   1  31   1       17.74       28.82      9.79 o 
   2  31   1       62.33       77.23     14.60 o 
   0   0   2      156.72      135.18      6.06 o 
   1   0   2      210.07      184.17      5.17 o 
   2   0   2     1805.17     1806.28     30.92 o 
   3   0   2        0.29       -0.44      1.42 o 
   4   0   2      114.84      102.19      4.61 o 
   5   0   2      232.42      230.86      6.17 o 
   6   0   2      152.92      163.84      5.58 o 
   7   0   2       54.28       49.42      3.98 o 
   8   0   2       22.81       25.82      3.13 o 
   9   0   2        3.32        3.72      2.22 o 
  10   0   2      215.73      240.08      8.32 o 
  11   0   2      736.31      751.57     18.22 o 
  12   0   2      163.96      173.68      8.34 o 
  13   0   2        0.91        1.23      2.25 o 
  14   0   2       42.13       46.30      5.09 o 
  15   0   2        0.88        1.29      2.61 o 
  16   0   2      195.01      206.04     15.61 o 
  17   0   2        2.93       -4.34      4.34 o 
 -17   1   2       32.91       14.25      4.99 o 
 -16   1   2       29.89       35.19      5.80 o 
 -15   1   2       11.62       13.92      9.42 o 
 -14   1   2       88.30       92.14      6.90 o 
 -13   1   2       18.49       22.93      3.44 o 
 -12   1   2      128.95      136.21      6.20 o 
 -11   1   2      203.27      224.89      8.18 o 
 -10   1   2      461.27      465.65     12.62 o 
  -9   1   2      264.99      277.67     15.28 o 
  -8   1   2       26.66       29.45      3.12 o 
  -7   1   2      162.81      149.09      6.63 o 
  -6   1   2      209.08      209.29      6.52 o 
  -5   1   2      931.78      956.78     17.79 o 
  -4   1   2     1778.11     1825.79     31.38 o 
  -3   1   2      209.63      205.36      6.51 o 
  -2   1   2      294.39      281.57      6.86 o 
  -1   1   2       74.93       68.04      3.39 o 
   0   1   2     1280.93     1168.30     23.47 o 
   1   1   2       75.09       73.63      3.14 o 
   2   1   2      294.64      283.99      6.79 o 
   3   1   2      209.97      200.25      5.44 o 
   4   1   2     1777.63     1820.80     31.33 o 
   5   1   2      931.29      937.96     18.35 o 
   6   1   2      209.21      208.78      5.81 o 
   7   1   2      162.92      160.00      5.94 o 
   8   1   2       26.74       34.04      3.26 o 
   9   1   2      265.27      290.49      8.97 o 
  10   1   2      461.07      457.30     12.60 o 
  11   1   2      203.17      213.86      9.43 o 
  12   1   2      129.02      132.42      7.28 o 
  13   1   2       18.51       22.75      3.38 o 
  14   1   2       88.26       91.63      5.93 o 
  15   1   2       11.63       17.08      3.34 o 
  16   1   2       29.92       36.61      6.61 o 
  17   1   2       32.98       36.75      5.26 o 
 -17   2   2       76.76       82.80      6.39 o 
 -16   2   2       15.86        5.30      3.12 o 
 -15   2   2      111.21      109.85      9.73 o 
 -14   2   2       10.93        3.14      3.55 o 
 -13   2   2       77.57       71.42      4.53 o 
 -12   2   2      472.86      483.54     13.52 o 
 -11   2   2      928.49      975.07     22.11 o 
 -10   2   2      126.45      131.22      5.95 o 
  -9   2   2      176.33      189.66      7.10 o 
  -8   2   2      294.36      303.28      9.10 o 
  -7   2   2       95.50      102.05      4.85 o 
  -6   2   2       64.27       61.83      3.03 o 
  -5   2   2      112.66       99.36      4.21 o 
  -4   2   2      100.83       95.61      4.92 o 
  -3   2   2     1375.63     1397.98     24.77 o 
  -2   2   2      401.96      384.66      8.64 o 
  -1   2   2      107.48       99.31      3.81 o 
   0   2   2       72.74       75.59      3.59 o 
   1   2   2      107.37      104.19      6.00 o 
   2   2   2      402.42      398.77     10.23 o 
   3   2   2     1375.71     1407.49     24.53 o 
   4   2   2      100.57      101.65      3.79 o 
   5   2   2      112.63       95.83      3.99 o 
   6   2   2       64.19       59.13      2.96 o 
   7   2   2       95.49      100.80      4.74 o 
   8   2   2      294.08      302.33      8.98 o 
   9   2   2      176.62      192.14      8.39 o 
  10   2   2      126.70      129.76      7.07 o 
  11   2   2      928.51      972.56     25.41 o 
  12   2   2      472.79      507.98     15.92 o 
  13   2   2       77.74       71.11      5.47 o 
  14   2   2       10.90        8.00      2.65 o 
  15   2   2      111.37       95.20      7.08 o 
  16   2   2       15.82       10.54      3.06 o 
  17   2   2       76.59       73.54     13.12 o 
 -18   3   2       42.38       39.91      6.47 o 
 -17   3   2       49.70       40.39      6.52 o 
 -16   3   2      120.51      129.29     10.70 o 
 -15   3   2       13.62       12.54      3.94 o 
 -14   3   2       28.94       20.35      7.28 o 
 -13   3   2       63.06       72.19      5.29 o 
 -12   3   2      129.68      136.83      8.80 o 
 -11   3   2      516.01      504.56     16.98 o 
 -10   3   2       91.43       84.86      5.32 o 
  -9   3   2      486.84      496.02     13.05 o 
  -8   3   2       73.95       76.09      4.41 o 
  -7   3   2      138.60      141.10      5.72 o 
  -6   3   2      330.09      351.45      8.56 o 
  -5   3   2      526.97      563.54     17.46 o 
  -4   3   2      881.51      885.50     17.71 o 
  -3   3   2      374.62      382.25      8.73 o 
  -2   3   2     2512.62     2547.80     42.48 o 
  -1   3   2      149.31      144.31      4.92 o 
   0   3   2       25.02       22.26      2.20 o 
   1   3   2      149.22      139.46      6.02 o 
   2   3   2     2512.13     2519.56     42.15 o 
   3   3   2      374.79      394.47     10.88 o 
   4   3   2      881.80      886.57     16.54 o 
   5   3   2      527.34      550.70     11.41 o 
   6   3   2      330.27      335.88      8.07 o 
   7   3   2      138.77      145.04      9.07 o 
   8   3   2       73.82       77.21      5.41 o 
   9   3   2      486.42      508.84     15.29 o 
  10   3   2       91.65       96.74      6.13 o 
  11   3   2      515.81      513.39     16.03 o 
  12   3   2      129.91      137.67      7.48 o 
  13   3   2       63.10       66.77      9.07 o 
  14   3   2       28.86       30.90      3.54 o 
  15   3   2       13.56       12.31      3.41 o 
  16   3   2      120.34      139.88      8.71 o 
  17   3   2       49.60       39.54     11.09 o 
 -18   4   2       42.30       27.35      7.02 o 
 -17   4   2       26.76       27.82      5.99 o 
 -16   4   2      147.82      135.53     11.26 o 
 -15   4   2      157.26      158.92      9.23 o 
 -14   4   2        1.19        8.48      3.07 o 
 -13   4   2       10.03        9.83      3.04 o 
 -12   4   2       56.67       61.70      4.99 o 
 -11   4   2      166.66      183.17      8.39 o 
 -10   4   2        7.82        6.97      2.41 o 
  -9   4   2      122.19      129.56      5.87 o 
  -8   4   2       15.87       19.48      2.86 o 
  -7   4   2        4.22        1.22      1.93 o 
  -6   4   2      422.91      421.47     10.85 o 
  -5   4   2      545.10      555.19     13.21 o 
  -4   4   2      254.76      281.58      7.08 o 
  -3   4   2      108.53       99.36      3.96 o 
  -2   4   2      689.82      681.64     13.45 o 
  -1   4   2      295.02      279.04      7.22 o 
   0   4   2      287.92      239.01      5.99 o 
   1   4   2      294.61      271.78      8.37 o 
   2   4   2      689.39      682.43     14.96 o 
   3   4   2      108.42       98.12      4.73 o 
   4   4   2      254.95      280.85      7.93 o 
   5   4   2      544.95      530.00     11.50 o 
   6   4   2      422.84      405.96     10.60 o 
   7   4   2        4.17        2.27      2.50 o 
   8   4   2       15.91       21.65      3.80 o 
   9   4   2      121.97      137.22      7.17 o 
  10   4   2        7.82        7.38      3.01 o 
  11   4   2      166.63      184.62      8.73 o 
  12   4   2       56.68       65.99      5.39 o 
  13   4   2       10.11       12.99      3.39 o 
  14   4   2        1.19        0.65      2.05 o 
  15   4   2      157.45      168.04      9.59 o 
  16   4   2      147.94      142.60     10.31 o 
  17   4   2       26.74       35.25      4.71 o 
 -18   5   2       31.49       29.56      7.02 o 
 -17   5   2      172.24      163.30     19.77 o 
 -16   5   2        9.63        9.79      4.70 o 
 -15   5   2        7.77        6.47      3.31 o 
 -14   5   2       88.50       78.13      6.45 o 
 -13   5   2       66.46       65.55      5.20 o 
 -12   5   2       39.84       32.12      4.24 o 
 -11   5   2      165.21      154.49      7.74 o 
 -10   5   2       13.40       13.40      3.29 o 
  -9   5   2      380.67      368.22     12.41 o 
  -8   5   2      125.55      116.13      5.44 o 
  -7   5   2       67.93       67.17      4.09 o 
  -6   5   2      297.69      295.54     11.35 o 
  -5   5   2        3.73        4.60      1.69 o 
  -4   5   2      102.16      117.65      4.26 o 
  -3   5   2       13.85       10.48      2.13 o 
  -2   5   2     3809.91     3798.10     62.33 o 
  -1   5   2      382.45      370.77      9.45 o 
   0   5   2       97.41       98.86      3.79 o 
   1   5   2      382.61      367.18     11.38 o 
   2   5   2     3810.82     3781.16     68.38 o 
   3   5   2       13.86       11.36      2.25 o 
   4   5   2      102.09      113.08      4.72 o 
   5   5   2        3.73        0.99      1.67 o 
   6   5   2      297.52      278.37      8.30 o 
   7   5   2       67.82       68.10      5.01 o 
   8   5   2      125.48      132.61      6.86 o 
   9   5   2      380.54      388.54     12.85 o 
  10   5   2       13.47        8.81      3.20 o 
  11   5   2      165.10      162.67      8.17 o 
  12   5   2       39.88       37.18      4.47 o 
  13   5   2       66.49       66.45      5.25 o 
  14   5   2       88.36       92.73      6.00 o 
  15   5   2        7.74       15.65      4.37 o 
  16   5   2        9.66        8.85      4.58 o 
  17   5   2      172.02      192.14     19.64 o 
 -17   6   2       76.99       91.91      8.89 o 
 -16   6   2       85.80       57.87      9.31 o 
 -15   6   2      106.55      104.93      8.44 o 
 -14   6   2       97.99       81.32      8.97 o 
 -13   6   2        3.77        1.85      2.36 o 
 -12   6   2      109.63      116.61      7.82 o 
 -11   6   2       60.42       53.36      4.78 o 
 -10   6   2       17.34       22.66      3.77 o 
  -9   6   2      416.03      409.13     13.44 o 
  -8   6   2      206.09      219.79      8.90 o 
  -7   6   2        8.39        9.73      2.46 o 
  -6   6   2       97.80      106.64      4.82 o 
  -5   6   2      814.97      807.69     15.67 o 
  -4   6   2       41.80       38.48      2.73 o 
  -3   6   2     1064.64     1090.36     20.04 o 
  -2   6   2     1182.58     1201.39     21.83 o 
  -1   6   2      107.98       99.79      4.97 o 
   0   6   2       71.42       69.09      3.01 o 
   1   6   2      107.72       97.56      4.02 o 
   2   6   2     1183.15     1200.07     23.88 o 
   3   6   2     1064.34     1077.36     22.06 o 
   4   6   2       41.66       38.67      3.12 o 
   5   6   2      814.81      784.71     17.44 o 
   6   6   2       97.84      105.97      6.74 o 
   7   6   2        8.40       14.10      2.48 o 
   8   6   2      206.21      225.24      9.14 o 
   9   6   2      416.19      439.16     13.96 o 
  10   6   2       17.36       17.36      4.13 o 
  11   6   2       60.14       61.31      5.20 o 
  12   6   2      109.46      122.53      7.10 o 
  13   6   2        3.80        1.92      2.51 o 
  14   6   2       97.92       91.20      5.92 o 
  15   6   2      106.55      127.02     11.00 o 
  16   6   2       85.87       89.71      9.34 o 
  17   6   2       76.75      103.11      7.97 o 
 -17   7   2      177.02      182.65     17.70 o 
 -16   7   2      171.47      174.63     10.20 o 
 -15   7   2       17.52        6.97      3.89 o 
 -14   7   2       37.01       45.43      5.33 o 
 -13   7   2        9.87        5.39      2.77 o 
 -12   7   2      268.06      274.51     11.53 o 
 -11   7   2      117.81      120.58      6.85 o 
 -10   7   2      291.67      310.45     11.45 o 
  -9   7   2       64.71       59.84      5.09 o 
  -8   7   2      165.91      175.44      7.95 o 
  -7   7   2        6.09        4.82      2.65 o 
  -6   7   2      137.64      154.46      7.04 o 
  -5   7   2      185.80      173.96      5.42 o 
  -4   7   2      587.32      617.81     14.19 o 
  -3   7   2       13.45       19.20      2.39 o 
  -2   7   2     1425.01     1411.93     25.79 o 
  -1   7   2     1692.30     1711.96     29.96 o 
   0   7   2      161.73      145.11      5.48 o 
   1   7   2     1691.94     1711.67     32.59 o 
   2   7   2     1424.62     1407.57     27.58 o 
   3   7   2       13.53       19.52      2.52 o 
   4   7   2      586.45      613.84     14.16 o 
   5   7   2      185.59      173.77      6.19 o 
   6   7   2      137.58      139.83      5.68 o 
   7   7   2        6.10        3.54      2.31 o 
   8   7   2      165.71      191.37      8.31 o 
   9   7   2       64.57       66.89      5.34 o 
  10   7   2      291.36      317.03     11.70 o 
  11   7   2      117.94      115.71      6.98 o 
  12   7   2      268.29      281.58     11.31 o 
  13   7   2        9.85       11.87      2.94 o 
  14   7   2       37.02       49.29      4.28 o 
  15   7   2       17.47       16.12      3.46 o 
  16   7   2      171.53      177.77     10.17 o 
  17   7   2      177.16      205.30     14.17 o 
 -17   8   2       71.52       72.67      7.05 o 
 -16   8   2       39.71       32.20      4.54 o 
 -15   8   2       34.28       21.80      4.44 o 
 -14   8   2       35.18       34.75      5.79 o 
 -13   8   2       90.70       91.22      8.97 o 
 -12   8   2       70.34       78.38      5.70 o 
 -11   8   2        8.74        4.34      2.65 o 
 -10   8   2       94.91       96.62      6.24 o 
  -9   8   2       93.83       92.96      5.95 o 
  -8   8   2      149.16      139.85      7.17 o 
  -7   8   2       61.08       61.75      4.99 o 
  -6   8   2       13.63       13.02      3.28 o 
  -5   8   2       73.04       80.74      4.29 o 
  -4   8   2        9.53        8.95      2.35 o 
  -3   8   2      133.78      141.37      4.94 o 
  -2   8   2      237.21      259.04      6.82 o 
  -1   8   2      765.39      782.57     15.38 o 
   0   8   2      481.01      507.07     12.14 o 
   1   8   2      764.34      775.68     16.41 o 
   2   8   2      237.37      248.22      7.20 o 
   3   8   2      133.65      142.79      5.55 o 
   4   8   2        9.53       12.80      2.31 o 
   5   8   2       72.97       77.46      4.22 o 
   6   8   2       13.65       13.43      2.45 o 
   7   8   2       61.12       65.06      4.09 o 
   8   8   2      149.14      146.16      7.87 o 
   9   8   2       93.98       99.52      6.26 o 
  10   8   2       94.91       97.03      6.32 o 
  11   8   2        8.78        1.31      2.81 o 
  12   8   2       70.26       71.49      5.65 o 
  13   8   2       90.62       82.51      5.83 o 
  14   8   2       35.05       38.15      3.77 o 
  15   8   2       34.26       34.35      4.18 o 
  16   8   2       39.65       46.42      4.67 o 
  17   8   2       71.54       83.74     13.58 o 
 -17   9   2        6.30        5.45      5.27 o 
 -16   9   2       17.72        9.21      5.67 o 
 -15   9   2      194.47      205.87     11.66 o 
 -14   9   2      104.19      110.80      8.06 o 
 -13   9   2       84.86       92.01      6.09 o 
 -12   9   2       53.33       54.25      4.87 o 
 -11   9   2       49.38       42.14      4.50 o 
 -10   9   2       52.81       51.35      4.91 o 
  -9   9   2      119.56      112.42      6.96 o 
  -8   9   2      159.52      153.79      7.64 o 
  -7   9   2        8.31        5.71      2.90 o 
  -6   9   2      442.60      444.84     13.46 o 
  -5   9   2      165.69      178.96      6.49 o 
  -4   9   2      360.50      365.99      9.95 o 
  -3   9   2      441.21      444.70     13.32 o 
  -2   9   2      137.94      147.74      4.93 o 
  -1   9   2        7.38       10.28      2.01 o 
   0   9   2        2.56        3.33      1.70 o 
   1   9   2        7.35        9.55      2.40 o 
   2   9   2      138.13      140.85      5.15 o 
   3   9   2      441.38      443.06     11.04 o 
   4   9   2      360.50      358.40     10.14 o 
   5   9   2      165.65      178.73      6.47 o 
   6   9   2      442.72      434.43     11.65 o 
   7   9   2        8.27        3.90      2.11 o 
   8   9   2      159.69      162.29      7.79 o 
   9   9   2      119.73      117.87      6.81 o 
  10   9   2       52.72       53.02      6.13 o 
  11   9   2       49.44       43.27      4.58 o 
  12   9   2       53.36       51.64      5.04 o 
  13   9   2       84.92       89.22      5.92 o 
  14   9   2      104.01      116.29      6.77 o 
  15   9   2      194.31      235.30     11.80 o 
  16   9   2       17.66       11.82      3.42 o 
 -17  10   2       79.46       87.37      9.70 o 
 -16  10   2        7.13        7.06      3.01 o 
 -15  10   2      175.65      187.83     17.53 o 
 -14  10   2       55.83       50.21      5.54 o 
 -13  10   2       26.96       28.63      8.23 o 
 -12  10   2      109.01      111.72     11.25 o 
 -11  10   2      119.06      109.63      7.01 o 
 -10  10   2       13.99       17.40      3.62 o 
  -9  10   2      658.92      653.31     18.86 o 
  -8  10   2      305.33      300.07     11.08 o 
  -7  10   2      309.62      298.85     10.89 o 
  -6  10   2       24.05       24.48      3.83 o 
  -5  10   2       82.84       94.05      4.77 o 
  -4  10   2      165.80      174.44      6.50 o 
  -3  10   2      191.62      177.35      6.52 o 
  -2  10   2      383.24      393.06     10.64 o 
  -1  10   2      286.75      278.67      8.55 o 
   0  10   2      146.05      145.22      5.49 o 
   1  10   2      286.49      285.59      9.19 o 
   2  10   2      382.96      394.51     10.01 o 
   3  10   2      191.61      175.32      6.15 o 
   4  10   2      166.04      166.99      6.56 o 
   5  10   2       82.51       89.53      4.59 o 
   6  10   2       24.09       23.46      3.08 o 
   7  10   2      309.54      305.22      9.41 o 
   8  10   2      305.57      313.39     11.24 o 
   9  10   2      659.68      678.84     19.12 o 
  10  10   2       13.91       25.98      4.80 o 
  11  10   2      118.70      113.36      6.96 o 
  12  10   2      109.04      115.39      6.85 o 
  13  10   2       27.06       30.31      4.05 o 
  14  10   2       55.76       49.37      4.60 o 
  15  10   2      175.48      196.50     10.77 o 
  16  10   2        7.16        2.48      4.47 o 
 -17  11   2       30.60       27.21      6.84 o 
 -16  11   2       32.59       35.62      4.78 o 
 -15  11   2       63.28       69.84      6.84 o 
 -14  11   2      111.01      112.12      8.39 o 
 -13  11   2       48.71       47.26      5.36 o 
 -12  11   2        2.93       -1.19      3.73 o 
 -11  11   2       48.38       53.61      5.09 o 
 -10  11   2     1052.57     1057.43     38.15 o 
  -9  11   2       49.06       54.70      5.06 o 
  -8  11   2      103.18      103.85      6.44 o 
  -7  11   2      112.21      119.16      6.62 o 
  -6  11   2       84.47       90.58      5.86 o 
  -5  11   2       93.70      101.08      4.94 o 
  -4  11   2       16.67       22.34      3.15 o 
  -3  11   2       20.25       27.08      3.26 o 
  -2  11   2      421.88      416.56     11.20 o 
  -1  11   2      153.99      162.93      7.12 o 
   0  11   2      269.43      289.69     10.00 o 
   1  11   2      153.97      153.99      5.85 o 
   2  11   2      421.64      410.83     12.12 o 
   3  11   2       20.25       23.78      2.70 o 
   4  11   2       16.65       18.07      2.71 o 
   5  11   2       93.68       84.74      4.58 o 
   6  11   2       84.41       87.18      4.69 o 
   7  11   2      112.19      113.95      5.53 o 
   8  11   2      103.45      121.41      6.64 o 
   9  11   2       48.97       67.23      5.79 o 
  10  11   2     1053.00     1041.62     27.12 o 
  11  11   2       48.21       57.02      4.95 o 
  12  11   2        2.93        7.00      2.61 o 
  13  11   2       48.85       45.85      4.13 o 
  14  11   2      111.00      123.62      6.86 o 
  15  11   2       63.33       71.02      5.93 o 
  16  11   2       32.62       35.75      5.01 o 
 -17  12   2       20.67       15.71      4.99 o 
 -16  12   2        3.13        0.44      2.89 o 
 -15  12   2        5.49        0.59      2.97 o 
 -14  12   2       56.87       50.56      5.98 o 
 -13  12   2       37.03       37.56      5.05 o 
 -12  12   2       32.87       29.45      4.21 o 
 -11  12   2       37.92       34.49      4.47 o 
 -10  12   2      452.68      419.84     14.29 o 
  -9  12   2      255.07      272.71     10.85 o 
  -8  12   2       30.38       32.11      4.30 o 
  -7  12   2      134.93      132.53      7.10 o 
  -6  12   2      161.92      154.49      7.65 o 
  -5  12   2      546.51      542.92     13.64 o 
  -4  12   2      121.11      129.10      5.68 o 
  -3  12   2      322.23      316.57      9.41 o 
  -2  12   2       63.68       71.01      4.41 o 
  -1  12   2      174.10      178.09      7.58 o 
   0  12   2       20.17       18.44      3.56 o 
   1  12   2      174.33      171.15      7.62 o 
   2  12   2       63.65       65.33      6.27 o 
   3  12   2      322.39      302.01     10.20 o 
   4  12   2      121.23      121.22      5.31 o 
   5  12   2      546.18      531.35     13.49 o 
   6  12   2      162.02      163.23      6.45 o 
   7  12   2      135.20      146.56      6.54 o 
   8  12   2       30.37       36.95      4.69 o 
   9  12   2      255.41      287.82     10.90 o 
  10  12   2      452.61      428.27     14.43 o 
  11  12   2       37.96       35.94      4.08 o 
  12  12   2       32.86       40.38      4.03 o 
  13  12   2       36.85       41.50      3.67 o 
  14  12   2       56.91       59.07      4.46 o 
  15  12   2        5.45        4.90      2.76 o 
  16  12   2        3.10       11.62      4.70 o 
 -16  13   2       28.89       20.76      4.04 o 
 -15  13   2       16.54       20.72      4.27 o 
 -14  13   2       80.75       84.55      7.08 o 
 -13  13   2       26.59       21.70      4.32 o 
 -12  13   2      206.04      208.64      9.63 o 
 -11  13   2      231.08      230.70     10.12 o 
 -10  13   2      118.41      125.39      7.26 o 
  -9  13   2        4.70        7.77      2.97 o 
  -8  13   2      305.99      284.01     11.08 o 
  -7  13   2      205.76      213.66      9.23 o 
  -6  13   2      110.46      116.93      6.64 o 
  -5  13   2       35.00       38.50      3.63 o 
  -4  13   2      128.80      130.06      5.82 o 
  -3  13   2       77.71       67.42      4.41 o 
  -2  13   2       22.65       26.88      3.58 o 
  -1  13   2      132.75      128.41      6.54 o 
   0  13   2       96.12      101.72      5.99 o 
   1  13   2      132.82      132.22      6.81 o 
   2  13   2       22.53       26.95      4.55 o 
   3  13   2       77.71       67.08      5.93 o 
   4  13   2      128.81      126.22     10.61 o 
   5  13   2       35.04       33.18      3.27 o 
   6  13   2      110.69      116.17      5.53 o 
   7  13   2      205.68      226.65      7.99 o 
   8  13   2      306.09      305.25     11.04 o 
   9  13   2        4.72       13.12      3.03 o 
  10  13   2      118.44      145.47      7.47 o 
  11  13   2      230.95      236.53     10.14 o 
  12  13   2      206.25      225.11      9.84 o 
  13  13   2       26.56       31.81      3.23 o 
  14  13   2       80.68       91.33      5.71 o 
  15  13   2       16.51       18.45      3.73 o 
  16  13   2       28.94       39.36     11.83 o 
 -15  14   2       20.05       14.10      3.16 o 
 -14  14   2       96.98       89.16      7.24 o 
 -13  14   2      177.38      166.10     10.04 o 
 -12  14   2        9.10        4.11      2.37 o 
 -11  14   2      149.56      164.18      8.22 o 
 -10  14   2       39.44       45.39      4.71 o 
  -9  14   2      137.21      128.76      7.25 o 
  -8  14   2      498.86      489.76     16.19 o 
  -7  14   2      149.54      153.49      8.24 o 
  -6  14   2       74.88       76.78      5.55 o 
  -5  14   2       43.83       39.76      3.72 o 
  -4  14   2     1005.33      952.41     21.21 o 
  -3  14   2      516.89      505.21     13.19 o 
  -2  14   2      158.67      156.62      6.57 o 
  -1  14   2       35.41       38.44      4.22 o 
   0  14   2        0.81        3.77      2.64 o 
   1  14   2       35.43       35.08      4.47 o 
   2  14   2      158.81      161.64      7.65 o 
   3  14   2      516.58      491.21     17.42 o 
   4  14   2     1005.16      929.11     27.91 o 
   5  14   2       43.76       38.66      3.95 o 
   6  14   2       74.91       72.73      4.53 o 
   7  14   2      149.42      151.06      6.41 o 
   8  14   2      498.62      511.52     15.65 o 
   9  14   2      137.47      144.82      7.40 o 
  10  14   2       39.38       43.48      4.27 o 
  11  14   2      149.59      154.39      7.90 o 
  12  14   2        9.08        3.92      3.12 o 
  13  14   2      177.56      187.96      8.73 o 
  14  14   2       96.95       98.81      5.96 o 
  15  14   2       20.09       23.85      5.93 o 
 -15  15   2       85.21       88.48      8.62 o 
 -14  15   2       59.21       66.94      5.82 o 
 -13  15   2      149.08      144.14      9.04 o 
 -12  15   2       35.80       36.71      3.95 o 
 -11  15   2        1.98       -2.10      2.10 o 
 -10  15   2      145.35      148.35      7.88 o 
  -9  15   2        5.83        1.99      2.49 o 
  -8  15   2      110.93      110.77      6.70 o 
  -7  15   2      110.31      104.47      6.48 o 
  -6  15   2       74.88       70.55      5.46 o 
  -5  15   2      211.39      215.81      7.81 o 
  -4  15   2      192.21      185.14      7.28 o 
  -3  15   2      541.98      509.54     13.48 o 
  -2  15   2       90.61       92.07      5.74 o 
  -1  15   2      183.46      195.49      8.32 o 
   0  15   2      208.61      201.52      8.62 o 
   1  15   2      183.31      180.59      8.28 o 
   2  15   2       90.66       86.37      5.95 o 
   3  15   2      542.63      496.23     17.78 o 
   4  15   2      191.76      172.19      9.55 o 
   5  15   2      211.64      191.20     10.26 o 
   6  15   2       75.13       68.92      5.00 o 
   7  15   2      110.28      120.74      5.68 o 
   8  15   2      110.76      105.85      5.34 o 
   9  15   2        5.78        8.40      2.61 o 
  10  15   2      145.54      150.56      7.74 o 
  11  15   2        1.98       -0.11      2.41 o 
  12  15   2       35.99       38.15      3.56 o 
  13  15   2      149.14      144.45      8.83 o 
  14  15   2       59.28       69.24      5.05 o 
  15  15   2       85.21       68.72      8.41 o 
 -14  16   2      148.82      147.14     11.89 o 
 -13  16   2       47.16       54.10     10.90 o 
 -12  16   2        9.04        4.55      2.36 o 
 -11  16   2       43.52       37.95      4.08 o 
 -10  16   2       56.29       59.14      5.76 o 
  -9  16   2       86.87       89.98      6.88 o 
  -8  16   2      190.15      182.47      8.76 o 
  -7  16   2        3.55        4.96      3.01 o 
  -6  16   2        1.26        1.26      2.61 o 
  -5  16   2      302.89      289.96      9.60 o 
  -4  16   2      320.78      309.32     11.82 o 
  -3  16   2      463.70      437.37     12.44 o 
  -2  16   2       58.04       59.26      4.86 o 
  -1  16   2      369.56      352.90     12.14 o 
   0  16   2        5.62        4.53      2.81 o 
   1  16   2      369.11      362.70     12.42 o 
   2  16   2       58.16       50.83      4.97 o 
   3  16   2      463.94      429.21     16.28 o 
   4  16   2      320.93      323.50     13.61 o 
   5  16   2      302.52      308.79     13.26 o 
   6  16   2        1.26        3.71      3.09 o 
   7  16   2        3.55       -1.52      2.82 o 
   8  16   2      190.27      200.53      8.67 o 
   9  16   2       86.81      101.21     10.35 o 
  10  16   2       56.36       63.64      4.82 o 
  11  16   2       43.45       33.23      3.73 o 
  12  16   2        9.04       11.82      2.99 o 
  13  16   2       47.04       57.77      4.34 o 
  14  16   2      148.68      165.61      8.36 o 
  15  16   2       26.58       37.70      7.58 o 
 -14  17   2       98.54       98.59     15.52 o 
 -13  17   2       22.89       12.55      4.70 o 
 -12  17   2       15.61       18.11      4.61 o 
 -11  17   2        1.41        1.67      2.14 o 
 -10  17   2        3.07       11.45      2.77 o 
  -9  17   2       96.50       94.76      6.20 o 
  -8  17   2       54.71       53.34      4.97 o 
  -7  17   2      184.67      165.40      8.37 o 
  -6  17   2      345.35      314.11     11.86 o 
  -5  17   2       57.93       58.96      6.25 o 
  -4  17   2       79.21       69.26      4.61 o 
  -3  17   2      200.96      200.60     11.09 o 
  -2  17   2       63.44       56.25      4.80 o 
  -1  17   2      226.71      219.70      9.31 o 
   0  17   2        0.87        0.25      2.52 o 
   1  17   2      226.86      233.98      9.61 o 
   2  17   2       63.28       57.21      5.10 o 
   3  17   2      201.08      200.90      9.11 o 
   4  17   2       79.13       71.86      6.42 o 
   5  17   2       57.96       57.73      5.90 o 
   6  17   2      345.01      327.76     14.14 o 
   7  17   2      184.77      184.81     10.06 o 
   8  17   2       54.75       56.40      5.58 o 
   9  17   2       96.66       91.27      9.10 o 
  10  17   2        3.06        3.66      2.32 o 
  11  17   2        1.42        6.45      2.70 o 
  12  17   2       15.58        9.97      3.36 o 
  13  17   2       22.86       21.41      3.11 o 
  14  17   2       98.70      117.99      8.24 o 
  15  17   2       39.06       31.60     10.53 o 
 -13  18   2       45.03       49.52      8.78 o 
 -12  18   2       29.78       34.52      6.39 o 
 -11  18   2       14.29       13.44      3.07 o 
 -10  18   2       15.52       10.77      2.80 o 
  -9  18   2       40.69       32.47      4.02 o 
  -8  18   2        4.51        1.77      2.44 o 
  -7  18   2       47.83       53.64      4.96 o 
  -6  18   2        6.54        5.17      2.84 o 
  -5  18   2      302.48      281.29      9.60 o 
  -4  18   2      163.99      147.13      6.65 o 
  -3  18   2      106.01       92.76      6.03 o 
  -2  18   2      270.13      247.72      9.93 o 
  -1  18   2      266.59      247.52     10.03 o 
   0  18   2      123.86      117.22      6.79 o 
   1  18   2      266.43      265.86     10.47 o 
   2  18   2      270.46      248.49     10.22 o 
   3  18   2      105.89      101.19      6.66 o 
   4  18   2      164.27      149.87      9.10 o 
   5  18   2      302.42      287.09     13.15 o 
   6  18   2        6.54        7.22      4.40 o 
   7  18   2       47.87       59.26      6.09 o 
   8  18   2        4.53        0.86      3.28 o 
   9  18   2       40.62       35.35      5.76 o 
  10  18   2       15.59       19.30      5.01 o 
  11  18   2       14.26        9.86      4.43 o 
  12  18   2       29.70       40.45      3.84 o 
  13  18   2       45.13       49.25      4.66 o 
  14  18   2       15.75       23.62      4.64 o 
 -13  19   2       10.64       12.34      4.44 o 
 -12  19   2       29.63       27.70      6.01 o 
 -11  19   2        1.20        2.33      4.46 o 
 -10  19   2        4.72        0.34      2.58 o 
  -9  19   2       39.66       35.39      4.51 o 
  -8  19   2      132.73      124.15      7.01 o 
  -7  19   2       40.07       42.63      6.48 o 
  -6  19   2       24.85       25.47      4.12 o 
  -5  19   2      105.53      107.47      6.62 o 
  -4  19   2        0.85        1.24      3.39 o 
  -3  19   2      257.11      234.43      9.84 o 
  -2  19   2       26.76       23.81      3.93 o 
  -1  19   2      174.59      174.54      8.38 o 
   0  19   2      120.47      112.73      7.76 o 
   1  19   2      174.46      186.26     10.25 o 
   2  19   2       26.82       22.04      4.36 o 
   3  19   2      257.31      237.37     10.19 o 
   4  19   2        0.87        3.87      2.92 o 
   5  19   2      105.32      102.88      7.67 o 
   6  19   2       24.87       27.78      5.02 o 
   7  19   2       40.18       37.05      4.98 o 
   8  19   2      132.84      125.90      8.12 o 
   9  19   2       39.61       48.83      7.10 o 
  10  19   2        4.69        0.07      3.88 o 
  11  19   2        1.19        1.28      3.51 o 
  12  19   2       29.73       16.65      4.39 o 
  13  19   2       10.57       16.26      6.84 o 
  14  19   2       10.51       14.59      6.57 o 
 -12  20   2       11.32        9.45      4.41 o 
 -11  20   2       61.23       77.95      6.44 o 
 -10  20   2       41.47       36.32      4.68 o 
  -9  20   2       16.21       16.13      3.67 o 
  -8  20   2       17.46       24.18      4.17 o 
  -7  20   2      233.03      224.67      9.79 o 
  -6  20   2      214.87      215.39      9.56 o 
  -5  20   2      232.19      205.91      9.30 o 
  -4  20   2      309.60      273.57     10.81 o 
  -3  20   2       61.36       63.79      5.23 o 
  -2  20   2       51.19       56.21      4.89 o 
  -1  20   2      168.19      157.01      8.13 o 
   0  20   2      118.69      110.74      7.49 o 
   1  20   2      168.21      171.60      8.45 o 
   2  20   2       51.30       56.89      5.18 o 
   3  20   2       61.28       64.76      5.50 o 
   4  20   2      309.43      285.88     11.61 o 
   5  20   2      232.08      213.71     11.30 o 
   6  20   2      214.97      212.25     11.81 o 
   7  20   2      233.32      234.18     11.84 o 
   8  20   2       17.45       23.04      3.72 o 
   9  20   2       16.11       14.95      4.16 o 
  10  20   2       41.39       47.19      6.42 o 
  11  20   2       61.32       59.25      7.41 o 
  12  20   2       11.35       11.37      4.57 o 
  13  20   2       13.23       20.32      8.13 o 
 -12  21   2       33.79       15.15      5.54 o 
 -11  21   2        7.80        9.61      5.18 o 
 -10  21   2      101.54      115.85      8.25 o 
  -9  21   2       62.27       51.02      5.47 o 
  -8  21   2       13.72       15.49      4.06 o 
  -7  21   2       52.45       54.52      5.58 o 
  -6  21   2      315.11      322.21     12.19 o 
  -5  21   2        3.01        3.26      2.62 o 
  -4  21   2       53.84       48.19      5.47 o 
  -3  21   2      157.66      164.73      8.85 o 
  -2  21   2       97.28       91.05      6.07 o 
  -1  21   2       19.77       20.66      3.76 o 
   0  21   2       14.86       12.01      3.49 o 
   1  21   2       19.71       20.52      4.04 o 
   2  21   2       97.44       80.50      6.11 o 
   3  21   2      157.65      150.04      8.45 o 
   4  21   2       53.85       58.78      5.35 o 
   5  21   2        3.00        2.43      2.55 o 
   6  21   2      315.19      326.85     14.71 o 
   7  21   2       52.43       52.94      5.51 o 
   8  21   2       13.78       12.64      3.19 o 
   9  21   2       62.25       62.14     10.16 o 
  10  21   2      101.59      114.26     15.98 o 
  11  21   2        7.79       -2.02      3.76 o 
  12  21   2       33.71       33.81      9.61 o 
 -11  22   2        4.35        7.30      3.22 o 
 -10  22   2      112.71      130.31     10.38 o 
  -9  22   2       36.40       26.03      4.78 o 
  -8  22   2      153.09      164.46      9.92 o 
  -7  22   2       21.02       21.24      4.62 o 
  -6  22   2      199.54      189.94     13.26 o 
  -5  22   2      102.17      113.30      9.73 o 
  -4  22   2       34.18       34.44      3.69 o 
  -3  22   2       65.16       68.64      5.36 o 
  -2  22   2       26.81       30.24      4.22 o 
  -1  22   2       68.88       59.57      5.10 o 
   0  22   2      430.83      418.93     14.56 o 
   1  22   2       68.82       62.01      5.22 o 
   2  22   2       26.77       29.78      5.57 o 
   3  22   2       65.08       66.21      5.66 o 
   4  22   2       34.06       38.12      4.86 o 
   5  22   2      102.16      114.24      7.26 o 
   6  22   2      199.37      184.81      9.26 o 
   7  22   2       21.04       13.90      3.29 o 
   8  22   2      152.98      149.69      9.17 o 
   9  22   2       36.49       35.78     11.18 o 
  10  22   2      112.61      126.33     10.97 o 
  11  22   2        4.38       17.80      5.28 o 
 -11  23   2      155.74      219.87     21.25 o 
 -10  23   2       33.77       33.11      4.85 o 
  -9  23   2      106.01      126.88      8.78 o 
  -8  23   2      176.91      195.57     11.24 o 
  -7  23   2      102.20      103.24      7.73 o 
  -6  23   2      224.31      225.45     14.43 o 
  -5  23   2      157.45      155.07     13.40 o 
  -4  23   2        6.13        6.47      2.79 o 
  -3  23   2       42.21       39.64      3.89 o 
  -2  23   2       97.86       94.60      6.01 o 
  -1  23   2      119.76      125.52      7.18 o 
   0  23   2       14.77       20.71      3.53 o 
   1  23   2      119.50      107.90      6.82 o 
   2  23   2       97.96       95.57      6.34 o 
   3  23   2       42.25       45.93      4.72 o 
   4  23   2        6.15       11.43      3.13 o 
   5  23   2      157.46      161.44      8.64 o 
   6  23   2      224.39      234.69     10.70 o 
   7  23   2      102.34      123.10      8.18 o 
   8  23   2      177.01      191.17     10.62 o 
   9  23   2      106.00      117.95     10.18 o 
  10  23   2       33.96       29.51      5.95 o 
 -11  24   2       78.51      109.01     15.52 o 
 -10  24   2      115.75      107.26     11.46 o 
  -9  24   2       64.95       89.32      7.29 o 
  -8  24   2       70.07       77.85      6.48 o 
  -7  24   2       56.37       61.32      6.55 o 
  -6  24   2       17.07       13.15      4.71 o 
  -5  24   2       19.64       20.95      4.31 o 
  -4  24   2       70.83       57.98      5.78 o 
  -3  24   2        5.89        7.00      3.09 o 
  -2  24   2       56.17       51.53      5.30 o 
  -1  24   2       74.74       67.40      5.64 o 
   0  24   2      105.16      107.51      6.67 o 
   1  24   2       74.63       74.17      5.57 o 
   2  24   2       56.09       52.86      4.81 o 
   3  24   2        5.91        5.08      2.60 o 
   4  24   2       70.77       67.51      6.34 o 
   5  24   2       19.56       18.42      3.64 o 
   6  24   2       17.01       15.48      2.90 o 
   7  24   2       56.48       50.32      4.89 o 
   8  24   2       70.03       64.08      7.05 o 
   9  24   2       64.96       85.57     11.64 o 
 -10  25   2       62.47       95.71     14.41 o 
  -9  25   2      157.49      173.47     12.60 o 
  -8  25   2       46.20       70.79      8.87 o 
  -7  25   2       10.47       10.49      6.65 o 
  -6  25   2       94.69      109.02      9.59 o 
  -5  25   2       14.95       25.87      4.55 o 
  -4  25   2       22.59       19.12      2.94 o 
  -3  25   2       51.34       54.82      5.08 o 
  -2  25   2       19.14       13.76      3.16 o 
  -1  25   2       56.54       62.71      6.16 o 
   0  25   2        9.62       10.91      3.44 o 
   1  25   2       56.56       53.22      5.52 o 
   2  25   2       19.18       11.04      4.45 o 
   3  25   2       51.36       48.51      5.66 o 
   4  25   2       22.67       21.28      3.85 o 
   5  25   2       14.95       13.58      4.69 o 
   6  25   2       94.57      109.46      6.81 o 
   7  25   2       10.45       16.14      3.05 o 
   8  25   2       46.22       61.09      9.89 o 
   9  25   2      157.40      127.49     15.15 o 
  -8  26   2       67.46       45.64     10.16 o 
  -7  26   2       49.07       60.79     10.90 o 
  -6  26   2       32.62       47.85      6.20 o 
  -5  26   2      127.76      128.25     10.44 o 
  -4  26   2       50.61       56.95      8.22 o 
  -3  26   2       72.83       84.03      7.13 o 
  -2  26   2        6.17        1.78      2.27 o 
  -1  26   2       12.34        8.97      3.15 o 
   0  26   2        0.01        3.51      2.96 o 
   1  26   2       12.38       13.87      3.51 o 
   2  26   2        6.19        9.38      2.43 o 
   3  26   2       72.76       76.12      5.60 o 
   4  26   2       50.59       51.40      4.81 o 
   5  26   2      127.91      135.45      7.95 o 
   6  26   2       32.63       35.36      4.20 o 
   7  26   2       48.96       60.71     10.65 o 
   8  26   2       67.51       67.34      7.48 o 
  -6  27   2       38.59       41.20      9.24 o 
  -5  27   2       32.94       44.88      6.60 o 
  -4  27   2       68.34       70.52      7.77 o 
  -3  27   2       44.75       68.81      8.16 o 
  -2  27   2       99.71      115.44      7.96 o 
  -1  27   2       73.93       94.61      7.61 o 
   0  27   2        6.22       12.76      4.10 o 
   1  27   2       74.01       88.58      7.62 o 
   2  27   2       99.83      112.72      8.69 o 
   3  27   2       44.77       59.40      6.55 o 
   4  27   2       68.13       82.28      5.88 o 
   5  27   2       33.04       32.81      4.74 o 
   6  27   2       38.65       33.02      5.67 o 
   7  27   2      131.72      124.51      9.53 o 
   8  27   2       96.80       81.67      9.61 o 
  -3  28   2       72.89       72.29      7.94 o 
  -2  28   2      140.06      169.75     10.24 o 
  -1  28   2       12.52       16.51      4.63 o 
   0  28   2       88.25       82.66      7.13 o 
   1  28   2       12.56       13.62      7.16 o 
   2  28   2      140.23      148.34     10.31 o 
   3  28   2       73.16       82.79      7.60 o 
   4  28   2       49.96       59.60      8.17 o 
   6  28   2       11.84       14.60      4.25 o 
  -3  29   2        4.91        3.88      3.51 o 
  -2  29   2       41.91       32.70      6.65 o 
  -1  29   2        5.17        0.37      4.25 o 
   0  29   2       23.06       30.86      7.94 o 
   0   0   3      306.83      313.88     14.60 o 
   1   0   3        0.57        0.12      1.72 o 
   2   0   3        4.89        3.54      2.00 o 
   3   0   3      112.91      119.42      5.38 o 
   4   0   3       15.74       17.51      3.08 o 
   5   0   3       26.22       24.25      3.92 o 
   6   0   3       92.92       95.47      6.67 o 
   7   0   3        3.22        4.80      2.84 o 
   8   0   3      226.29      257.27     10.35 o 
   9   0   3      151.94      175.93      8.51 o 
  10   0   3        6.77        8.26      5.31 o 
  11   0   3       30.86       40.00      5.32 o 
  12   0   3       12.89       11.46      3.83 o 
  13   0   3        7.23        8.01      3.15 o 
  14   0   3        9.04       11.17      3.09 o 
  15   0   3        7.32        3.97      3.99 o 
 -15   1   3        2.79        5.89      6.00 o 
 -14   1   3        1.72        6.43      2.76 o 
 -13   1   3       92.59      108.84      7.64 o 
 -12   1   3       32.11       26.23      5.22 o 
 -11   1   3       84.44       89.91      7.21 o 
 -10   1   3       48.74       58.74      6.27 o 
  -9   1   3        1.56       -2.43      2.43 o 
  -8   1   3       26.83       22.51      4.51 o 
  -7   1   3      153.98      173.17      8.14 o 
  -6   1   3      101.41      112.89      6.45 o 
  -5   1   3       27.68       27.83      3.86 o 
  -4   1   3      453.40      446.12     13.15 o 
  -3   1   3      652.56      642.83     15.37 o 
  -2   1   3       54.74       67.99      3.88 o 
  -1   1   3       48.86       49.74      3.58 o 
   0   1   3        2.27        5.81      1.87 o 
   1   1   3       48.98       57.69      3.63 o 
   2   1   3       54.85       61.76      4.31 o 
   3   1   3      652.31      647.31     24.01 o 
   4   1   3      453.55      460.36     12.68 o 
   5   1   3       27.78       24.58      3.73 o 
   6   1   3      101.40      106.50      6.22 o 
   7   1   3      154.12      179.44      8.30 o 
   8   1   3       26.77       26.54      3.95 o 
   9   1   3        1.53        0.16      2.60 o 
  10   1   3       48.69       61.46      5.31 o 
  11   1   3       84.57       89.48      8.88 o 
  12   1   3       32.09       33.90      4.78 o 
  13   1   3       92.49      104.02      7.46 o 
  14   1   3        1.72        5.03      2.66 o 
  15   1   3        2.78        3.35      5.74 o 
 -15   2   3       22.97       30.42      4.97 o 
 -14   2   3       22.90       19.39      3.68 o 
 -13   2   3       24.22       27.30      4.15 o 
 -12   2   3       59.92       59.15      9.89 o 
 -11   2   3       14.49       13.92      3.38 o 
 -10   2   3      597.24      657.80     23.25 o 
  -9   2   3       85.43       98.77      7.58 o 
  -8   2   3      153.32      171.50     11.25 o 
  -7   2   3      157.20      184.18      8.31 o 
  -6   2   3      280.19      297.21     10.98 o 
  -5   2   3       95.41      100.84      5.90 o 
  -4   2   3      277.84      274.23      8.69 o 
  -3   2   3       29.94       27.05      2.68 o 
  -2   2   3      436.36      433.38     10.33 o 
  -1   2   3      104.31       90.57      4.18 o 
   0   2   3       56.98       50.62      4.31 o 
   1   2   3      104.29      101.69      5.60 o 
   2   2   3      436.75      436.23     11.43 o 
   3   2   3       30.03       28.83      3.08 o 
   4   2   3      277.27      274.96      8.81 o 
   5   2   3       95.28       97.04      6.97 o 
   6   2   3      280.04      298.89     10.95 o 
   7   2   3      157.21      174.59      8.32 o 
   8   2   3      153.07      165.76      8.18 o 
   9   2   3       85.47      105.94      6.59 o 
  10   2   3      596.87      668.93     19.92 o 
  11   2   3       14.54        9.25      7.09 o 
  12   2   3       59.92       60.31      5.66 o 
  13   2   3       24.26       17.99      3.17 o 
  14   2   3       22.88       27.61      3.87 o 
  15   2   3       22.97       28.97     13.49 o 
 -15   3   3       17.02       14.55      4.24 o 
 -14   3   3        6.91       12.49      4.94 o 
 -13   3   3       35.97       33.17      9.82 o 
 -12   3   3       27.58       26.89      4.47 o 
 -11   3   3        7.73        7.00      3.25 o 
 -10   3   3      173.52      209.48     11.49 o 
  -9   3   3      291.52      320.10     14.52 o 
  -8   3   3       43.19       55.71      9.30 o 
  -7   3   3       81.76       89.04      7.17 o 
  -6   3   3       79.97       74.49      5.38 o 
  -5   3   3      122.60      126.77      6.64 o 
  -4   3   3      102.44      101.27      4.41 o 
  -3   3   3      234.07      237.90      7.05 o 
  -2   3   3      134.69      138.41      5.14 o 
  -1   3   3        1.24       -1.04      1.64 o 
   0   3   3        2.23        2.29      1.98 o 
   1   3   3        1.25        3.92      2.26 o 
   2   3   3      134.66      140.96      6.75 o 
   3   3   3      234.00      247.62      8.79 o 
   4   3   3      102.44      101.23      5.04 o 
   5   3   3      122.62      129.34      6.06 o 
   6   3   3       80.00       90.50      5.76 o 
   7   3   3       81.79       95.24      5.98 o 
   8   3   3       43.11       44.74      4.52 o 
   9   3   3      291.20      323.71     12.27 o 
  10   3   3      173.73      204.08      9.48 o 
  11   3   3        7.73       10.38      2.75 o 
  12   3   3       27.54       28.12      3.43 o 
  13   3   3       36.00       37.79      5.47 o 
  14   3   3        6.90       10.48      3.09 o 
  15   3   3       16.98       24.25      4.23 o 
 -15   4   3        2.73        9.39      4.92 o 
 -14   4   3       50.21       49.32      5.37 o 
 -13   4   3       37.46       39.71      5.01 o 
 -12   4   3        6.51        3.41      2.74 o 
 -11   4   3      443.16      463.78     18.83 o 
 -10   4   3       79.10       84.70      7.38 o 
  -9   4   3      121.04      135.96     15.76 o 
  -8   4   3      405.38      448.97     17.53 o 
  -7   4   3       42.21       52.26      5.77 o 
  -6   4   3       18.40       21.26      4.45 o 
  -5   4   3      149.12      161.66      6.52 o 
  -4   4   3      101.39       98.28      4.46 o 
  -3   4   3       11.74       10.27      2.12 o 
  -2   4   3       10.18       11.68      2.21 o 
  -1   4   3       69.01       69.00      3.71 o 
   0   4   3       42.66       44.14      3.59 o 
   1   4   3       68.95       70.60      4.82 o 
   2   4   3       10.16        8.87      2.82 o 
   3   4   3       11.76       11.73      3.00 o 
   4   4   3      101.46      102.08      5.90 o 
   5   4   3      149.08      153.68      6.68 o 
   6   4   3       18.39       20.28      3.69 o 
   7   4   3       42.18       50.84      4.66 o 
   8   4   3      405.54      438.46     14.59 o 
   9   4   3      120.98      139.98     10.03 o 
  10   4   3       79.15       90.57      6.20 o 
  11   4   3      443.08      470.38     15.98 o 
  12   4   3        6.49        8.91      2.23 o 
  13   4   3       37.51       37.89      3.75 o 
  14   4   3       50.26       48.34      4.17 o 
  15   4   3        2.70        4.07      2.88 o 
 -15   5   3       57.19       76.12     11.46 o 
 -14   5   3       10.74        4.81      3.06 o 
 -13   5   3       21.91       15.48      5.58 o 
 -12   5   3       55.62       55.36      6.55 o 
 -11   5   3      437.89      507.28     19.96 o 
 -10   5   3      108.55      121.49      9.69 o 
  -9   5   3      217.87      223.85     12.04 o 
  -8   5   3      228.71      251.58     12.45 o 
  -7   5   3       18.32       12.41      4.16 o 
  -6   5   3        4.34        0.73      3.54 o 
  -5   5   3       22.85       28.04      3.88 o 
  -4   5   3      685.70      713.27     16.83 o 
  -3   5   3      237.66      232.95      7.08 o 
  -2   5   3       30.06       27.96      2.79 o 
  -1   5   3       29.24       27.34      2.82 o 
   0   5   3        3.47        1.54      2.02 o 
   1   5   3       29.19       27.71      3.88 o 
   2   5   3       30.11       29.16      3.77 o 
   3   5   3      237.99      237.47     10.61 o 
   4   5   3      685.89      714.98     19.27 o 
   5   5   3       22.88       23.81      3.67 o 
   6   5   3        4.31        4.65      2.45 o 
   7   5   3       18.37       14.92      3.30 o 
   8   5   3      228.73      247.85     10.93 o 
   9   5   3      217.67      240.04     10.16 o 
  10   5   3      108.39      124.79      9.57 o 
  11   5   3      437.63      509.71     16.88 o 
  12   5   3       55.60       59.96      4.68 o 
  13   5   3       21.97       23.82      3.71 o 
  14   5   3       10.75       17.45      2.78 o 
  15   5   3       57.24       93.40     10.27 o 
  16   5   3        1.49       -3.51      8.13 o 
 -14   6   3      114.46      118.24      8.54 o 
 -13   6   3        8.75        8.94      3.94 o 
 -12   6   3       15.03       12.48      3.53 o 
 -11   6   3      104.01      118.88     10.65 o 
 -10   6   3      329.62      351.92     15.72 o 
  -9   6   3       17.83       31.49      7.51 o 
  -8   6   3       95.39      100.58      6.19 o 
  -7   6   3       23.09       26.81      4.01 o 
  -6   6   3      299.05      315.62     11.45 o 
  -5   6   3      337.77      348.33     11.92 o 
  -4   6   3      151.93      161.51      6.54 o 
  -3   6   3      240.17      232.38      8.01 o 
  -2   6   3      211.16      208.05      6.60 o 
  -1   6   3       84.61       85.48      4.23 o 
   0   6   3      237.90      222.56      7.60 o 
   1   6   3       84.59       81.03      5.22 o 
   2   6   3      211.19      197.38     10.41 o 
   3   6   3      240.02      245.49      9.29 o 
   4   6   3      152.27      169.84      7.65 o 
   5   6   3      337.74      350.12     11.86 o 
   6   6   3      298.98      318.50     17.89 o 
   7   6   3       23.11       25.95      3.76 o 
   8   6   3       95.52      107.79      7.57 o 
   9   6   3       17.78       19.14      3.71 o 
  10   6   3      329.92      373.41     13.50 o 
  11   6   3      104.18      121.93      7.02 o 
  12   6   3       15.13       13.49      2.71 o 
  13   6   3        8.72        7.58      2.45 o 
  14   6   3      114.48      125.85      7.15 o 
  15   6   3      119.28      145.09      9.63 o 
 -14   7   3       28.28       20.48      5.19 o 
 -13   7   3       39.79       50.95      5.24 o 
 -12   7   3        3.62        9.45      3.00 o 
 -11   7   3       43.64       51.18      5.56 o 
 -10   7   3      127.43      156.62      9.87 o 
  -9   7   3      433.13      427.44     14.78 o 
  -8   7   3       90.21      101.38      6.44 o 
  -7   7   3      150.27      164.35      8.05 o 
  -6   7   3       27.43       23.23      3.94 o 
  -5   7   3      141.17      144.96      7.41 o 
  -4   7   3      481.46      489.88     13.05 o 
  -3   7   3      761.29      741.69     17.48 o 
  -2   7   3       10.75       13.00      2.66 o 
  -1   7   3        3.97        4.52      2.14 o 
   0   7   3      177.52      175.45      6.71 o 
   1   7   3        3.94        5.05      2.35 o 
   2   7   3       10.66       11.07      2.99 o 
   3   7   3      761.13      740.43     19.81 o 
   4   7   3      481.12      498.91     17.00 o 
   5   7   3      140.99      147.49      7.21 o 
   6   7   3       27.39       34.68      5.26 o 
   7   7   3      150.19      164.49     11.16 o 
   8   7   3       90.21      111.10      6.59 o 
   9   7   3      433.66      459.94     15.21 o 
  10   7   3      127.50      155.50      8.14 o 
  11   7   3       43.58       42.11      4.10 o 
  12   7   3        3.62        5.51      2.72 o 
  13   7   3       39.82       43.42      4.04 o 
  14   7   3       28.32       36.07      3.77 o 
  15   7   3       22.43       29.65     12.17 o 
 -14   8   3       11.61       10.28      3.20 o 
 -13   8   3        0.28        4.07      2.80 o 
 -12   8   3       58.45       68.17      6.07 o 
 -11   8   3       33.03       25.88      4.44 o 
 -10   8   3      309.52      334.69     12.71 o 
  -9   8   3       76.25       76.09      5.68 o 
  -8   8   3       85.21       82.56      5.86 o 
  -7   8   3       68.04       67.78      6.61 o 
  -6   8   3      122.05      128.78      7.89 o 
  -5   8   3      263.15      267.93     10.36 o 
  -4   8   3      181.93      192.51      7.31 o 
  -3   8   3       35.25       33.70      3.50 o 
  -2   8   3      348.10      338.84     10.15 o 
  -1   8   3        0.58       -1.66      2.02 o 
   0   8   3      219.43      234.20      9.22 o 
   1   8   3        0.59       -0.74      2.16 o 
   2   8   3      347.96      334.90     11.39 o 
   3   8   3       35.19       39.70      4.10 o 
   4   8   3      181.78      195.95      8.38 o 
   5   8   3      263.40      282.86     10.44 o 
   6   8   3      122.20      133.04      8.56 o 
   7   8   3       68.16       84.35      7.03 o 
   8   8   3       85.26       88.41      7.10 o 
   9   8   3       76.22       80.51      7.91 o 
  10   8   3      309.50      354.89     19.35 o 
  11   8   3       33.03       29.63      3.44 o 
  12   8   3       58.42       56.27      5.71 o 
  13   8   3        0.28        0.59      3.12 o 
  14   8   3       11.61       10.75      4.03 o 
  15   8   3        3.29        3.43      3.87 o 
 -14   9   3        3.62        2.78      3.09 o 
 -13   9   3       17.40       20.46      6.15 o 
 -12   9   3       48.39       43.52      5.14 o 
 -11   9   3       97.99      114.86      8.30 o 
 -10   9   3      182.28      185.27      8.91 o 
  -9   9   3      149.29      148.79      7.88 o 
  -8   9   3        0.87       -1.76      2.83 o 
  -7   9   3       26.22       33.67      4.18 o 
  -6   9   3      205.24      208.65      9.25 o 
  -5   9   3       18.01       18.53      3.71 o 
  -4   9   3      331.50      332.48     10.25 o 
  -3   9   3       80.56       82.30      4.81 o 
  -2   9   3      139.88      129.98      6.03 o 
  -1   9   3      159.53      148.42      7.25 o 
   0   9   3      519.23      486.70     14.79 o 
   1   9   3      159.49      138.45      7.17 o 
   2   9   3      139.70      140.53      8.16 o 
   3   9   3       80.77       75.25      5.24 o 
   4   9   3      331.46      341.91     11.63 o 
   5   9   3       18.02       18.97      3.27 o 
   6   9   3      205.26      222.25     22.16 o 
   7   9   3       26.18       30.06      5.06 o 
   8   9   3        0.86        0.24      5.17 o 
   9   9   3      149.37      151.48      9.30 o 
  10   9   3      182.36      192.82     11.13 o 
  11   9   3       98.06      112.03      6.72 o 
  12   9   3       48.38       53.99      4.28 o 
  13   9   3       17.41       14.15      2.86 o 
  14   9   3        3.63        3.88      2.79 o 
  15   9   3       23.00       23.18      6.68 o 
 -14  10   3        2.63        1.02      3.92 o 
 -13  10   3       25.85       19.05      3.72 o 
 -12  10   3       68.05       58.28      5.65 o 
 -11  10   3       66.54       67.57      5.14 o 
 -10  10   3       79.43       86.30      5.98 o 
  -9  10   3       31.79       25.44      4.02 o 
  -8  10   3       14.60       12.94      3.33 o 
  -7  10   3       41.27       38.04      5.17 o 
  -6  10   3       40.58       41.98      4.76 o 
  -5  10   3       52.55       50.31      5.57 o 
  -4  10   3      168.51      171.70      8.21 o 
  -3  10   3      269.02      268.00      9.06 o 
  -2  10   3      417.93      393.37     13.56 o 
  -1  10   3      238.95      225.25      9.20 o 
   0  10   3       77.47       74.85      5.39 o 
   1  10   3      238.83      226.66      9.27 o 
   2  10   3      417.39      413.96     15.46 o 
   3  10   3      268.73      261.23     11.78 o 
   4  10   3      168.01      182.46      9.41 o 
   5  10   3       52.63       53.39      4.51 o 
   6  10   3       40.63       49.64      5.41 o 
   7  10   3       41.27       41.50      5.31 o 
   8  10   3       14.58        9.87      3.57 o 
   9  10   3       31.78       27.78      4.57 o 
  10  10   3       79.52       89.69      6.80 o 
  11  10   3       66.65       70.56      8.18 o 
  12  10   3       68.06       71.94     13.97 o 
  13  10   3       25.82       27.00      4.73 o 
  14  10   3        2.65        4.87      3.26 o 
  15  10   3       24.14       31.06      7.47 o 
 -14  11   3       17.89       30.83     13.40 o 
 -13  11   3       12.30        8.75      4.50 o 
 -12  11   3      218.18      233.76     10.40 o 
 -11  11   3      146.63      163.60      8.42 o 
 -10  11   3       53.77       43.93      4.51 o 
  -9  11   3       56.57       58.95      4.99 o 
  -8  11   3       91.21      103.56      6.51 o 
  -7  11   3       47.27       43.28      4.98 o 
  -6  11   3       58.78       58.02      5.08 o 
  -5  11   3      260.64      262.07     10.61 o 
  -4  11   3      264.43      254.16     10.34 o 
  -3  11   3      522.65      501.24     13.62 o 
  -2  11   3      483.15      473.73     13.11 o 
  -1  11   3      194.36      180.52      8.25 o 
   0  11   3      137.04      129.94      7.00 o 
   1  11   3      194.49      188.82      8.54 o 
   2  11   3      483.19      466.74     17.10 o 
   3  11   3      522.38      496.04     17.91 o 
   4  11   3      264.67      251.45     11.74 o 
   5  11   3      260.63      263.55     12.00 o 
   6  11   3       58.73       53.46      9.68 o 
   7  11   3       47.22       56.80     12.08 o 
   8  11   3       91.25       84.14      6.88 o 
   9  11   3       56.75       58.47      5.61 o 
  10  11   3       53.88       42.18      5.00 o 
  11  11   3      146.36      171.20      9.98 o 
  12  11   3      218.09      236.21     12.34 o 
  13  11   3       12.25       16.98      3.75 o 
  14  11   3       17.91       20.56      5.11 o 
 -14  12   3        0.46        6.10      7.94 o 
 -13  12   3        4.91        6.37      2.30 o 
 -12  12   3       36.36       29.76      3.49 o 
 -11  12   3      162.88      167.86     12.11 o 
 -10  12   3       35.27       36.54      4.65 o 
  -9  12   3      167.45      178.74      8.91 o 
  -8  12   3       73.87       76.33      8.65 o 
  -7  12   3       48.61       40.41      4.58 o 
  -6  12   3       31.55       25.47      4.14 o 
  -5  12   3       37.79       38.61      4.75 o 
  -4  12   3      145.16      146.27      7.85 o 
  -3  12   3      379.72      363.92     11.16 o 
  -2  12   3      267.49      258.19     10.07 o 
  -1  12   3      124.05      122.10      6.79 o 
   0  12   3        2.37        4.51      2.68 o 
   1  12   3      124.04      115.55      6.78 o 
   2  12   3      267.54      250.54     10.27 o 
   3  12   3      379.83      364.66     14.78 o 
   4  12   3      144.93      146.68     10.88 o 
   5  12   3       37.74       37.42      4.86 o 
   6  12   3       31.59       34.69      7.08 o 
   7  12   3       48.49       52.44      5.33 o 
   8  12   3       73.86       82.18      6.60 o 
   9  12   3      167.68      196.54     18.02 o 
  10  12   3       35.23       37.79      4.66 o 
  11  12   3      162.90      195.35     10.66 o 
  12  12   3       36.28       39.11      6.69 o 
  13  12   3        4.94       11.22      3.61 o 
  14  12   3        0.45        6.82      4.97 o 
 -13  13   3       42.82       43.19      4.54 o 
 -12  13   3        1.23        2.64      2.10 o 
 -11  13   3      136.80      146.43      9.47 o 
 -10  13   3       42.78       50.60      4.55 o 
  -9  13   3       19.77       22.03      3.50 o 
  -8  13   3       13.67       13.87      3.15 o 
  -7  13   3       65.23       67.62      7.12 o 
  -6  13   3       85.55       88.54      6.22 o 
  -5  13   3       99.31      105.19      6.55 o 
  -4  13   3        1.98        0.87      2.71 o 
  -3  13   3      193.79      168.52      7.28 o 
  -2  13   3      129.32      122.94      6.95 o 
  -1  13   3      164.28      156.59      7.84 o 
   0  13   3        8.23        3.98      2.89 o 
   1  13   3      164.35      152.58      7.78 o 
   2  13   3      129.44      132.34      7.36 o 
   3  13   3      193.70      182.32      9.81 o 
   4  13   3        1.98        1.11      2.97 o 
   5  13   3       99.22       90.83      7.01 o 
   6  13   3       85.56       79.87     10.81 o 
   7  13   3       65.29       51.21      6.98 o 
   8  13   3       13.66        8.05      3.91 o 
   9  13   3       19.74       30.28      8.41 o 
  10  13   3       42.76       49.25      9.34 o 
  11  13   3      136.74      156.36     12.29 o 
  12  13   3        1.22        2.04      5.09 o 
  13  13   3       42.79       58.87      6.13 o 
  14  13   3       52.15       55.80     11.83 o 
 -14  14   3       58.93       52.84      7.21 o 
 -13  14   3       24.66       24.90      3.92 o 
 -12  14   3       17.55       25.16      5.05 o 
 -11  14   3      181.00      180.66      9.00 o 
 -10  14   3        7.89        3.74      2.19 o 
  -9  14   3       43.09       40.31      4.28 o 
  -8  14   3       14.43       14.45      6.96 o 
  -7  14   3       25.77       24.78      3.75 o 
  -6  14   3       56.44       54.81      4.96 o 
  -5  14   3       35.24       43.28      4.50 o 
  -4  14   3       68.68       57.70      5.32 o 
  -3  14   3       29.60       28.19      3.55 o 
  -2  14   3      413.34      404.48     13.62 o 
  -1  14   3       15.92       16.19      3.52 o 
   0  14   3       59.78       63.35      5.25 o 
   1  14   3       15.90        8.87      3.04 o 
   2  14   3      413.13      389.85     13.69 o 
   3  14   3       29.53       25.48      4.89 o 
   4  14   3       68.82       63.84      6.11 o 
   5  14   3       35.16       35.03      5.03 o 
   6  14   3       56.50       56.38      7.18 o 
   7  14   3       25.80       35.47      7.02 o 
   8  14   3       14.38       21.83      4.90 o 
   9  14   3       43.14       54.50      6.14 o 
  10  14   3        7.79        7.02      3.27 o 
  11  14   3      181.10      202.69     13.89 o 
  12  14   3       17.47       21.67      4.16 o 
  13  14   3       24.61       18.37      6.48 o 
 -13  15   3        1.68       -3.05      3.05 o 
 -12  15   3       66.76       76.56      5.64 o 
 -11  15   3      118.41      127.28      7.29 o 
 -10  15   3        1.87       -2.11      3.29 o 
  -9  15   3      181.30      175.77     12.11 o 
  -8  15   3       35.40       32.49      6.47 o 
  -7  15   3       20.83       15.27      3.06 o 
  -6  15   3       43.60       34.32      4.55 o 
  -5  15   3      423.39      399.02     17.79 o 
  -4  15   3        6.00        4.89      2.86 o 
  -3  15   3       27.87       23.24      3.57 o 
  -2  15   3      339.87      330.23     12.06 o 
  -1  15   3       60.36       61.50      5.55 o 
   0  15   3       87.26       88.89      6.00 o 
   1  15   3       60.49       58.73      5.24 o 
   2  15   3      339.75      312.12     12.09 o 
   3  15   3       27.98       26.14      4.28 o 
   4  15   3        5.96        9.82      3.55 o 
   5  15   3      423.55      399.02     16.13 o 
   6  15   3       43.67       47.24      4.73 o 
   7  15   3       20.80       20.14      5.17 o 
   8  15   3       35.41       34.27      5.10 o 
   9  15   3      181.31      181.82     12.53 o 
  10  15   3        1.87        3.91      2.68 o 
  11  15   3      118.73      128.53     10.45 o 
  12  15   3       66.85       80.99      8.35 o 
 -13  16   3       15.49       14.41      7.94 o 
 -12  16   3       38.18       37.08      5.13 o 
 -11  16   3       48.45       58.61      4.61 o 
 -10  16   3       80.51       84.74      9.42 o 
  -9  16   3       13.70       11.90      4.71 o 
  -8  16   3       25.22       29.45      3.47 o 
  -7  16   3      111.06      111.52      6.81 o 
  -6  16   3       12.21       14.02      2.89 o 
  -5  16   3       95.66       87.97      5.89 o 
  -4  16   3      101.44       97.82      6.48 o 
  -3  16   3       14.84       20.98      4.22 o 
  -2  16   3      223.00      217.82      9.59 o 
  -1  16   3       55.65       47.91      4.90 o 
   0  16   3       12.38        7.80      3.00 o 
   1  16   3       55.81       53.68      5.07 o 
   2  16   3      223.17      215.88      9.73 o 
   3  16   3       14.79       13.33      4.19 o 
   4  16   3      101.68       89.17      7.29 o 
   5  16   3       95.57       76.93      6.57 o 
   6  16   3       12.17       11.49      3.21 o 
   7  16   3      111.06      115.70     11.18 o 
   8  16   3       25.29       21.37      6.00 o 
   9  16   3       13.70       15.56      3.71 o 
  10  16   3       80.60       79.41      7.37 o 
  11  16   3       48.43       42.43      5.88 o 
  12  16   3       38.23       39.91      9.61 o 
 -12  17   3       17.00       19.49      3.49 o 
 -11  17   3       35.41       41.76      8.35 o 
 -10  17   3       18.68       16.12      2.70 o 
  -9  17   3       49.89       47.19      7.30 o 
  -8  17   3       56.90       48.00      4.29 o 
  -7  17   3       34.90       35.60      5.31 o 
  -6  17   3       12.99       12.51      2.68 o 
  -5  17   3       29.45       35.44      4.44 o 
  -4  17   3       24.28       17.00      3.95 o 
  -3  17   3       43.11       47.49      4.80 o 
  -2  17   3       64.56       54.70      4.82 o 
  -1  17   3       70.19       70.75      5.40 o 
   0  17   3       13.10        9.95      3.03 o 
   1  17   3       70.31       58.07      5.23 o 
   2  17   3       64.45       53.12      5.03 o 
   3  17   3       43.16       41.13      4.61 o 
   4  17   3       24.25       19.97      3.69 o 
   5  17   3       29.51       30.75      4.86 o 
   6  17   3       13.02        9.21      2.74 o 
   7  17   3       34.93       28.50      6.31 o 
   8  17   3       56.87       49.76      6.53 o 
   9  17   3       49.89       51.49      6.48 o 
  10  17   3       18.69       24.83      4.17 o 
  11  17   3       35.42       39.54      8.68 o 
 -12  18   3       23.69       24.02      5.54 o 
 -11  18   3       25.65       27.84      4.35 o 
 -10  18   3       42.48       50.31      4.70 o 
  -9  18   3      107.31      117.68      8.40 o 
  -8  18   3        8.60        3.34      2.11 o 
  -7  18   3       65.44       62.51      4.85 o 
  -6  18   3        5.62        7.82      2.91 o 
  -5  18   3       15.71       16.01      3.97 o 
  -4  18   3       14.31        7.00      2.94 o 
  -3  18   3      103.28       93.64      6.09 o 
  -2  18   3       14.20        5.17      3.33 o 
  -1  18   3       41.44       41.43      4.44 o 
   0  18   3       23.94       16.59      3.40 o 
   1  18   3       41.38       38.96      4.27 o 
   2  18   3       14.28        9.99      2.98 o 
   3  18   3      103.19      106.27      6.73 o 
   4  18   3       14.41        9.35      3.18 o 
   5  18   3       15.75        5.96      3.04 o 
   6  18   3        5.64        3.47      2.61 o 
   7  18   3       65.43       61.98      8.02 o 
   8  18   3        8.59        7.66      7.76 o 
   9  18   3      107.37      124.62     14.50 o 
  10  18   3       42.61       46.57      6.60 o 
 -11  19   3        5.00       17.74      4.25 o 
 -10  19   3       61.81       69.28     18.48 o 
  -9  19   3       63.80       58.06      5.31 o 
  -8  19   3       80.99       86.49      7.60 o 
  -7  19   3       12.88       15.27      3.02 o 
  -6  19   3       29.51       31.65      3.87 o 
  -5  19   3      123.00      110.53      7.83 o 
  -4  19   3       40.70       41.48      6.55 o 
  -3  19   3       46.48       41.68      5.38 o 
  -2  19   3      160.56      154.00      8.08 o 
  -1  19   3       13.55       12.43      3.25 o 
   0  19   3       34.33       37.86      4.22 o 
   1  19   3       13.54       14.78      3.55 o 
   2  19   3      160.44      149.35      8.12 o 
   3  19   3       46.49       44.42      4.61 o 
   4  19   3       40.71       38.21      4.67 o 
   5  19   3      123.02      124.03      7.46 o 
   6  19   3       29.46       15.59      3.65 o 
   7  19   3       12.87       10.73      4.88 o 
   8  19   3       80.99       74.69     12.01 o 
   9  19   3       63.59       65.06      7.52 o 
  -9  20   3       56.11       74.44      6.22 o 
  -8  20   3       12.87       17.32      4.03 o 
  -7  20   3        1.62       -1.10      2.14 o 
  -6  20   3      115.01      116.51      6.82 o 
  -5  20   3       25.25       25.66      5.44 o 
  -4  20   3       44.93       46.10      6.73 o 
  -3  20   3       27.42       37.01      5.24 o 
  -2  20   3       29.16       26.24      3.61 o 
  -1  20   3       57.35       55.63      6.77 o 
   0  20   3       11.71        8.04      3.33 o 
   1  20   3       57.26       47.58      4.74 o 
   2  20   3       29.06       25.95      4.00 o 
   3  20   3       27.40       23.55      3.94 o 
   4  20   3       44.77       37.12      4.51 o 
   5  20   3       25.31       18.39      3.54 o 
   6  20   3      115.06      104.74      7.67 o 
   7  20   3        1.60        4.63      3.91 o 
   8  20   3       12.85       15.32      4.90 o 
  -9  21   3        4.58        2.59      3.88 o 
  -8  21   3       45.86       52.38      8.95 o 
  -7  21   3        6.71       12.59      3.41 o 
  -6  21   3        1.01        1.63      2.37 o 
  -5  21   3       51.08       55.44      7.71 o 
  -4  21   3       79.16       74.34      6.63 o 
  -3  21   3       38.35       33.77      5.21 o 
  -2  21   3      122.35      112.31      6.77 o 
  -1  21   3      166.79      151.47      9.15 o 
   0  21   3       61.90       63.07      5.21 o 
   1  21   3      166.86      153.79      8.31 o 
   2  21   3      122.48      118.25      7.23 o 
   3  21   3       38.28       36.63      4.32 o 
   4  21   3       79.18       71.81      5.72 o 
   5  21   3       51.09       40.63      4.64 o 
   6  21   3        1.01        6.85      2.42 o 
   7  21   3        6.71        8.04      4.31 o 
   8  21   3       45.92       42.31      9.61 o 
  -8  22   3       29.84       23.65      4.80 o 
  -7  22   3       19.37       11.45      3.15 o 
  -6  22   3       72.61       72.87      6.17 o 
  -5  22   3       77.78       78.55      6.43 o 
  -4  22   3       58.08       44.39      4.74 o 
  -3  22   3      117.30       98.20      8.13 o 
  -2  22   3       56.82       55.11      6.39 o 
  -1  22   3       30.92       32.55      4.01 o 
   0  22   3       12.04        8.86      2.71 o 
   1  22   3       30.94       24.31      3.98 o 
   2  22   3       56.79       43.73      4.68 o 
   3  22   3      117.23      111.92      9.36 o 
   4  22   3       57.94       48.19      5.13 o 
   5  22   3       77.85       76.41      5.88 o 
   6  22   3       72.51       67.05      5.27 o 
   7  22   3       19.39       18.66      6.84 o 
  -6  23   3       31.68       29.38      5.91 o 
  -5  23   3      205.42      187.62     14.22 o 
  -4  23   3      107.26       96.99      7.32 o 
  -3  23   3      199.98      170.36     10.49 o 
  -2  23   3      106.51      101.85     10.28 o 
  -1  23   3       13.30        9.93      2.75 o 
   0  23   3       17.57       15.64      6.24 o 
   1  23   3       13.25        7.10      2.71 o 
   2  23   3      106.47      101.71      6.71 o 
   3  23   3      199.59      186.60     13.04 o 
   4  23   3      107.36       95.95      6.49 o 
   5  23   3      205.40      212.79     10.19 o 
   6  23   3       31.73        4.06      5.36 o 
  -5  24   3       23.03       14.23      4.25 o 
  -4  24   3       12.64       -2.96      3.70 o 
  -3  24   3       20.16        9.38      3.35 o 
  -2  24   3      159.32      148.81      8.05 o 
  -1  24   3       14.74       16.87      3.81 o 
   0  24   3       11.34        7.14      2.73 o 
   1  24   3       14.84       20.01      3.46 o 
   2  24   3      159.41      157.41      8.33 o 
   3  24   3       20.20       13.17      5.61 o 
   4  24   3       12.59       11.34      4.02 o 
   5  24   3       23.06       31.82     13.40 o 
   6  24   3        5.27        0.92      3.70 o 
  -3  25   3       34.95       36.03      5.17 o 
  -2  25   3        8.52        7.02      4.25 o 
  -1  25   3      176.08      157.96     10.89 o 
   0  25   3       27.69       25.22      4.26 o 
   1  25   3      176.22      175.30      9.95 o 
   2  25   3        8.54        5.37      2.73 o 
   3  25   3       34.98       22.06      6.10 o 
   4  25   3       39.90       44.16      7.39 o 
   5  25   3       36.43       21.99      5.91 o 
  -2  26   3       10.12        5.73      3.88 o 
  -1  26   3        8.25        5.48      2.68 o 
   0  26   3        9.63       22.74      4.43 o 
   1  26   3        8.24       21.99      5.17 o 
   0   0   4      389.84      391.45     18.81 o 
   1   0   4        2.53        3.14      2.91 o 
   2   0   4        3.63        3.16      2.27 o 
   3   0   4        3.02        4.83      3.06 o 
   4   0   4       81.85       81.01     10.43 o 
   5   0   4      140.80      158.32     10.88 o 
   6   0   4       11.04        4.74      7.39 o 
   7   0   4        0.45       -1.51      6.93 o 
   8   0   4       14.09        8.23      3.68 o 
   9   0   4      146.94      166.07     38.62 o 
  10   0   4       10.10        3.93      7.11 o 
  11   0   4        0.06       -2.93      3.65 o 
  12   0   4        1.92       -1.48      7.39 o 
 -12   1   4       17.57       19.59      8.31 o 
 -11   1   4       84.25      113.41      8.70 o 
 -10   1   4       54.04       40.41      5.02 o 
  -9   1   4        8.30        3.34     10.81 o 
  -8   1   4        9.07       10.25      3.79 o 
  -7   1   4       35.75       52.72      7.41 o 
  -6   1   4       42.12       49.94      6.65 o 
  -5   1   4       91.10       88.79     14.13 o 
  -4   1   4       20.42       17.82      3.77 o 
  -3   1   4        7.54        9.43      2.71 o 
  -2   1   4      231.46      238.58     14.80 o 
  -1   1   4       48.71       47.65      5.36 o 
   0   1   4        0.08       -0.08      2.56 o 
   1   1   4       48.80       50.46      5.36 o 
   2   1   4      231.57      242.56     11.59 o 
   3   1   4        7.52        2.18      2.78 o 
   4   1   4       20.44       13.71      3.59 o 
   5   1   4       91.15       79.16      6.41 o 
   6   1   4       42.04       45.10      4.90 o 
   7   1   4       35.70       42.50      8.31 o 
   8   1   4        9.02        9.01      3.46 o 
   9   1   4        8.26        5.43      3.51 o 
  10   1   4       54.11       47.41     11.73 o 
  11   1   4       84.33       92.61     11.36 o 
 -12   2   4       29.59       43.42     11.27 o 
 -11   2   4       17.34       25.72      5.02 o 
 -10   2   4       26.24       15.40      6.00 o 
  -9   2   4       25.62       15.74      3.39 o 
  -8   2   4        6.85        4.86      3.18 o 
  -7   2   4       82.50       73.29      9.79 o 
  -6   2   4        2.93        0.61      2.94 o 
  -5   2   4       21.96       37.79      5.54 o 
  -4   2   4       30.72       40.38      6.37 o 
  -3   2   4      203.90      192.42     13.39 o 
  -2   2   4       18.87       16.30      3.09 o 
  -1   2   4        6.70        5.61      2.46 o 
   0   2   4       41.64       41.99      4.03 o 
   1   2   4        6.67        7.68      2.54 o 
   2   2   4       18.90       20.25      4.25 o 
   3   2   4      204.00      211.23      9.03 o 
   4   2   4       30.75       27.41      4.40 o 
   5   2   4       21.92       21.47      4.18 o 
   6   2   4        2.92        3.52      2.74 o 
   7   2   4       82.52       90.03      9.90 o 
   8   2   4        6.84        6.77      2.82 o 
   9   2   4       25.68       29.69      5.21 o 
  10   2   4       26.11       22.61     11.55 o 
  11   2   4       17.30       16.73      7.30 o 
 -12   3   4       25.01       32.89      9.98 o 
 -11   3   4        1.33        2.13      3.09 o 
 -10   3   4      116.32      136.19      8.70 o 
  -9   3   4       53.41       50.32      7.03 o 
  -8   3   4      136.69      132.78     10.47 o 
  -7   3   4       44.43       43.02      8.48 o 
  -6   3   4      116.28      124.32     10.77 o 
  -5   3   4       55.88       59.11     12.84 o 
  -4   3   4       42.16       42.14      6.79 o 
  -3   3   4       15.82       14.84      4.62 o 
  -2   3   4       28.91       29.06      4.42 o 
  -1   3   4       27.25       31.95      3.83 o 
   0   3   4      130.71      136.70      7.05 o 
   1   3   4       27.23       20.84      3.39 o 
   2   3   4       28.96       30.38      3.72 o 
   3   3   4       15.76        9.56      2.58 o 
   4   3   4       42.12       45.36      4.77 o 
   5   3   4       55.86       59.09      7.02 o 
   6   3   4      116.21      118.84     14.60 o 
   7   3   4       44.35       45.53      5.24 o 
   8   3   4      136.69      140.47      8.62 o 
   9   3   4       53.34       52.32      7.26 o 
  10   3   4      116.30      133.73     11.23 o 
  11   3   4        1.33        9.32      4.43 o 
 -12   4   4       16.02       18.85      9.24 o 
 -11   4   4      100.48      116.27      8.49 o 
 -10   4   4      272.74      286.87     14.06 o 
  -9   4   4      108.43      121.66      9.70 o 
  -8   4   4       99.74      112.55      7.46 o 
  -7   4   4      197.78      195.68     10.70 o 
  -6   4   4      150.68      150.49      9.60 o 
  -5   4   4       11.03        9.92      4.20 o 
  -4   4   4       96.08       93.64      9.15 o 
  -3   4   4        1.66       -0.06      3.52 o 
  -2   4   4       11.60       12.20      3.44 o 
  -1   4   4        1.77        4.71      2.83 o 
   0   4   4        0.06        2.08      2.53 o 
   1   4   4        1.73       -2.08      2.08 o 
   2   4   4       11.63       11.82      2.81 o 
   3   4   4        1.66        4.87      2.03 o 
   4   4   4       96.06       95.58      6.92 o 
   5   4   4       11.06       13.30      3.38 o 
   6   4   4      150.51      153.38      9.15 o 
   7   4   4      197.77      194.73     10.79 o 
   8   4   4       99.67       96.61      6.89 o 
   9   4   4      108.41      120.85      7.98 o 
  10   4   4      272.81      291.00     24.13 o 
  11   4   4      100.47      117.46     11.29 o 
 -12   5   4       64.50       76.86     13.12 o 
 -11   5   4       48.56       53.87     10.44 o 
 -10   5   4       26.16       26.29      8.13 o 
  -9   5   4      328.66      374.40     26.05 o 
  -8   5   4       19.77       20.16      5.97 o 
  -7   5   4      217.80      233.26     11.82 o 
  -6   5   4       13.67        6.23      3.00 o 
  -5   5   4       31.28       29.64      4.25 o 
  -4   5   4       12.51       12.29      4.21 o 
  -3   5   4       15.56       16.28      4.90 o 
  -2   5   4       35.01       36.69      5.64 o 
  -1   5   4       97.20       95.36      7.02 o 
   0   5   4       26.85       19.63      3.99 o 
   1   5   4       97.30       97.37      7.10 o 
   2   5   4       35.08       31.01      3.88 o 
   3   5   4       15.65       14.69      2.83 o 
   4   5   4       12.53        7.67      2.81 o 
   5   5   4       31.27       32.12      4.32 o 
   6   5   4       13.70       16.52      5.59 o 
   7   5   4      217.75      241.79     17.45 o 
   8   5   4       19.72       17.38      6.62 o 
   9   5   4      328.70      386.44     18.18 o 
  10   5   4       26.18       30.58      5.25 o 
  11   5   4       48.59       59.01     12.69 o 
 -11   6   4       60.19       81.98      7.81 o 
 -10   6   4      131.72      127.34      8.84 o 
  -9   6   4      199.05      227.89     11.90 o 
  -8   6   4      101.72      113.23      7.71 o 
  -7   6   4       21.52        8.60      2.76 o 
  -6   6   4      121.87      124.60      8.11 o 
  -5   6   4       70.79       81.73      6.56 o 
  -4   6   4       41.28       45.38      7.26 o 
  -3   6   4        3.68       10.33      3.06 o 
  -2   6   4       24.29       18.05      3.60 o 
  -1   6   4       43.89       48.32      5.20 o 
   0   6   4        0.00        1.02      2.47 o 
   1   6   4       43.92       43.10      5.11 o 
   2   6   4       24.29       26.77      4.15 o 
   3   6   4        3.67        5.39      2.55 o 
   4   6   4       41.39       51.61     10.03 o 
   5   6   4       70.73       78.90      6.31 o 
   6   6   4      121.93      118.52      7.90 o 
   7   6   4       21.52        9.76      3.33 o 
   8   6   4      101.80      103.24      8.33 o 
   9   6   4      199.10      223.99     13.43 o 
  10   6   4      131.85      144.45      9.19 o 
  11   6   4       60.23       69.39      8.66 o 
  12   6   4       38.63       50.26     13.67 o 
 -11   7   4       12.39       21.99      7.94 o 
 -10   7   4       45.26       56.02      8.63 o 
  -9   7   4      210.79      236.27     12.25 o 
  -8   7   4       65.61       62.09      5.26 o 
  -7   7   4       56.41       55.91      5.12 o 
  -6   7   4       18.96       24.99      3.82 o 
  -5   7   4      203.25      213.93     15.50 o 
  -4   7   4       97.88       91.72      6.89 o 
  -3   7   4      103.46      103.72      7.16 o 
  -2   7   4       26.04       32.39      9.03 o 
  -1   7   4        4.67       10.02      2.94 o 
   0   7   4        1.14        5.91      2.84 o 
   1   7   4        4.66        3.84      3.00 o 
   2   7   4       25.99       29.65      3.93 o 
   3   7   4      103.31       98.89      6.99 o 
   4   7   4       97.93       96.61      8.80 o 
   5   7   4      203.29      235.63     11.66 o 
   6   7   4       18.92       24.77      5.88 o 
   7   7   4       56.37       68.23      5.88 o 
   8   7   4       65.68       61.67      7.74 o 
   9   7   4      210.89      246.43     16.36 o 
  10   7   4       45.24       72.83     12.03 o 
  11   7   4       12.47       24.56     14.97 o 
 -11   8   4       20.69       26.79      9.61 o 
 -10   8   4       86.42      107.84      8.25 o 
  -9   8   4       96.84      103.61      7.46 o 
  -8   8   4        1.96       -0.17      2.36 o 
  -7   8   4       42.20       29.94      5.75 o 
  -6   8   4      236.93      238.24     12.03 o 
  -5   8   4       87.22       80.07      6.56 o 
  -4   8   4      176.02      165.65     13.35 o 
  -3   8   4      154.09      146.84      8.97 o 
  -2   8   4      100.81       99.10      7.11 o 
  -1   8   4       51.99       53.86      6.60 o 
   0   8   4        3.01        0.96      3.26 o 
   1   8   4       52.07       61.04      5.33 o 
   2   8   4      100.73      106.10      6.40 o 
   3   8   4      153.93      158.67      9.06 o 
   4   8   4      175.90      154.77     13.03 o 
   5   8   4       87.27       76.20      8.02 o 
   6   8   4      237.11      234.24     26.98 o 
   7   8   4       42.15       42.14      6.01 o 
   8   8   4        1.95        5.87      3.19 o 
   9   8   4       96.90      106.31     15.52 o 
  10   8   4       86.48       86.43     10.84 o 
  11   8   4       20.67       19.08      6.78 o 
 -10   9   4       74.48       75.24      8.67 o 
  -9   9   4       10.19       12.26      3.75 o 
  -8   9   4        0.85       -2.35      2.52 o 
  -7   9   4       56.35       65.14     12.29 o 
  -6   9   4      134.96      130.43      8.60 o 
  -5   9   4      114.68      113.57      7.72 o 
  -4   9   4      320.06      298.62     13.72 o 
  -3   9   4       28.87       22.64      3.75 o 
  -2   9   4      417.70      415.96     32.80 o 
  -1   9   4       75.91       70.97      5.18 o 
   0   9   4        3.04        2.06      3.56 o 
   1   9   4       75.97       83.55      5.66 o 
   2   9   4      417.73      413.48     14.31 o 
   3   9   4       28.87       27.77      4.17 o 
   4   9   4      320.07      299.22     16.98 o 
   5   9   4      114.72      110.57     10.25 o 
   6   9   4      135.09      124.41     10.49 o 
   7   9   4       56.48       70.22      7.66 o 
   8   9   4        0.83       -3.24      3.24 o 
   9   9   4       10.21       11.21      3.64 o 
  10   9   4       74.52       97.31     10.09 o 
  11   9   4       25.12       28.45     12.93 o 
 -10  10   4       68.96       82.96     13.86 o 
  -9  10   4       16.88       22.48      4.75 o 
  -8  10   4        0.34       -1.08      3.36 o 
  -7  10   4       62.52       71.20      8.29 o 
  -6  10   4      172.67      170.75     10.11 o 
  -5  10   4       55.83       47.33      4.69 o 
  -4  10   4      124.99      125.70      9.51 o 
  -3  10   4      117.56      106.95     11.64 o 
  -2  10   4      285.71      268.79     12.75 o 
  -1  10   4       23.47       17.15      3.33 o 
   0  10   4      122.23      117.54      6.96 o 
   1  10   4       23.53       26.67      3.86 o 
   2  10   4      285.51      288.24     11.36 o 
   3  10   4      117.52      103.72      6.55 o 
   4  10   4      124.83      107.29      9.54 o 
   5  10   4       55.78       43.82      6.37 o 
   6  10   4      172.55      164.12     14.78 o 
   7  10   4       62.51       50.79      6.75 o 
   8  10   4        0.33        0.45      6.74 o 
   9  10   4       16.87       15.08      4.34 o 
  10  10   4       69.08       90.91     14.78 o 
  11  10   4       47.34       61.16     16.63 o 
  -9  11   4       17.25       18.87      6.63 o 
  -8  11   4       25.17       23.75      4.51 o 
  -7  11   4       19.27       17.36      3.55 o 
  -6  11   4       25.67       20.63      4.74 o 
  -5  11   4       52.31       46.57      7.14 o 
  -4  11   4       11.56        7.46      2.90 o 
  -3  11   4      231.83      216.61     11.10 o 
  -2  11   4       82.49       76.90      7.05 o 
  -1  11   4      246.82      245.55     10.18 o 
   0  11   4      575.63      566.44     17.80 o 
   1  11   4      246.84      247.21     10.40 o 
   2  11   4       82.40       94.47      6.05 o 
   3  11   4      231.50      231.65     10.00 o 
   4  11   4       11.59       15.61      4.68 o 
   5  11   4       52.20       48.14      6.37 o 
   6  11   4       25.71       23.20      5.54 o 
   7  11   4       19.29       15.00      4.92 o 
   8  11   4       25.24       24.72      7.76 o 
   9  11   4       17.32       19.95      7.76 o 
  -9  12   4       13.46       12.93      8.50 o 
  -8  12   4       49.80       54.38     10.42 o 
  -7  12   4       12.45       20.35      3.40 o 
  -6  12   4       16.09       20.96      4.11 o 
  -5  12   4       59.64       54.58      6.02 o 
  -4  12   4       10.24       13.66      5.47 o 
  -3  12   4      141.41      121.83      8.03 o 
  -2  12   4      171.61      157.63      9.29 o 
  -1  12   4      130.45      120.62      6.69 o 
   0  12   4       18.37       17.38      3.08 o 
   1  12   4      130.66      124.01      7.31 o 
   2  12   4      171.51      161.31      8.19 o 
   3  12   4      141.29      139.88      7.55 o 
   4  12   4       10.24       14.76      4.02 o 
   5  12   4       59.81       47.05      6.23 o 
   6  12   4       16.10       17.30      4.39 o 
   7  12   4       12.41       13.43      4.04 o 
   8  12   4       49.72       47.65      7.30 o 
  -8  13   4       22.94       30.62      6.14 o 
  -7  13   4        8.66       11.28      3.57 o 
  -6  13   4       87.48       90.75     10.07 o 
  -5  13   4        1.77        3.81      2.91 o 
  -4  13   4       63.54       51.15      5.38 o 
  -3  13   4      354.45      306.49     14.46 o 
  -2  13   4       46.44       45.94      5.03 o 
  -1  13   4      104.20       99.15     11.79 o 
   0  13   4      341.28      301.88     11.79 o 
   1  13   4      104.04       87.98      5.89 o 
   2  13   4       46.49       41.32      4.18 o 
   3  13   4      354.29      333.36     12.65 o 
   4  13   4       63.60       62.37      5.91 o 
   5  13   4        1.78        2.49      5.82 o 
   6  13   4       87.47       81.69      8.35 o 
   7  13   4        8.68        5.31      3.55 o 
   8  13   4       22.96       27.53      8.68 o 
  -8  14   4        7.47       26.05      8.13 o 
  -7  14   4        5.85        0.86      3.72 o 
  -6  14   4        5.28        4.34      3.20 o 
  -5  14   4       25.78       23.85      3.58 o 
  -4  14   4        4.39        0.51      3.19 o 
  -3  14   4       31.97       37.97      7.12 o 
  -2  14   4       93.44       86.36      7.99 o 
  -1  14   4       19.00       10.47      3.71 o 
   0  14   4       16.55       17.43      3.01 o 
   1  14   4       19.00       14.11      3.04 o 
   2  14   4       93.22       94.65      6.03 o 
   3  14   4       32.03       28.36      3.33 o 
   4  14   4        4.36       11.62      3.23 o 
   5  14   4       25.80       29.36      4.61 o 
   6  14   4        5.31        3.51      3.51 o 
   7  14   4        5.86        9.59      4.48 o 
  -7  15   4       29.89       33.26      9.61 o 
  -6  15   4       11.57       11.43      5.09 o 
  -5  15   4       19.24       13.88      3.05 o 
  -4  15   4       12.14       14.80      5.79 o 
  -3  15   4       62.33       54.59      5.91 o 
  -2  15   4       12.46       11.03      3.69 o 
  -1  15   4       21.21       21.68      3.14 o 
   0  15   4        6.68        0.63      3.44 o 
   1  15   4       21.23       18.09      3.24 o 
   2  15   4       12.43       11.98      2.69 o 
   3  15   4       62.34       50.11      5.09 o 
   4  15   4       12.14        8.91      3.43 o 
   5  15   4       19.26        9.88      3.45 o 
   6  15   4       11.61       11.56      4.71 o 
  -6  16   4       21.89       19.81      7.30 o 
  -5  16   4       64.10       62.85      5.99 o 
  -4  16   4       39.68       41.53      5.35 o 
  -3  16   4        5.80        0.54      2.99 o 
  -2  16   4       24.44       26.12      5.38 o 
  -1  16   4       57.36       49.70      5.68 o 
   0  16   4       10.28        8.86      2.60 o 
   1  16   4       57.38       45.74      4.41 o 
   2  16   4       24.47       22.22      3.36 o 
   3  16   4        5.77        3.63      2.29 o 
   4  16   4       39.73       37.86      7.41 o 
   5  16   4       64.17       76.59      6.57 o 
  -7  17   4       35.20       28.64      5.54 o 
  -6  17   4       12.52        5.54      4.80 o 
  -5  17   4        0.28        0.00      4.25 o 
  -4  17   4       15.16       13.91      3.70 o 
  -3  17   4       26.11       20.21      6.11 o 
  -2  17   4       22.46       19.26      4.28 o 
  -1  17   4        6.27        4.77      3.58 o 
   0  17   4        0.02        0.24      2.04 o 
   1  17   4        6.25        8.00      2.91 o 
   2  17   4       22.41       24.90      3.39 o 
   3  17   4       26.10       25.57      3.48 o 
   4  17   4       15.16        6.16      5.73 o 
   5  17   4        0.28        6.84      7.02 o 
  -6  18   4       11.63       -0.37      4.06 o 
  -5  18   4        0.30       -2.77      4.06 o 
  -4  18   4       14.94       10.53      4.43 o 
  -3  18   4       22.42       32.52      6.47 o 
  -2  18   4       12.93       14.84      3.70 o 
  -1  18   4       31.41       19.84      3.72 o 
   0  18   4        1.28        0.80      2.51 o 
   1  18   4       31.45       33.66      3.75 o 
   2  18   4       12.88       26.62      9.37 o 
   3  18   4       22.42       18.37      3.47 o 
  -3  19   4       68.09       59.50      8.87 o 
  -2  19   4       45.90       36.40      7.94 o 
  -1  19   4       27.70       35.11      6.65 o 
   0  19   4        2.33        2.81      3.23 o 
   1  19   4       27.71       19.49      3.27 o 
   2  19   4       45.90       41.89      5.27 o 
   3  19   4       67.91       67.99      8.13 o 
   0  20   4        3.40        7.39      3.51 o 
   1  20   4       28.96       24.57      5.17 o 
   3  20   4       16.73        2.40      3.88 o 
   0  21   4        3.29        4.99      3.51 o 
   0   0   5       13.44        8.87      4.43 o 
   1   0   5       17.76       10.53      4.99 o 
   2   0   5        1.13       -1.00     11.27 o 
   3   0   5       41.53       30.86      5.73 o 
   4   0   5       14.68        9.05      8.87 o 
  -4   1   5        8.25       10.35      7.94 o 
  -3   1   5       23.47       12.24      5.27 o 
  -2   1   5       14.40        6.88      4.04 o 
  -1   1   5       13.17        8.40     12.38 o 
   0   1   5       51.82       41.80      5.87 o 
   1   1   5       13.17        5.54      5.17 o 
   2   1   5       14.44       11.83      4.99 o 
   3   1   5       23.49       31.00      5.91 o 
   4   1   5        8.27       18.11      9.24 o 
   5   1   5        2.36        9.79      8.68 o 
  -3   2   5       22.44       16.07      7.58 o 
  -2   2   5       56.25       57.15     11.36 o 
  -1   2   5       23.07       13.34      4.39 o 
   0   2   5       48.93       42.95      5.46 o 
   1   2   5       23.08       31.12      5.16 o 
   2   2   5       56.24       42.13      7.39 o 
   3   2   5       22.46       24.94      6.65 o 
   5   2   5       10.39       13.86      9.98 o 
  -3   3   5       18.55       20.32      8.13 o 
  -2   3   5       25.14       17.55      5.45 o 
  -1   3   5       12.15        3.81      9.98 o 
   0   3   5      118.27      111.48      8.91 o 
   1   3   5       12.15        7.82      3.62 o 
   2   3   5       25.20       17.06      6.56 o 
   3   3   5       18.55       13.41      4.64 o 
  -2   4   5       39.14       36.73      8.87 o 
  -1   4   5        6.85       13.49      7.39 o 
   0   4   5        0.94        8.50      7.21 o 
   1   4   5        6.89        5.24      5.54 o 
   2   4   5       39.15       44.06      6.21 o 
   3   4   5       11.35        8.30      3.65 o 
   4   4   5       19.29       18.66     10.53 o 
  -1   5   5       56.96       54.59     21.99 o 
   0   5   5       25.59       30.63      5.06 o 
   1   5   5       56.97       33.99      5.51 o 
   2   5   5       43.32       27.24     21.43 o 
   3   5   5       11.48        7.21      7.76 o 
   4   5   5       69.31       86.84     14.23 o 
  -1   6   5       33.40       36.77      6.65 o 
   0   6   5       39.19       42.31      6.84 o 
   1   6   5       33.42       33.03      5.16 o 
   2   6   5       44.30       41.94      6.84 o 
  -1   7   5       83.53       72.80      9.98 o 
   0   7   5        0.00        3.88      4.25 o 
   2   7   5       40.14       26.42      5.54 o 
   0   8   5      250.33      267.73     22.17 o 
   1   8   5       36.89       33.63      5.54 o 
                                                 
